# Supplementary material for: ZEB1/NuRD complex suppresses TBC1D2b to stimulate E-cadherin internalization and promote metastasis in lung cancer
Source: Nat Commun. 2019 Nov 12;10:5125. doi: 10.1038/s41467-019-12832-z (PMC6851102; doi:10.1038/s41467-019-12832-z)
Supplement: Supplementary file 4 — Supplementary Data 1 [file 41467_2019_12832_MOESM4_ESM.xlsx]

## Sheet: Supplemental Data 1
TPP>0.85 and SAINT>0.7								FlagBirA*-ZEB1												ZEB1-BirA*Flag
								untreated						MG132						untreated					MG132
								pool A		pool B				pool A		pool B				pool A		pool B			pool A		pool B
Gene ID	Protein ID	Gene Name	Full name	Top 4 controls				tech1	tech2	tech1	tech2	Total	SAINT	tech1	tech2	tech1	tech2	Total	SAINT	tech1	tech2	tech2	Total	SAINT	tech1	tech2	tech1	tech2	Total	SAINT
6935	189409130	ZEB1	Zinc finger E-box-binding homeobox 1					475	615	475	441	2006		506	489	515	532	2042		416	414	384	1214		411	397	350	367	1525
1108	51599156	CHD4	chromodomain helicase DNA binding protein 4	94	92	87	84	574	583	599	517	2273	1	519	489	513	533	2054	1	207	219	203	629		142	141	134	131	548
9112	115527080	MTA1	metastasis associated 1	22	22	16	14	419	430	447	404	1700	1	423	402	476	452	1753	1	110	109	105	324	1	69	73	59	64	265	1
9219	14141170	MTA2	metastasis associated 1 family, member 2	18	18	14	12	273	258	291	252	1074	1	248	251	265	264	1028	1	67	70	66	203	1	40	37	39	37	153
3065	13128860	HDAC1	histone deacetylase 1	22	20	19	18	203	188	203	179	773	1	174	169	177	194	714	1	45	50	47	142		45	48	24	26	143
57459	21218438	GATAD2B	GATA zinc finger domain containing 2B	17	15	10	9	168	170	177	158	673	1	160	156	176	172	664	1	45	42	42	129	1	20	15	7	7	49
54815	164519146	GATAD2A	GATA zinc finger domain containing 2A	6	4	4	3	183	183	167	139	672	1	150	155	170	160	635	1	38	32	26	96	1	12	9	11	8	40
3066	293336691	HDAC2	histone deacetylase 2	23	19	18	17	151	173	170	145	639	1	144	147	150	150	591	1	35	34	37	106		28	26	34	39	127
5931	311078508	RBBP7	retinoblastoma binding protein 7	30	30	23	22	163	134	196	145	638	1	186	175	196	162	719	1	46	39	46	131		39	34	30	37	140
5928	5032027	RBBP4	hypothetical LOC642954	29	27	16	16	141	153	167	142	603	1	164	128	147	154	593	1	37	36	43	116		36	43	36	26	141
1107	158420731	CHD3	chromodomain helicase DNA binding protein 3	17	11			131	153	147	125	556	1	108	112	122	119	461	1			51	51
57504	50838795	MTA3	metastasis associated 1 family, member 3	3	1			141	132	137	116	526	1	122	120	132	127	501	1	18	26	27	71	1	16	16	16	13	61	1
53615	4505119	MBD3	methyl-CpG binding domain protein 3	10	9	6	6	123	141	127	119	510	1	114	104	113	116	447	1	27	32	15	74		15	16	10	14	55
26038	24308089	CHD5	chromodomain helicase DNA binding protein 5	17	8	7	4	120	124	136	111	491	1	118	118	119	124	479	1			53	53
57680	282165704	CHD8	chromodomain helicase DNA binding protein 8	8	7	7	6	103	101	96	94	394	1	90	93	98	98	379	1	5	16	7	28		6	8	4	3	21
23394	12229217	ADNP	activity-dependent neuroprotector homeobox	24	21	18	15	75	66	67	61	269	1	39	41	42	49	171		13	17	17	47		3	5	2		10
55726	155030185	ASUN	chromosome 12 open reading frame 11					62	59	64	44	229	1	51	50	60	57	218	1	6	2	3	11	0.93	4	2	1		7
80335	147904340	WDR82	WD repeat domain 82	16	14	13	12	55	45	30	43	173	1	31	24	36	37	128		8	11	5	24		10	4	7	2	23
10526	53759103	IPO8	importin 8					44	46	45	27	162	1	13	11	23	32	79	1	17	24	16	57	1	7	6	8	5	26	1
8932	4505117	MBD2	methyl-CpG binding domain protein 2	4	2	1		43	34	41	37	155	1	51	39	40	44	174	1	3	3	1	7		4	3		1	8
23028	58761544	KDM1A	lysine (K)-specific demethylase 1	5	4	3	3	40	31	34	22	127	1	30	28	32	37	127	1	26	24	34	84	1	28	35	35	23	121	1
81556	209862887	C15orf44	chromosome 15 open reading frame 44					39	34	28	24	125	1	32	26	36	35	129	1			3	3		3	2			5
60	4501885	ACTB	actin, beta					24	28	35	22	109	1	27	23	21	29	100	1		36		36
1488	145580578	CTBP2	C-terminal binding protein 2					23	32	28	16	99	1	11	11	4	13	39	1	17	19	10	46	1	3	1			4
23051	28827782	ZHX3	zinc fingers and homeoboxes 3	5	3	1	1	27	23	18	15	83	1	19	16	20	18	73	1	7	7	9	23		7	4	5	5	21
9658	7662010	ZNF516	zinc finger protein 516					24	18	13	11	66	1	26	28	23	30	107	1	47	46	39	132	1	55	46	32	30	163	1
1523	148277064	CUX1	cut-like homeobox 1	2				24	20	10	8	62	1	5	2	12		19
57673	122937295	BEND3	BEN domain containing 3					13	9	9	4	35	1	11	6	9	6	32	1
6942	31652242	TCF20	transcription factor 20 (AR1)	1				12	7	4	7	30	1	11	11	8	7	37	1
23054	32307128	NCOA6	nuclear receptor coactivator 6					8	9	3	4	24	1	3	4	3	2	12	0.98
57117	21361851	INTS12	integrator complex subunit 12					5	8	4	3	20	1	4	4	3	4	15	0.99
8520	4504341	HAT1	histone acetyltransferase 1	16	15	7	6	55	41	46	35	177	0.99	59	52	49	52	212	1
114825	153791982	PWWP2A	PWWP domain containing 2A					6	6	3	1	16	0.99	3	3	8	3	17	0.98
1820	4885193	ARID3A	AT rich interactive domain 3A (BRIGHT-like)	1	1	1		13	12	4	6	35	0.98		5	6		11				3	3
132660	169234719	LIN54	lin-54 homolog (C. elegans)	1				9	7	4	4	24	0.98	7	3		10	20	0.93	3		1	4		1	1	1	1	4
84833	14249376	USMG5	up-regulated during skeletal muscle growth 5 homolog (mouse)					4	3	3	3	13	0.98	3	3	4	3	13	0.98	5	5	3	13	0.99	3	3	5	3	14	0.98
149076	38570115	ZNF362	zinc finger protein 362					3	7		3	13	0.98		5			5
56946	19923559	C11orf30	chromosome 11 open reading frame 30	3	1			9	11	10	7	37	0.95	4	5	5	5	19			1		1
23613	34335262	ZMYND8	zinc finger, MYND-type containing 8	4	3	3	2	19	11	13	11	54	0.94	6	3	5	7	21
23186	7661892	RCOR1	REST corepressor 1	5	3			15	18	13	11	57	0.92	10	12	14	16	52	0.92	15	13	11	39	0.88	17	19	11	17	64	0.97
55791	55743124	LRIF1	chromosome 1 open reading frame 103					5	2	2		9	0.88	4	2	4	2	12	0.94
7182	36950991	NR2C2	nuclear receptor subfamily 2, group C, member 2					2	3	2		7	0.87	1	2	2	1	6
3054	98986457	HCFC1	host cell factor C1 (VP16-accessory protein)	58	55	54	51	141	144	143	141	569	0.86	83	90	117	112	402		64	66	61	191		43	40	31	29	143
23126	302699211	POGZ	pogo transposable element with ZNF domain	6	2	1	1	22	23	10	5	60	0.84	4		5	4	13
55174	83582809	INTS10	integrator complex subunit 10					2	2	2	1	7	0.83	3				3
6749	4507241	SSRP1	structure specific recognition protein 1	5	3	3	2	21	19	9	6	55	0.75	2	7	6	11	26
124944	218563737	C17orf49	chromosome 17 open reading frame 49	2	2	2	1	8	12	6	2	28	0.74		3	3	1	7
2969	14670350	GTF2I	general transcription factor II, i	7	7	7	6	26	29	17	13	85	0.7	7	16	18	20	61								1			1
23309	52138513	SIN3B	SIN3 homolog B, transcription regulator (yeast)	33	30	28	28	97	90	75	61	323		129	116	140	142	527	1	5	6	2	13		13	16	11	13	53
22974	20127519	TPX2	TPX2, microtubule-associated, homolog (Xenopus laevis)	74	73	59	57	4	4	3	2	13		168	177	162	175	682	0.74	1		3	4		46	47	44	38	175
79027	145701015	ZNF655	zinc finger protein 655					5	1		4	10		11	16	16	15	58	1
171017	209180475	ZNF384	zinc finger protein 384						7	3		10		2	5	3	2	12	0.93
8099	4758188	CDK2AP1	cyclin-dependent kinase 2 associated protein 1					1	1	3	4	9		4	3	4	5	16	1
1998	42544172	ELF2	E74-like factor 2 (ets domain transcription factor)	3	2			3	6			9		11	8	12	8	39	0.92
1487	4557497	CTBP1	C-terminal binding protein 1					4		4		8		6	6	12	5	29	1		8	5	13		11	14	8	10	43	1
9745	7662092	ZNF536	zinc finger protein 536					1	3		1	5		4	6	5	8	23	1
1876	109637795	E2F6	E2F transcription factor 6					2	1			3		4	4	3	3	14	0.99
57616	127138957	TSHZ3	teashirt zinc finger homeobox 3					1		2		3		2	2	3	4	11	0.93
56257	47271406	MEPCE	methylphosphate capping enzyme							1	2	3		4	2	1	2	9	0.88		1		1
1891	70995211	ECH1	enoyl Coenzyme A hydratase 1, peroxisomal	2	1	1				2		2								8	12	8	28	0.99	13	12	8	8	41	1
114984	215820626	FLYWCH2	FLYWCH family member 2						1			1		2	2	3	3	10	0.92							1			1
57529	24308215	RGAG1	retrotransposon gag domain containing 1											3	3	3	3	12	0.97
51244	108773808	C3orf19	chromosome 3 open reading frame 19											3	4	2		9	0.93
55388	33383235	MCM10	minichromosome maintenance complex component 10	3	2									7	7	11	11	36	0.88
4697	4505357	NDUFA4	NADH dehydrogenase (ubiquinone) 1 alpha subcomplex, 4, 9kDa	1												1		1			2	3	5		5	5	2		12	0.8
