# Supplementary material for: ZEB1/NuRD complex suppresses TBC1D2b to stimulate E-cadherin internalization and promote metastasis in lung cancer
Source: Nat Commun. 2019 Nov 12;10:5125. doi: 10.1038/s41467-019-12832-z (PMC6851102; doi:10.1038/s41467-019-12832-z)
Supplement: Supplementary file 5 — Supplementary Data 2 [file 41467_2019_12832_MOESM5_ESM.xlsx]

## Sheet: Supplemental Data 2
	Model	393P				344P				Delta logP (RSA)
	Condition	In Vivo		In Vitro		In Vivo		In Vitro		I n vitro	In Vivo
	metric	logP	rank	logP	rank	logP	rank	logP	rank	344P-393P	344P-393P
1	Sirt4	-0.637142	135	-1.16076	94	-2.57505	11	-2.85296	17	-1.6922	-1.93791
2	Trim66	-0.483402	153	-0.736918	134	-2.39777	14	-0.557061	152	0.179857	-1.91437
3	Prdm1	-1.47218	63	-1.6952	52	-3.38106	4	-3.55938	12	-1.86417	-1.90889
4	Bmi1	-1.48398	60	-2.04156	31	-3.20933	5	-2.52681	23	-0.485255	-1.72535
5	Prdm10	-0.0955936	222	-0.64254	138	-1.755	36	-2.15207	35	-1.50953	-1.65941
6	Chd3	-0.550074	144	-1.42341	70	-2.1936	19	-2.48002	24	-1.05661	-1.64352
7	Clock	-0.457408	159	-0.492674	154	-2.03048	27	-0.254198	199	0.238476	-1.57307
8	Jmjd6	-2.11849	36	-2.23212	26	-3.66753	3	-2.30186	29	-0.0697367	-1.54903
9	Brms1	-0.402134	172	-0.841884	120	-1.92141	29	-0.728655	131	0.113228	-1.51927
10	Arid2	-2.22175	34	-1.41515	71	-3.73487	2	-1.21156	79	0.203591	-1.51312
11	Jmjd1c	-0.0804607	225	-0.242692	195	-1.58085	47	-0.0375559	232	0.205136	-1.50039
12	Arid1a	-0.97432	104	-1.16963	92	-2.3108	16	-2.90504	16	-1.7354	-1.33648
13	Dnmt3l	-0.0822104	223	-0.179084	208	-1.41137	62	-0.989452	98	-0.810368	-1.32916
14	Suv39h1	-0.252348	199	-0.980837	112	-1.50896	54	-1.00356	96	-0.0227191	-1.25662
15	Prdm9	-0.850271	119	-1.63501	54	-2.09043	23	-0.46971	161	1.1653	-1.24016
16	Hdac9	-0.0440411	228	-0.221017	197	-1.27883	73	-0.112338	222	0.10868	-1.23479
17	Sp140	-0.436894	165	-0.130617	219	-1.64026	40	-0.188344	208	-0.0577277	-1.20337
18	H2afv	-0.881178	115	-0.89716	117	-2.07686	24	-2.09394	38	-1.19678	-1.19568
19	Smyd5	-1.41215	68	-2.60768	18	-2.57405	12	-2.16587	34	0.441802	-1.1619
20	Zmynd11	-0.426931	167	-0.00569905	235	-1.58227	46	-0.584675	149	-0.578976	-1.15534
21	Cbx3	-0.471085	156	-0.665154	136	-1.60003	44	-0.866806	108	-0.201652	-1.12895
22	Atad2b	-1.47293	62	-1.60744	56	-2.55162	13	-1.2595	75	0.347933	-1.07869
23	Setd8	-1.20813	88	-2.63045	17	-2.22626	18	-1.1355	85	1.49495	-1.01814
24	Phf21a	-0.754379	125	-0.31191	186	-1.74335	37	-0.803217	120	-0.491307	-0.988968
25	Sirt3	-0.480079	155	-1.82685	44	-1.46782	59	-0.96034	100	0.866508	-0.987745
26	Brd4	-1.69341	51	-1.78639	46	-2.66748	10	-2.03194	40	-0.245555	-0.974073
27	Kdm5d	-0.201362	209	-0.750793	133	-1.16802	84	-0.675889	137	0.0749035	-0.966654
28	Cbx4	-0.421391	168	-1.02835	108	-1.37727	65	-2.31135	28	-1.283	-0.955878
29	Arid1b	-1.25243	83	-1.88982	40	-2.19093	20	-2.14566	36	-0.255839	-0.938501
30	Crebbp	-1.17379	92	-0.13466	218	-2.06878	25	-0.463482	162	-0.328823	-0.894998
31	Asf1a	-0.125877	214	-0.177283	209	-1.01732	104	-0.389104	179	-0.211821	-0.891443
32	Sp110	-0.289344	192	-1.08723	99	-1.16389	86	-1.05458	88	0.0326492	-0.874544
33	Mbd5	-0.344395	179	-0.439998	163	-1.20321	82	-0.476133	160	-0.036135	-0.858813
34	Sirt1	-0.32326	183	-1.31797	74	-1.1623	87	-0.683226	135	0.634741	-0.839035
35	Mll2	-0.236365	203	-0.658173	137	-1.07231	96	-1.37696	70	-0.718791	-0.835944
36	Smc1b	-0.323199	184	-0.173517	210	-1.14181	90	-0.159358	212	0.0141593	-0.818609
37	Myst4	-0.125553	216	-1.2151	89	-0.932842	114	-0.185974	209	1.02913	-0.807289
38	Smyd4	-0.816684	122	-0.469079	159	-1.62305	42	-0.919685	104	-0.450606	-0.806371
39	Chd4	-0.675569	132	-0.342888	182	-1.47597	58	-1.51537	63	-1.17248	-0.8004
40	Cbx5	-0.534679	148	-1.10437	97	-1.30338	71	-0.716953	132	0.387414	-0.7687
41	Jmjd4	-0.142129	212	-0.789946	127	-0.90886	117	-0.442828	168	0.347118	-0.766731
42	Kdm1b	-0.629452	138	-1.69824	50	-1.39324	63	-1.82421	52	-0.125975	-0.763788
43	Sin3a	-3.06029	13	-2.23987	25	-3.81924	1	-5.34955	2	-3.10967	-0.758944
44	Trim33	-0.417864	169	-0.420313	166	-1.16783	85	-0.857673	112	-0.43736	-0.74997
45	Mta1	-0.633872	137	-1.21562	88	-1.37287	66	-1.25062	76	-0.0350058	-0.738996
46	Tet3	-0.00805225	233	-0.373125	177	-0.739651	145	-0.193347	207	0.179777	-0.731599
47	Prdm2	-0.779156	124	-1.27513	77	-1.5088	56	-0.640983	142	0.634149	-0.729648
48	Brd3	-0.312911	186	-0.142163	217	-1.03401	100	-0.752776	125	-0.610613	-0.7211
49	Prmt3	-0.258231	197	-0.146287	215	-0.945361	111	-0.601826	148	-0.455539	-0.68713
50	Mbd4	-0.582792	142	-0.759537	132	-1.24412	75	-0.624816	144	0.134721	-0.661325
51	Idh2	-1.51965	59	-0.279851	191	-2.17394	21	-0.331479	182	-0.0516287	-0.654295
52	Brd1	-1.38843	72	-1.94846	38	-2.04156	26	-1.03583	92	0.912635	-0.653133
53	Sertad2	-1.1585	94	-2.1443	29	-1.76824	35	-1.03716	91	1.10714	-0.609746
54	Mecom	-0.402778	170	-0.197166	202	-1.00433	106	-0.417902	171	-0.220736	-0.601548
55	Parp2	-0.263128	196	-0.169423	211	-0.845469	127	-0.266833	195	-0.0974098	-0.582342
56	Setd2	-0.0343487	229	-0.100346	223	-0.598109	163	-0.0872215	224	0.013125	-0.56376
57	Phf3	-0.2393	202	-0.490222	155	-0.797663	134	-0.456762	165	0.0334596	-0.558362
58	Brd7	-0.33096	180	-0.834475	122	-0.887437	121	-1.30364	72	-0.469162	-0.556477
59	Smc4	-1.69151	52	-2.95024	12	-2.22752	17	-2.74039	19	0.209858	-0.536007
60	Jmjd5	-0.460079	158	-1.24051	82	-0.976281	109	-0.32382	183	0.916694	-0.516203
61	Rnf20	-0.2796	194	-0.0794626	229	-0.791616	137	-1.29754	73	-1.21808	-0.512015
62	Smc3	-0.324098	182	-2.26417	22	-0.828841	129	-1.88483	46	0.379337	-0.504743
63	Mbd1	-1.12333	96	-0.977678	113	-1.61968	43	-1.49511	64	-0.517428	-0.496351
64	Ezh1	-0.594179	140	-1.22994	85	-1.08769	92	-0.86297	109	0.366972	-0.493514
65	Setd7	-0.213366	207	-0.218917	198	-0.672119	152	-0.912992	105	-0.694074	-0.458753
66	Usp22	-0.119521	218	-0.193331	203	-0.567851	166	-0.959659	101	-0.766328	-0.44833
67	Sertad1	-1.37553	73	-0.257979	194	-1.8158	33	-2.54036	22	-2.28238	-0.440262
68	Idh1	-1.3627	74	-2.54444	19	-1.80027	34	-0.748641	126	1.7958	-0.43757
69	Kdm5c	-0.250505	201	-0.403343	172	-0.659765	154	-0.249201	201	0.154142	-0.40926
70	Cbx6	-0.452615	160	-0.318024	184	-0.855103	126	-0.133957	218	0.184067	-0.402489
71	Kdm4c	-0.0989127	221	-0.428926	165	-0.489607	173	-0.426128	170	0.00279815	-0.390694
72	Kdm6a	-0.87785	118	-0.0991061	225	-1.25062	74	-0.816747	117	-0.717641	-0.372765
73	Whsc1	-0.389276	173	-1.01208	109	-0.760214	142	-1.00239	97	0.00969727	-0.370938
74	Setd3	-0.543196	147	-1.51055	62	-0.914129	115	-0.565431	151	0.94512	-0.370932
75	Eed	-1.78282	48	-2.10565	30	-2.13738	22	-0.398869	175	1.70678	-0.354557
76	Prmt2	-0.742302	127	-0.580869	148	-1.07337	95	-0.319131	185	0.261738	-0.331064
77	Jarid2	-0.442729	162	-0.342918	180	-0.768681	140	-0.277832	194	0.0650856	-0.325952
78	Prdm11	-1.31828	76	-0.610041	144	-1.63211	41	-0.47758	158	0.132461	-0.313835
79	Smc6	-0.577083	143	-1.60302	57	-0.884478	123	-1.83633	51	-0.233309	-0.307395
80	Phf6	-0.252143	200	-0.88462	118	-0.526907	168	-1.17643	81	-0.291807	-0.274765
81	Ube2a	-0.81975	121	-0.49733	151	-1.08652	93	-0.63597	143	-0.13864	-0.26677
82	Hdac2	-0.972093	105	-1.79683	45	-1.23624	77	-0.398576	176	1.39825	-0.264144
83	Fbxw7	-0.011914	232	-0.210107	201	-0.272486	202	-0.0379208	231	0.172186	-0.260572
84	Ash1l	-0.963797	106	-0.420127	167	-1.21814	81	-0.160594	211	0.259534	-0.254344
85	Wdr82	-0.743732	126	-0.835211	121	-0.991749	107	-0.733164	129	0.102048	-0.248017
86	Ing1	-2.82424	18	-1.99839	34	-3.03938	7	-5.63382	1	-3.63543	-0.215141
87	Suv420h2	-0.923066	110	-1.30789	75	-1.12019	91	-2.28557	30	-0.977679	-0.197124
88	Bahd1	-1.24348	84	-1.24861	81	-1.4354	61	-0.821327	116	0.427282	-0.191929
89	Phf8	-0.438657	163	-0.239593	196	-0.616141	162	-0.549557	153	-0.309964	-0.177484
90	Ube2b	-0.263439	195	-1.88774	41	-0.430691	184	-0.285818	190	1.60192	-0.167251
91	Dicer1	-0.881096	116	-0.635326	141	-1.04737	97	-1.01525	94	-0.379923	-0.166272
92	Chd8	-0.307888	188	-0.462715	160	-0.471794	178	-1.5499	60	-1.08718	-0.163906
93	Kdm3b	-0.659969	134	-1.0022	110	-0.82159	130	-1.14465	83	-0.142449	-0.161621
94	Wdr5	-1.3523	75	-3.03514	10	-1.51311	52	-3.47873	13	-0.443586	-0.16081
95	Ctbp2	-0.880578	117	-0.101104	222	-1.03574	99	-0.393892	177	-0.292788	-0.15516
96	Phf7	-0.885608	113	-0.951779	114	-1.03716	98	-0.923247	103	0.0285319	-0.151551
97	Smarca2	-0.523164	149	-0.342918	181	-0.669915	153	-0.860695	111	-0.517777	-0.146751
98	Mbd3	-0.124581	217	-0.570586	149	-0.254198	205	-0.231091	202	0.339495	-0.129617
99	Nsd1	-0.3823	174	-2.02346	32	-0.511858	169	-0.218275	204	1.80518	-0.129558
100	Prdm14	-0.125649	215	-0.292481	188	-0.249026	208	-0.582276	150	-0.289796	-0.123377
101	Ncoa3	-0.330032	181	-0.94743	116	-0.451978	181	-0.482079	157	0.465351	-0.121946
102	Prmt6	-0.0147713	231	-0.0580515	231	-0.126369	222	-0.0981934	223	-0.0401419	-0.111597
103	Setd1b	-0.68735	131	-0.0822191	228	-0.797223	135	-0.739481	127	-0.657262	-0.109873
104	Ezh2	-1.11033	97	-1.69655	51	-1.1967	83	-1.87294	49	-0.176391	-0.086376
105	Brd2	-0.113893	219	-0.279851	190	-0.191885	215	-0.200854	206	0.0789965	-0.0779917
106	Asf1b	-0.3646	178	-0.146224	216	-0.44058	183	-0.0290158	233	0.117208	-0.0759795
107	Baz2b	-0.297706	190	-0.191937	204	-0.367583	190	-0.0761807	226	0.115756	-0.0698769
108	Brdt	-0.296736	191	-0.819759	124	-0.364983	191	-0.297141	188	0.522619	-0.0682466
109	Smc1a	-0.00198051	235	-4.22659	5	-0.0670898	227	-2.36462	26	1.86197	-0.0651093
110	Kat5	-0.726766	128	-1.19101	90	-0.78805	138	-0.151572	216	1.03944	-0.0612842
111	Chd2	-0.0203904	230	-0.167619	212	-0.077974	224	-0.116167	221	0.0514514	-0.0575836
112	Ing5	-0.312235	187	-1.25587	80	-0.367898	189	-0.415059	173	0.84081	-0.0556636
113	Mecp2	-0.836623	120	-1.477	67	-0.887808	120	-0.460378	163	1.01662	-0.051185
114	Prdm5	-1.31026	80	-0.475912	157	-1.35976	68	-0.606934	147	-0.131022	-0.0495017
115	Chd6	-0.00344395	234	-0.266669	193	-0.0519482	229	-0.0405196	230	0.226149	-0.0485043
116	Smarcb1	-0.36523	177	-1.65075	53	-0.413662	186	-0.658173	141	0.992581	-0.0484324
117	Cbx2	-0.12782	213	-0.284807	189	-0.161052	218	-0.34018	181	-0.0553732	-0.0332325
118	Ehmt2	-0.548774	145	-0.41719	168	-0.580763	164	-0.847578	114	-0.430388	-0.0319891
119	Suv420h1	-0.402447	171	-0.307229	187	-0.426128	185	-0.310933	186	-0.00370422	-0.0236802
120	Kdm4a	-0.233095	205	-0.822146	123	-0.256417	204	-0.348467	180	0.473679	-0.023322
121	Prmt5	-0.0556326	227	-0.367898	179	-0.0679774	225	-0.45319	167	-0.0852913	-0.0123448
122	Brd9	-0.257656	198	-0.185108	206	-0.262881	203	-0.214743	205	-0.0296348	-0.00522557
123	Kdm2a	-0.49524	152	-0.0667329	230	-0.49733	172	-1.18274	80	-1.116	-0.00209031
124	Setdb1	-0.228752	206	-0.395812	175	-0.224492	210	-0.860695	110	-0.464883	0.00425994
125	Prdm12	-1.0381	100	-0.789205	128	-1.0265	102	-0.28986	189	0.499344	0.0116081
126	Ino80	-0.900792	112	-0.415059	169	-0.884478	122	-1.05309	89	-0.638033	0.0163141
127	Ep300	-0.0654152	226	-0.847578	119	-0.0301714	234	-0.157684	213	0.689894	0.0352438
128	Prdm8	-0.588559	141	-1.06732	102	-0.549734	167	-0.671516	139	0.395804	0.0388246
129	Sirt6	-1.53184	58	-0.43021	164	-1.49009	57	-0.828246	115	-0.398036	0.0417551
130	Setd4	-1.58871	55	-1.35705	73	-1.54495	50	-1.87298	48	-0.515931	0.0437596
131	Tet2	-0.297963	189	-0.316655	185	-0.249201	207	-1.14159	84	-0.824939	0.0487617
132	Prdm6	-0.0816814	224	-0.0185236	233	-0.0237425	235	-0.0679263	227	-0.0494028	0.057939
133	Prdm13	-0.210941	208	-0.21119	200	-0.151012	219	-0.283298	192	-0.0721081	0.0599293
134	Fbxl19	-0.106173	220	-0.0951594	226	-0.0371973	233	-0.0445355	229	0.0506239	0.0689754
135	Trim28	-1.09754	98	-0.61209	143	-1.01438	105	-1.71928	56	-1.10719	0.0831579
136	Prmt7	-0.28094	193	-0.21702	199	-0.187869	216	-0.896293	107	-0.679273	0.0930708
137	Ing3	-0.520382	150	-1.07337	101	-0.40392	187	-0.265322	196	0.808044	0.116462
138	Kdm5a	-0.883939	114	-0.38693	176	-0.763655	141	-3.15155	15	-2.76462	0.120284
139	Mta2	-0.169762	211	-0.12939	220	-0.0430479	231	-0.300404	187	-0.171014	0.126714
140	Hdac3	-0.437957	164	-1.25903	78	-0.30267	196	-0.143313	217	1.11572	0.135287
141	Kat2b	-0.366997	176	-1.39631	72	-0.216032	212	-0.811107	118	0.585206	0.150965
142	Ing4	-0.195379	210	-0.17927	207	-0.0408729	232	-0.283565	191	-0.104295	0.154506
143	Kdm2b	-0.451677	161	-0.00603254	234	-0.295945	198	-0.417311	172	-0.411278	0.155732
144	Mbd2	-3.14073	12	-1.59228	59	-2.97102	8	-0.944394	102	0.647886	0.169715
145	Sirt5	-0.236316	204	-0.397792	174	-0.0464927	230	-0.0122754	235	0.385516	0.189823
146	Phf13	-0.482533	154	-2.44242	21	-0.292351	199	-0.612107	145	1.83031	0.190182
147	Myst2	-0.663265	133	-1.05458	103	-0.470718	179	-1.02826	93	0.0263172	0.192546
148	Atad2	-1.12803	95	-1.8725	43	-0.935028	112	-1.95296	42	-0.0804623	0.193004
149	Usp27x	-0.318831	185	-1.23232	84	-0.124873	223	-0.219896	203	1.01242	0.193957
150	Pbrm1	-1.78438	47	-2.90288	13	-1.58085	48	-0.665154	140	2.23773	0.20353
151	Brwd3	-0.920883	111	-0.602256	145	-0.71687	147	-0.15603	214	0.446226	0.204012
152	Mll1	-0.546348	146	-2.47821	20	-0.339774	194	-0.264037	197	2.21417	0.206574
153	Kdm4b	-0.784052	123	-0.76654	131	-0.576179	165	-0.767718	123	-0.00117871	0.207873
154	Prdm16	-1.57706	57	-0.0340482	232	-1.36792	67	-1.88097	47	-1.84692	0.209143
155	Ube2e1	-1.60039	54	-0.59295	146	-1.3888	64	-0.607112	146	-0.014162	0.21159
156	Bptf	-2.08028	37	-2.0054	33	-1.86063	31	-4.43532	7	-2.42992	0.219655
157	Ing2	-0.37358	175	-0.45089	161	-0.149611	220	-0.256869	198	0.194021	0.22397
158	Baz1a	-1.45847	64	-1.6117	55	-1.21887	79	-0.540735	156	1.07097	0.239604
159	Baz2a	-0.46728	157	-0.152828	213	-0.2108	213	-0.152133	215	0.00069505	0.25648
160	Trim24	-1.16405	93	-1.04128	105	-0.907246	118	-0.789205	121	0.252076	0.256804
161	Baz1b	-0.497538	151	-1.49899	65	-0.21878	211	-0.0625912	228	1.4364	0.278758
162	Cbx7	-1.62652	53	-1.09126	98	-1.3416	69	-1.41693	65	-0.32567	0.28492
163	Ube2i	-0.635788	136	-1.03286	107	-0.301881	197	-1.6027	58	-0.569836	0.333907
164	Prdm4	-1.2003	89	-1.50801	63	-0.857305	125	-1.27513	74	0.232881	0.342997
165	Hdac8	-0.695779	130	-1.11696	96	-0.336187	195	-0.323057	184	0.793903	0.359593
166	Kdm1a	-0.436261	166	-0.275079	192	-0.0677073	226	-0.017415	234	0.257664	0.368554
167	Brd8	-1.21333	86	-3.22147	8	-0.841884	128	-1.41567	66	1.8058	0.371446
168	Kat2a	-1.31712	77	-1.46582	68	-0.935028	113	-1.74686	55	-0.281042	0.382096
169	Hdac11	-1.02718	101	-0.629575	142	-0.632103	159	-1.24862	77	-0.619041	0.395074
170	H2afz	-1.0249	102	-1.23413	83	-0.616314	161	-2.17032	33	-0.936188	0.408582
171	Hdac5	-1.1896	90	-1.5553	60	-0.780951	139	-1.15999	82	0.395313	0.408654
172	Mbd6	-2.27235	33	-0.986607	111	-1.84841	32	-2.0325	39	-1.0459	0.423939
173	Cbx1	-0.71998	129	-0.411137	171	-0.291124	200	-0.252418	200	0.158718	0.428856
174	Sirt2	-2.36823	28	-0.517535	150	-1.93421	28	-2.31257	27	-1.79504	0.434018
175	Hdac10	-0.940181	108	-0.470638	158	-0.501421	170	-0.672161	138	-0.201522	0.43876
176	Sin3b	-0.937568	109	-0.0944129	227	-0.482079	175	-0.477239	159	-0.382826	0.455489
177	Chd5	-1.21253	87	-0.587636	147	-0.753467	144	-1.65807	57	-1.07043	0.459064
178	Ncoa1	-0.612124	139	-0.190669	205	-0.134515	221	-1.95066	43	-1.75999	0.477609
179	Mll3	-0.960231	107	-0.773505	130	-0.477239	176	-0.280641	193	0.492864	0.482992
180	Cbx8	-1.40567	70	-0.724162	135	-0.897809	119	-0.783181	122	-0.0590187	0.507864
181	Taf1	-1.31081	79	-0.400843	173	-0.796841	136	-0.76654	124	-0.365697	0.513971
182	Dnmt3b	-1.04192	99	-1.52614	61	-0.484787	174	-0.407231	174	1.11891	0.557129
183	Prmt1	-1.44416	66	-1.49414	66	-0.861629	124	-0.689021	134	0.805123	0.582528
184	Smyd3	-1.26903	82	-1.28424	76	-0.649782	156	-1.31074	71	-0.0264964	0.619244
185	Jhdm1d	-1.88648	43	-1.44971	69	-1.23245	78	-1.40236	68	0.0473501	0.654028
186	Ctcf	-1.87962	44	-6.14469	1	-1.21887	80	-4.10273	8	2.04196	0.660751
187	Chd7	-1.47414	61	-0.412138	170	-0.803069	133	-1.0493	90	-0.637165	0.671069
188	Chd9	-1.40204	71	-1.985	35	-0.712384	148	-0.0787665	225	1.90624	0.689651
189	Hdac6	-0.998713	103	-2.79149	14	-0.194019	214	-0.697907	133	2.09359	0.804694
190	Tet1	-1.18421	91	-0.443312	162	-0.358112	192	-0.391785	178	0.0515275	0.826103
191	Mta3	-1.21883	85	-0.636545	140	-0.34919	193	-2.45092	25	-1.81438	0.869638
192	Kdm4d	-1.3138	78	-0.794085	126	-0.44098	182	-1.57103	59	-0.776948	0.872823
193	Ehmt1	-1.58402	56	-0.948479	115	-0.650458	155	-0.736505	128	0.211975	0.933561
194	Dot1l	-1.4484	65	-1.49935	64	-0.499431	171	-1.06566	87	0.433688	0.948971
195	Setdb2	-1.42354	67	-0.802361	125	-0.465554	180	-0.850944	113	-0.0485837	0.957983
196	H2afx	-2.29735	32	-0.493075	153	-1.31502	70	-1.4011	69	-0.908022	0.982324
197	Chaf1a	-2.01497	39	-1.03847	106	-1.02888	101	-2.5604	21	-1.52193	0.986092
198	Ctbp1	-2.89073	17	-0.125361	221	-1.89483	30	-0.459718	164	-0.334357	0.995898
199	Suv39h2	-1.28955	81	-0.320904	183	-0.287125	201	-1.41137	67	-1.09047	1.00243
200	Phf1	-2.76506	20	-1.90647	39	-1.74012	38	-1.21887	78	0.687595	1.02494
201	Smc5	-1.96885	41	-3.01776	11	-0.911717	116	-1.94477	44	1.07299	1.05713
202	Parp1	-1.70844	50	-0.148053	214	-0.637745	157	-0.453214	166	-0.305161	1.07069
203	Ctsl	-1.86603	45	-1.60173	58	-0.757614	143	-2.78365	18	-1.18192	1.10842
204	Phf21b	-1.41072	69	-1.98107	36	-0.249619	206	-0.42652	169	1.55455	1.1611
205	Myst3	-2.67316	22	-1.88655	42	-1.5088	55	-1.11139	86	0.775166	1.16435
206	Prdm15	-2.31935	31	-2.67463	15	-1.1547	88	-3.3664	14	-0.69177	1.16465
207	Prmt8	-1.9721	40	-0.496754	152	-0.805811	132	-3.64946	11	-3.15271	1.16629
208	Chaf1b	-1.88908	42	-2.15777	28	-0.719089	146	-0.808919	119	1.34885	1.16999
209	Pcna	-2.44198	27	-2.18165	27	-1.24225	76	-1.85889	50	0.32276	1.19973
210	Hdac1	-1.79169	46	-0.0992448	224	-0.47415	177	-0.122559	219	-0.023314	1.31754
211	Kdm3a	-2.7886	19	-1.76348	47	-1.44126	60	-1.759	54	0.00447918	1.34734
212	Kdm5b	-2.90729	16	-1.96839	37	-1.51055	53	-4.08488	9	-2.11649	1.39674
213	Sirt7	-2.15823	35	-0.774335	129	-0.711855	149	-0.547503	154	0.226832	1.44637
214	Smarca4	-2.55848	25	-1.04498	104	-1.08564	94	-2.65213	20	-1.60715	1.47284
215	Smc2	-4.20404	4	-3.6686	6	-2.68516	9	-3.78583	10	-0.117232	1.51888
216	Chd1l	-2.36489	29	-1.08175	100	-0.807196	131	-1.53144	62	-0.449695	1.5577
217	Kif11	-2.7589	21	-1.22464	86	-1.15269	89	-4.78731	5	-3.56266	1.60621
218	Dnmt3a	-2.58863	24	-2.24822	23	-0.949773	110	-0.542783	155	1.70544	1.63886
219	Whsc1l1	-2.97308	14	-1.72761	49	-1.2956	72	-2.19575	32	-0.468137	1.67748
220	Wdr11	-1.76076	49	-0.371272	178	-0.0520905	228	-0.121796	220	0.249477	1.70867
221	Ash2l	-2.04112	38	-1.2197	87	-0.161273	217	-1.78577	53	-0.566066	1.87984
222	Sp100	-2.94644	15	-0.475975	156	-1.02062	103	-0.975581	99	-0.499605	1.92581
223	Brpf3	-2.6275	23	-2.2449	24	-0.688403	151	-0.731488	130	1.51341	1.9391
224	Men1	-2.32382	30	-1.25673	79	-0.234518	209	-1.5454	61	-0.28867	2.0893
225	Carm1	-2.52954	26	-0.641147	139	-0.372834	188	-0.171281	210	0.469866	2.1567
226	Phf5a	-3.81008	8	-1.76323	48	-1.53488	51	-1.97842	41	-0.215198	2.2752
227	Dub2a	-3.99211	6	-4.65737	4	-1.58333	45	-1.00661	95	3.65076	2.40878
228	Ep400	-4.21311	3	-3.60151	7	-1.71605	39	-5.20939	3	-1.60788	2.49706
229	Phf2	-3.23336	11	-1.18463	91	-0.697647	150	-1.90923	45	-0.724602	2.53571
230	Kat8	-4.10555	5	-1.16858	93	-1.5516	49	-2.11335	37	-0.944767	2.55395
231	Setd1a	-3.66936	10	-2.6419	16	-0.990344	108	-2.27998	31	0.361927	2.67902
232	Dnmt1	-6.02851	1	-6.04203	2	-3.17356	6	-4.70318	6	1.33885	2.85495
233	Hdac4	-3.77514	9	-1.13755	95	-0.629227	160	-0.907246	106	0.230306	3.14591
234	Ubb	-3.88018	7	-3.21616	9	-0.636082	158	-0.680403	136	2.53576	3.2441
235	Plk1	-5.80044	2	-6.03244	3	-2.36083	15	-5.03758	4	0.994859	3.4396
