# Supplementary material for: ZEB1/NuRD complex suppresses TBC1D2b to stimulate E-cadherin internalization and promote metastasis in lung cancer
Source: Nat Commun. 2019 Nov 12;10:5125. doi: 10.1038/s41467-019-12832-z (PMC6851102; doi:10.1038/s41467-019-12832-z)
Supplement: Supplementary file 6 — Supplementary Data 3 [file 41467_2019_12832_MOESM6_ESM.xlsx]

## Sheet: Supplemental Data 3
																	MDA-MD-231	MDA-MD-231	Kurie lab 344SQ/393P	Kurie lab 344SQ/393P	GSE64558	GSE64558	Kurie lab Zeb1 OE	Kurie lab Zeb1 OE	Kurie lab 429 OE/ctrl	Kurie lab 429 OE/ctrl
TF1	chr	Zeb1 binding peak	Associated gene	Gene id	Dist peak from promoter	Dist category	TF2		Zeb1 peak start	Zeb1 peak end	TF2 peak start	TF2 peak end	Gene start	Gend End	Strand		ttest (shGFP vs shZEB1)	fold (shGFP/shZEB1)	ttest	fold 344SQ/393P	ttest (Zeb1/ctrl)	fold (zeb1/ctrl)	ttest	fold (Zeb1/ctrl)	t test	fold change (429 OE/ctrl)		significant any one dataset
ZEB1 (GM-12878)	chr1	714316	RP11-206L10.2	101929540	-310.5	proximal promoter	ZEB1 (GM-12878)	SL3254_Peaks.bed	713827	714806	713827	714806	700237	714006	-1		NA	NA	NA	NA	NA	NA	NA	NA	NA	NA		FALSE
ZEB1 (GM-12878)	chr1	714316	RP11-206L10.2	101929540	-310.5	proximal promoter	ZEB1 (GM-12878)	SL3254_Peaks.bed	713827	714806	713827	714806	700237	714006	-1		NA	NA	NA	NA	NA	NA	NA	NA	NA	NA		FALSE
ZEB1 (GM-12878)	chr1	764894	LINC00115	101927535	-1992.5	distal promoter	ZEB1 (GM-12878)	SL3254_Peaks.bed	764767	765022	764767	765022	761586	762902	-1		NA	NA	NA	NA	NA	NA	NA	NA	NA	NA		FALSE
ZEB1 (GM-12878)	chr1	764894	LINC00115	101927535	-1992.5	distal promoter	ZEB1 (GM-12878)	SL3254_Peaks.bed	764767	765022	764767	765022	761586	762902	-1		NA	NA	NA	NA	NA	NA	NA	NA	NA	NA		FALSE
ZEB1 (GM-12878)	chr1	774863	LINC00115	101927535	-11961	intergenic (<20kb)	ZEB1 (GM-12878)	SL3254_Peaks.bed	774630	775096	774630	775096	761586	762902	-1		NA	NA	NA	NA	NA	NA	NA	NA	NA	NA		FALSE
ZEB1 (GM-12878)	chr1	774863	LINC00115	101927535	-11961	intergenic (<20kb)	ZEB1 (GM-12878)	SL3254_Peaks.bed	774630	775096	774630	775096	761586	762902	-1		NA	NA	NA	NA	NA	NA	NA	NA	NA	NA		FALSE
ZEB1 (GM-12878)	chr1	856652	SAMD11	148398	-3607.5	distal promoter	ZEB1 (GM-12878)	SL3254_Peaks.bed	856479	856826	856479	856826	860260	879955	1		0.425205	0.964366	0.547485	0.384143	0.42265	1.06935	0.483612	0.6854	0.367917	0.369427		FALSE
ZEB1 (GM-12878)	chr1	885746	KLHL17	339451	-10220.5	intergenic (<20kb)	ZEB1 (GM-12878)	SL3254_Peaks.bed	885389	886104	885389	886104	895967	901095	1		0.0722079	0.701584	0.0105704	1.19149	0.0224582	1.22499	0.310439	1.23986	0.816726	1.00906		TRUE
ZEB1 (GM-12878)	chr1	885746	PLEKHN1	84069	-16130.5	intergenic (<20kb)	ZEB1 (GM-12878)	SL3254_Peaks.bed	885389	886104	885389	886104	901877	911245	1		0.556097	0.958177	0.93717	0.978097	0.405855	0.716324	0.691929	1.03993	0.598141	0.885548		FALSE
ZEB1 (GM-12878)	chr1	894664	KLHL17	339451	-1303	distal promoter	ZEB1 (GM-12878)	SL3254_Peaks.bed	894477	894851	894477	894851	895967	901095	1		0.0722079	0.701584	0.0105704	1.19149	0.0224582	1.22499	0.310439	1.23986	0.816726	1.00906		TRUE
ZEB1 (GM-12878)	chr1	894664	PLEKHN1	84069	-7213	distal promoter	ZEB1 (GM-12878)	SL3254_Peaks.bed	894477	894851	894477	894851	901877	911245	1		0.556097	0.958177	0.93717	0.978097	0.405855	0.716324	0.691929	1.03993	0.598141	0.885548		FALSE
ZEB1 (GM-12878)	chr1	895951	NOC2L	26155	-1262	distal promoter	ZEB1 (GM-12878)	SL3254_Peaks.bed	895787	896115	895787	896115	879584	894689	-1		0.00696905	0.60348	0.250643	1.10402	0.790519	0.961319	0.0309412	0.737213	0.693908	1.05459		FALSE
ZEB1 (GM-12878)	chr1	895951	KLHL17	339451	-16	near TSS	ZEB1 (GM-12878)	SL3254_Peaks.bed	895787	896115	895787	896115	895967	901095	1		0.0722079	0.701584	0.0105704	1.19149	0.0224582	1.22499	0.310439	1.23986	0.816726	1.00906		TRUE
ZEB1 (GM-12878)	chr1	895951	PLEKHN1	84069	-5926	distal promoter	ZEB1 (GM-12878)	SL3254_Peaks.bed	895787	896115	895787	896115	901877	911245	1		0.556097	0.958177	0.93717	0.978097	0.405855	0.716324	0.691929	1.03993	0.598141	0.885548		FALSE
ZEB1 (GM-12878)	chr1	902090	NOC2L	26155	-7401.5	distal promoter	ZEB1 (GM-12878)	SL3254_Peaks.bed	901590	902591	901590	902591	879584	894689	-1		0.00696905	0.60348	0.250643	1.10402	0.790519	0.961319	0.0309412	0.737213	0.693908	1.05459		FALSE
ZEB1 (GM-12878)	chr1	934914	C1orf170	84808	-17417.5	intergenic (<20kb)	ZEB1 (GM-12878)	SL3254_Peaks.bed	934704	935125	934704	935125	910579	917497	-1		0.295188	1.14454	0.701666	0.968921	0.333854	0.727418	0.159748	1.63262	0.675967	1.15979		FALSE
ZEB1 (GM-12878)	chr1	934914	ISG15	9636	-13888.5	intergenic (<20kb)	ZEB1 (GM-12878)	SL3254_Peaks.bed	934704	935125	934704	935125	948803	949920	1		0.0184838	3.30783	---	NA	0.577865	0.755159	NA	NA	NA	NA		TRUE
ZEB1 (GM-12878)	chr1	936141	C1orf170	84808	-18644	intergenic (<20kb)	ZEB1 (GM-12878)	SL3254_Peaks.bed	935804	936478	935804	936478	910579	917497	-1		0.295188	1.14454	0.701666	0.968921	0.333854	0.727418	0.159748	1.63262	0.675967	1.15979		FALSE
ZEB1 (GM-12878)	chr1	936141	HES4	57801	-589	distal promoter	ZEB1 (GM-12878)	SL3254_Peaks.bed	935804	936478	935804	936478	934342	935552	-1		0.0321096	0.371785	---	NA	0.282691	0.572877	NA	NA	NA	NA		FALSE
ZEB1 (GM-12878)	chr1	936141	ISG15	9636	-12662	intergenic (<20kb)	ZEB1 (GM-12878)	SL3254_Peaks.bed	935804	936478	935804	936478	948803	949920	1		0.0184838	3.30783	---	NA	0.577865	0.755159	NA	NA	NA	NA		TRUE
ZEB1 (GM-12878)	chr1	936141	AGRN	375790	-19362	intergenic (<20kb)	ZEB1 (GM-12878)	SL3254_Peaks.bed	935804	936478	935804	936478	955503	991496	1		0.0172758	3.45827	0.700149	0.95288	0.547873	1.30916	0.00081579	0.379158	0.567446	0.90867		TRUE
ZEB1 (GM-12878)	chr1	948830	HES4	57801	-13278.5	intergenic (<20kb)	ZEB1 (GM-12878)	SL3254_Peaks.bed	948617	949044	948617	949044	934342	935552	-1		0.0321096	0.371785	---	NA	0.282691	0.572877	NA	NA	NA	NA		FALSE
ZEB1 (GM-12878)	chr1	948830	AGRN	375790	-6672.5	distal promoter	ZEB1 (GM-12878)	SL3254_Peaks.bed	948617	949044	948617	949044	955503	991496	1		0.0172758	3.45827	0.700149	0.95288	0.547873	1.30916	0.00081579	0.379158	0.567446	0.90867		TRUE
ZEB1 (GM-12878)	chr1	980835	RP11-465B22.3	100288175	-14279	intergenic (<20kb)	ZEB1 (GM-12878)	SL3254_Peaks.bed	980657	981013	980657	981013	995114	1004735	1		NA	NA	NA	NA	NA	NA	NA	NA	NA	NA		FALSE
ZEB1 (GM-12878)	chr1	995101	RP11-465B22.3	100288175	-13	near TSS	ZEB1 (GM-12878)	SL3254_Peaks.bed	994775	995427	994775	995427	995114	1004735	1		NA	NA	NA	NA	NA	NA	NA	NA	NA	NA		FALSE
ZEB1 (GM-12878)	chr1	1021853	RNF223	401934	-12166	intergenic (<20kb)	ZEB1 (GM-12878)	SL3254_Peaks.bed	1021714	1021992	1021714	1021992	1006346	1009687	-1		NA	NA	NA	NA	0.0818414	0.391883	NA	NA	NA	NA		FALSE
ZEB1 (GM-12878)	chr1	1057675	C1orf159	54991	-5934	distal promoter	ZEB1 (GM-12878)	SL3254_Peaks.bed	1057494	1057856	1057494	1057856	1017198	1051741	-1		0.957791	1.00306	0.303503	0.911709	0.954815	1.01398	0.526462	1.09161	0.896002	0.94624		FALSE
ZEB1 (GM-12878)	chr1	1057675	RP11-465B22.5	254099	-14722	intergenic (<20kb)	ZEB1 (GM-12878)	SL3254_Peaks.bed	1057494	1057856	1057494	1057856	1072397	1079436	1		NA	NA	NA	NA	NA	NA	NA	NA	NA	NA		FALSE
ZEB1 (GM-12878)	chr1	1.05808e+06	C1orf159	54991	-6338.5	distal promoter	ZEB1 (GM-12878)	SL3254_Peaks.bed	1057878	1058281	1057878	1058281	1017198	1051741	-1		0.957791	1.00306	0.303503	0.911709	0.954815	1.01398	0.526462	1.09161	0.896002	0.94624		FALSE
ZEB1 (GM-12878)	chr1	1.05808e+06	RP11-465B22.5	254099	-14317.5	intergenic (<20kb)	ZEB1 (GM-12878)	SL3254_Peaks.bed	1057878	1058281	1057878	1058281	1072397	1079436	1		NA	NA	NA	NA	NA	NA	NA	NA	NA	NA		FALSE
ZEB1 (GM-12878)	chr1	1059175	C1orf159	54991	-7434	distal promoter	ZEB1 (GM-12878)	SL3254_Peaks.bed	1058321	1060029	1058321	1060029	1017198	1051741	-1		0.957791	1.00306	0.303503	0.911709	0.954815	1.01398	0.526462	1.09161	0.896002	0.94624		FALSE
ZEB1 (GM-12878)	chr1	1059175	RP11-465B22.5	254099	-13222	intergenic (<20kb)	ZEB1 (GM-12878)	SL3254_Peaks.bed	1058321	1060029	1058321	1060029	1072397	1079436	1		NA	NA	NA	NA	NA	NA	NA	NA	NA	NA		FALSE
ZEB1 (GM-12878)	chr1	1072201	RP11-465B22.5	254099	-196	near TSS	ZEB1 (GM-12878)	SL3254_Peaks.bed	1071849	1072553	1071849	1072553	1072397	1079436	1		NA	NA	NA	NA	NA	NA	NA	NA	NA	NA		FALSE
ZEB1 (GM-12878)	chr1	1.10536e+06	TTLL10	254173	-3900.5	distal promoter	ZEB1 (GM-12878)	SL3254_Peaks.bed	1105190	1105537	1105190	1105537	1109264	1133315	1		0.0525516	0.906809	0.000194513	0.376382	0.42265	0.918753	0.201251	0.518957	0.131568	0.556586		FALSE
ZEB1 (GM-12878)	chr1	1142177	TNFRSF18	8784	-106	near TSS	ZEB1 (GM-12878)	SL3254_Peaks.bed	1141723	1142631	1141723	1142631	1138888	1142071	-1		0.00190045	0.0887749	0.00379327	0.493632	0.843312	1.07031	0.729881	0.879026	0.713368	0.882955		FALSE
ZEB1 (GM-12878)	chr1	1143888	TNFRSF18	8784	-1817	distal promoter	ZEB1 (GM-12878)	SL3254_Peaks.bed	1143758	1144018	1143758	1144018	1138888	1142071	-1		0.00190045	0.0887749	0.00379327	0.493632	0.843312	1.07031	0.729881	0.879026	0.713368	0.882955		FALSE
ZEB1 (GM-12878)	chr1	1150335	TNFRSF18	8784	-8264	distal promoter	ZEB1 (GM-12878)	SL3254_Peaks.bed	1150136	1150534	1150136	1150534	1138888	1142071	-1		0.00190045	0.0887749	0.00379327	0.493632	0.843312	1.07031	0.729881	0.879026	0.713368	0.882955		FALSE
ZEB1 (GM-12878)	chr1	1150335	TNFRSF4	7293	-817	distal promoter	ZEB1 (GM-12878)	SL3254_Peaks.bed	1150136	1150534	1150136	1150534	1146706	1149518	-1		0.743996	0.972177	0.0555159	0.857712	0.42265	1.17253	0.28395	0.780994	0.0215777	1.36141		TRUE
ZEB1 (GM-12878)	chr1	1150335	B3GALT6	126792	-17294	intergenic (<20kb)	ZEB1 (GM-12878)	SL3254_Peaks.bed	1150136	1150534	1150136	1150534	1167629	1170421	1		0.0148892	1.24945	0.18858	0.809055	0.382985	1.20662	0.00245352	1.90528	0.0541689	1.17092		TRUE
ZEB1 (GM-12878)	chr1	1152166	TNFRSF18	8784	-10095	intergenic (<20kb)	ZEB1 (GM-12878)	SL3254_Peaks.bed	1152030	1152302	1152030	1152302	1138888	1142071	-1		0.00190045	0.0887749	0.00379327	0.493632	0.843312	1.07031	0.729881	0.879026	0.713368	0.882955		FALSE
ZEB1 (GM-12878)	chr1	1152166	TNFRSF4	7293	-2648	distal promoter	ZEB1 (GM-12878)	SL3254_Peaks.bed	1152030	1152302	1152030	1152302	1146706	1149518	-1		0.743996	0.972177	0.0555159	0.857712	0.42265	1.17253	0.28395	0.780994	0.0215777	1.36141		TRUE
ZEB1 (GM-12878)	chr1	1152166	B3GALT6	126792	-15463	intergenic (<20kb)	ZEB1 (GM-12878)	SL3254_Peaks.bed	1152030	1152302	1152030	1152302	1167629	1170421	1		0.0148892	1.24945	0.18858	0.809055	0.382985	1.20662	0.00245352	1.90528	0.0541689	1.17092		TRUE
ZEB1 (GM-12878)	chr1	1.16729e+06	TNFRSF4	7293	-17773.5	intergenic (<20kb)	ZEB1 (GM-12878)	SL3254_Peaks.bed	1167099	1167484	1167099	1167484	1146706	1149518	-1		0.743996	0.972177	0.0555159	0.857712	0.42265	1.17253	0.28395	0.780994	0.0215777	1.36141		TRUE
ZEB1 (GM-12878)	chr1	1.16729e+06	B3GALT6	126792	-337.5	proximal promoter	ZEB1 (GM-12878)	SL3254_Peaks.bed	1167099	1167484	1167099	1167484	1167629	1170421	1		0.0148892	1.24945	0.18858	0.809055	0.382985	1.20662	0.00245352	1.90528	0.0541689	1.17092		TRUE
ZEB1 (GM-12878)	chr1	1.18651e+06	SDF4	51150	-19098.5	intergenic (<20kb)	ZEB1 (GM-12878)	SL3254_Peaks.bed	1186258	1186761	1186258	1186761	1152288	1167411	-1		0.524125	0.934872	0.0377689	1.52745	0.032788	1.21957	0.0267361	0.846901	0.0645626	0.744981		TRUE
ZEB1 (GM-12878)	chr1	1.18651e+06	FAM132A	388581	-4407.5	distal promoter	ZEB1 (GM-12878)	SL3254_Peaks.bed	1186258	1186761	1186258	1186761	1177826	1182102	-1		0.218533	0.726562	0.00822353	1.83993	0.125219	1.66622	0.00737193	0.759193	0.0134036	1.36511		TRUE
ZEB1 (GM-12878)	chr1	1.20818e+06	SCNN1D	6339	-7636.5	distal promoter	ZEB1 (GM-12878)	SL3254_Peaks.bed	1207719	1208640	1207719	1208640	1215816	1227409	1		0.0499502	1.26918	---	NA	0.766721	1.12208	NA	NA	NA	NA		TRUE
ZEB1 (GM-12878)	chr1	1.20929e+06	UBE2J2	118424	-29.5	near TSS	ZEB1 (GM-12878)	SL3254_Peaks.bed	1209127	1209462	1209127	1209462	1189289	1209265	-1		0.000843768	1.8703	0.425276	0.940483	0.645517	0.927156	0.020685	0.842236	0.139178	1.56335		TRUE
ZEB1 (GM-12878)	chr1	1.20929e+06	SCNN1D	6339	-6521.5	distal promoter	ZEB1 (GM-12878)	SL3254_Peaks.bed	1209127	1209462	1209127	1209462	1215816	1227409	1		0.0499502	1.26918	---	NA	0.766721	1.12208	NA	NA	NA	NA		TRUE
ZEB1 (GM-12878)	chr1	1227280	UBE2J2	118424	-18015	intergenic (<20kb)	ZEB1 (GM-12878)	SL3254_Peaks.bed	1226993	1227567	1226993	1227567	1189289	1209265	-1		0.000843768	1.8703	0.425276	0.940483	0.645517	0.927156	0.020685	0.842236	0.139178	1.56335		TRUE
ZEB1 (GM-12878)	chr1	1227280	PUSL1	126789	-16667	intergenic (<20kb)	ZEB1 (GM-12878)	SL3254_Peaks.bed	1226993	1227567	1226993	1227567	1243947	1247057	1		0.195241	0.856303	---	NA	0.787262	1.05355	NA	NA	NA	NA		FALSE
ZEB1 (GM-12878)	chr1	1243521	PUSL1	126789	-426	proximal promoter	ZEB1 (GM-12878)	SL3254_Peaks.bed	1243212	1243830	1243212	1243830	1243947	1247057	1		0.195241	0.856303	---	NA	0.787262	1.05355	NA	NA	NA	NA		FALSE
ZEB1 (GM-12878)	chr1	1243521	GLTPD1	80772	-16615	intergenic (<20kb)	ZEB1 (GM-12878)	SL3254_Peaks.bed	1243212	1243830	1243212	1243830	1260136	1264277	1		0.0165565	1.47089	0.150654	0.921217	0.403991	0.856339	0.0671882	0.882824	0.201725	0.79843		TRUE
ZEB1 (GM-12878)	chr1	1.24444e+06	GLTPD1	80772	-15692.5	intergenic (<20kb)	ZEB1 (GM-12878)	SL3254_Peaks.bed	1243941	1244946	1243941	1244946	1260136	1264277	1		0.0165565	1.47089	0.150654	0.921217	0.403991	0.856339	0.0671882	0.882824	0.201725	0.79843		TRUE
ZEB1 (GM-12878)	chr1	1.24771e+06	ACAP3	116983	-2718.5	distal promoter	ZEB1 (GM-12878)	SL3254_Peaks.bed	1247576	1247839	1247576	1247839	1227756	1244989	-1		0.400411	0.879465	0.965866	1.01207	0.0161631	1.4801	0.0393545	1.22835	0.227846	1.15296		TRUE
ZEB1 (GM-12878)	chr1	1.24771e+06	GLTPD1	80772	-12428.5	intergenic (<20kb)	ZEB1 (GM-12878)	SL3254_Peaks.bed	1247576	1247839	1247576	1247839	1260136	1264277	1		0.0165565	1.47089	0.150654	0.921217	0.403991	0.856339	0.0671882	0.882824	0.201725	0.79843		TRUE
ZEB1 (GM-12878)	chr1	1.24771e+06	TAS1R3	83756	-18986.5	intergenic (<20kb)	ZEB1 (GM-12878)	SL3254_Peaks.bed	1247576	1247839	1247576	1247839	1266694	1270686	1		NA	NA	NA	NA	0.399828	0.915384	0.481397	1.47174	0.899959	0.973251		FALSE
ZEB1 (GM-12878)	chr1	1260551	ACAP3	116983	-15562	intergenic (<20kb)	ZEB1 (GM-12878)	SL3254_Peaks.bed	1260043	1261059	1260043	1261059	1227756	1244989	-1		0.400411	0.879465	0.965866	1.01207	0.0161631	1.4801	0.0393545	1.22835	0.227846	1.15296		TRUE
ZEB1 (GM-12878)	chr1	1260551	CPSF3L	102465435	-480	proximal promoter	ZEB1 (GM-12878)	SL3254_Peaks.bed	1260043	1261059	1260043	1261059	1246965	1260071	-1		NA	NA	NA	NA	NA	NA	NA	NA	NA	NA		FALSE
ZEB1 (GM-12878)	chr1	1260551	CPSF3L	102465435	-480	proximal promoter	ZEB1 (GM-12878)	SL3254_Peaks.bed	1260043	1261059	1260043	1261059	1246965	1260071	-1		NA	NA	NA	NA	NA	NA	NA	NA	NA	NA		FALSE
ZEB1 (GM-12878)	chr1	1260551	TAS1R3	83756	-6143	distal promoter	ZEB1 (GM-12878)	SL3254_Peaks.bed	1260043	1261059	1260043	1261059	1266694	1270686	1		NA	NA	NA	NA	0.399828	0.915384	0.481397	1.47174	0.899959	0.973251		FALSE
ZEB1 (GM-12878)	chr1	1273345	CPSF3L	102465435	-13274	intergenic (<20kb)	ZEB1 (GM-12878)	SL3254_Peaks.bed	1273220	1273470	1273220	1273470	1246965	1260071	-1		NA	NA	NA	NA	NA	NA	NA	NA	NA	NA		FALSE
ZEB1 (GM-12878)	chr1	1273345	CPSF3L	102465435	-13274	intergenic (<20kb)	ZEB1 (GM-12878)	SL3254_Peaks.bed	1273220	1273470	1273220	1273470	1246965	1260071	-1		NA	NA	NA	NA	NA	NA	NA	NA	NA	NA		FALSE
ZEB1 (GM-12878)	chr1	1276400	CPSF3L	102465435	-16329	intergenic (<20kb)	ZEB1 (GM-12878)	SL3254_Peaks.bed	1276017	1276783	1276017	1276783	1246965	1260071	-1		NA	NA	NA	NA	NA	NA	NA	NA	NA	NA		FALSE
ZEB1 (GM-12878)	chr1	1276400	CPSF3L	102465435	-16329	intergenic (<20kb)	ZEB1 (GM-12878)	SL3254_Peaks.bed	1276017	1276783	1276017	1276783	1246965	1260071	-1		NA	NA	NA	NA	NA	NA	NA	NA	NA	NA		FALSE
ZEB1 (GM-12878)	chr1	1310064	MXRA8	54587	-12907	intergenic (<20kb)	ZEB1 (GM-12878)	SL3254_Peaks.bed	1309862	1310266	1309862	1310266	1288069	1297157	-1		0.0495825	2.71224	0.0196574	1.87889	0.572733	1.36426	7.9554e-05	6.75267	0.0723564	1.3304		TRUE
ZEB1 (GM-12878)	chr1	1310656	MXRA8	54587	-13499	intergenic (<20kb)	ZEB1 (GM-12878)	SL3254_Peaks.bed	1310335	1310977	1310335	1310977	1288069	1297157	-1		0.0495825	2.71224	0.0196574	1.87889	0.572733	1.36426	7.9554e-05	6.75267	0.0723564	1.3304		TRUE
ZEB1 (GM-12878)	chr1	1342650	CCNL2	81669	-7942	distal promoter	ZEB1 (GM-12878)	SL3254_Peaks.bed	1342455	1342845	1342455	1342845	1321091	1334708	-1		NA	NA	0.438554	0.895715	0.056218	1.19675	0.331357	1.09293	0.048731	1.45343		TRUE
ZEB1 (GM-12878)	chr1	1342650	TMEM88B	643965	-18858	intergenic (<20kb)	ZEB1 (GM-12878)	SL3254_Peaks.bed	1342455	1342845	1342455	1342845	1361508	1363167	1		0.123491	0.812531	NA	NA	0.42265	0.680047	0.811885	0.949845	0.695696	1.02767		FALSE
ZEB1 (GM-12878)	chr1	1.35349e+06	CCNL2	81669	-18777.5	intergenic (<20kb)	ZEB1 (GM-12878)	SL3254_Peaks.bed	1353335	1353636	1353335	1353636	1321091	1334708	-1		NA	NA	0.438554	0.895715	0.056218	1.19675	0.331357	1.09293	0.048731	1.45343		TRUE
ZEB1 (GM-12878)	chr1	1.35349e+06	MRPL20	55052	-10792.5	intergenic (<20kb)	ZEB1 (GM-12878)	SL3254_Peaks.bed	1353335	1353636	1353335	1353636	1337288	1342693	-1		0.496912	0.937416	0.330914	0.89035	0.0983165	1.42754	0.0652918	1.07758	0.495399	0.851026		FALSE
ZEB1 (GM-12878)	chr1	1.35349e+06	TMEM88B	643965	-8022.5	distal promoter	ZEB1 (GM-12878)	SL3254_Peaks.bed	1353335	1353636	1353335	1353636	1361508	1363167	1		0.123491	0.812531	NA	NA	0.42265	0.680047	0.811885	0.949845	0.695696	1.02767		FALSE
ZEB1 (GM-12878)	chr1	1.35349e+06	VWA1	64856	-16755.5	intergenic (<20kb)	ZEB1 (GM-12878)	SL3254_Peaks.bed	1353335	1353636	1353335	1353636	1370241	1378262	1		0.0431932	0.376519	0.879469	1.01492	0.826356	1.1129	0.688221	1.06414	0.208673	1.37693		FALSE
ZEB1 (GM-12878)	chr1	1.37136e+06	ANKRD65	441869	-14213.5	intergenic (<20kb)	ZEB1 (GM-12878)	SL3254_Peaks.bed	1371230	1371495	1371230	1371495	1353800	1357149	-1		NA	NA	NA	NA	NA	NA	NA	NA	NA	NA		FALSE
ZEB1 (GM-12878)	chr1	1.37136e+06	ATAD3C	219293	-13706.5	intergenic (<20kb)	ZEB1 (GM-12878)	SL3254_Peaks.bed	1371230	1371495	1371230	1371495	1385069	1405538	1		0.909619	0.991502	---	NA	0.70279	1.06764	NA	NA	NA	NA		FALSE
ZEB1 (GM-12878)	chr1	1.39816e+06	ATAD3B	83858	-8983.5	distal promoter	ZEB1 (GM-12878)	SL3254_Peaks.bed	1398004	1398315	1398004	1398315	1407143	1433228	1		0.00131801	0.84364	0.0791967	0.873466	0.993395	0.997971	0.0175613	0.785628	0.52889	1.08072		FALSE
ZEB1 (GM-12878)	chr1	1406976	ATAD3B	83858	-167	near TSS	ZEB1 (GM-12878)	SL3254_Peaks.bed	1406836	1407116	1406836	1407116	1407143	1433228	1		0.00131801	0.84364	0.0791967	0.873466	0.993395	0.997971	0.0175613	0.785628	0.52889	1.08072		FALSE
ZEB1 (GM-12878)	chr1	1.4405e+06	ATAD3A	83858	-7026.5	distal promoter	ZEB1 (GM-12878)	SL3254_Peaks.bed	1440373	1440636	1440373	1440636	1447531	1470067	1		0.00131801	0.84364	0.0791967	0.873466	0.993395	0.997971	0.0175613	0.785628	0.52889	1.08072		FALSE
ZEB1 (GM-12878)	chr1	1.4405e+06	ATAD3A	83858	-7026.5	distal promoter	ZEB1 (GM-12878)	SL3254_Peaks.bed	1440373	1440636	1440373	1440636	1447531	1470067	1		0.00131801	0.84364	0.0791967	0.873466	0.993395	0.997971	0.0175613	0.785628	0.52889	1.08072		FALSE
ZEB1 (GM-12878)	chr1	1.44653e+06	ATAD3A	83858	-998.5	distal promoter	ZEB1 (GM-12878)	SL3254_Peaks.bed	1446335	1446730	1446335	1446730	1447531	1470067	1		0.00131801	0.84364	0.0791967	0.873466	0.993395	0.997971	0.0175613	0.785628	0.52889	1.08072		FALSE
ZEB1 (GM-12878)	chr1	1.44653e+06	ATAD3A	83858	-998.5	distal promoter	ZEB1 (GM-12878)	SL3254_Peaks.bed	1446335	1446730	1446335	1446730	1447531	1470067	1		0.00131801	0.84364	0.0791967	0.873466	0.993395	0.997971	0.0175613	0.785628	0.52889	1.08072		FALSE
ZEB1 (GM-12878)	chr1	1447002	ATAD3A	83858	-529	distal promoter	ZEB1 (GM-12878)	SL3254_Peaks.bed	1446807	1447197	1446807	1447197	1447531	1470067	1		0.00131801	0.84364	0.0791967	0.873466	0.993395	0.997971	0.0175613	0.785628	0.52889	1.08072		FALSE
ZEB1 (GM-12878)	chr1	1447002	ATAD3A	83858	-529	distal promoter	ZEB1 (GM-12878)	SL3254_Peaks.bed	1446807	1447197	1446807	1447197	1447531	1470067	1		0.00131801	0.84364	0.0791967	0.873466	0.993395	0.997971	0.0175613	0.785628	0.52889	1.08072		FALSE
ZEB1 (GM-12878)	chr1	1.51031e+06	SSU72	29101	-60.5	near TSS	ZEB1 (GM-12878)	SL3254_Peaks.bed	1510107	1510512	1510107	1510512	1477053	1510249	-1		0.0506417	1.28487	0.146056	1.33972	0.41907	0.874057	0.169395	1.2033	0.000703943	0.708942		FALSE
ZEB1 (GM-12878)	chr1	1533142	MIB2	142678	-17653	intergenic (<20kb)	ZEB1 (GM-12878)	SL3254_Peaks.bed	1533023	1533261	1533023	1533261	1550795	1565990	1		0.00331403	0.201213	0.270505	0.67233	0.692261	1.18133	0.340087	0.818863	0.138649	1.12379		FALSE
ZEB1 (GM-12878)	chr1	1.53344e+06	MIB2	142678	-17358.5	intergenic (<20kb)	ZEB1 (GM-12878)	SL3254_Peaks.bed	1533289	1533584	1533289	1533584	1550795	1565990	1		0.00331403	0.201213	0.270505	0.67233	0.692261	1.18133	0.340087	0.818863	0.138649	1.12379		FALSE
ZEB1 (GM-12878)	chr1	1541497	C1orf233	643988	-6021	distal promoter	ZEB1 (GM-12878)	SL3254_Peaks.bed	1540995	1541999	1540995	1541999	1533392	1535476	-1		NA	NA	NA	NA	NA	NA	NA	NA	NA	NA		FALSE
ZEB1 (GM-12878)	chr1	1541497	MIB2	142678	-9298	distal promoter	ZEB1 (GM-12878)	SL3254_Peaks.bed	1540995	1541999	1540995	1541999	1550795	1565990	1		0.00331403	0.201213	0.270505	0.67233	0.692261	1.18133	0.340087	0.818863	0.138649	1.12379		FALSE
ZEB1 (GM-12878)	chr1	1.55108e+06	C1orf233	643988	-15601.5	intergenic (<20kb)	ZEB1 (GM-12878)	SL3254_Peaks.bed	1550952	1551203	1550952	1551203	1533392	1535476	-1		NA	NA	NA	NA	NA	NA	NA	NA	NA	NA		FALSE
ZEB1 (GM-12878)	chr1	1.55108e+06	MMP23B	8510	-16396.5	intergenic (<20kb)	ZEB1 (GM-12878)	SL3254_Peaks.bed	1550952	1551203	1550952	1551203	1567474	1570639	1		NA	NA	0.16768	1.16755	NA	1	0.287427	1.38356	0.0198032	0.515719		FALSE
ZEB1 (GM-12878)	chr1	1565650	MMP23B	8510	-1824	distal promoter	ZEB1 (GM-12878)	SL3254_Peaks.bed	1565251	1566049	1565251	1566049	1567474	1570639	1		NA	NA	0.16768	1.16755	NA	1	0.287427	1.38356	0.0198032	0.515719		FALSE
ZEB1 (GM-12878)	chr1	1.59057e+06	CDK11B	728642	-92.5	near TSS	ZEB1 (GM-12878)	SL3254_Peaks.bed	1590443	1590688	1590443	1590688	1570603	1590473	-1		NA	NA	NA	NA	NA	NA	NA	NA	NA	NA		FALSE
ZEB1 (GM-12878)	chr1	1.59057e+06	CDK11B	728642	-92.5	near TSS	ZEB1 (GM-12878)	SL3254_Peaks.bed	1590443	1590688	1590443	1590688	1570603	1590473	-1		NA	NA	NA	NA	NA	NA	NA	NA	NA	NA		FALSE
ZEB1 (GM-12878)	chr1	1609555	CDK11B	728642	-19082	intergenic (<20kb)	ZEB1 (GM-12878)	SL3254_Peaks.bed	1609138	1609972	1609138	1609972	1570603	1590473	-1		NA	NA	NA	NA	NA	NA	NA	NA	NA	NA		FALSE
ZEB1 (GM-12878)	chr1	1609555	CDK11B	728642	-19082	intergenic (<20kb)	ZEB1 (GM-12878)	SL3254_Peaks.bed	1609138	1609972	1609138	1609972	1570603	1590473	-1		NA	NA	NA	NA	NA	NA	NA	NA	NA	NA		FALSE
ZEB1 (GM-12878)	chr1	1610463	CDK11B	728642	-19990	intergenic (<20kb)	ZEB1 (GM-12878)	SL3254_Peaks.bed	1610220	1610706	1610220	1610706	1570603	1590473	-1		NA	NA	NA	NA	NA	NA	NA	NA	NA	NA		FALSE
ZEB1 (GM-12878)	chr1	1610463	CDK11B	728642	-19990	intergenic (<20kb)	ZEB1 (GM-12878)	SL3254_Peaks.bed	1610220	1610706	1610220	1610706	1570603	1590473	-1		NA	NA	NA	NA	NA	NA	NA	NA	NA	NA		FALSE
ZEB1 (GM-12878)	chr1	1.68702e+06	SLC35E2	728661	-9589.5	distal promoter	ZEB1 (GM-12878)	SL3254_Peaks.bed	1686896	1687145	1686896	1687145	1656277	1677431	-1		NA	NA	NA	NA	NA	NA	NA	NA	NA	NA		FALSE
ZEB1 (GM-12878)	chr1	1.68702e+06	SLC35E2	728661	-9589.5	distal promoter	ZEB1 (GM-12878)	SL3254_Peaks.bed	1686896	1687145	1686896	1687145	1656277	1677431	-1		NA	NA	NA	NA	NA	NA	NA	NA	NA	NA		FALSE
ZEB1 (GM-12878)	chr1	1711907	NADK	65220	-11	near TSS	ZEB1 (GM-12878)	SL3254_Peaks.bed	1711708	1712106	1711708	1712106	1682671	1711896	-1		0.106239	1.1956	0.0306871	1.19691	0.164076	1.19598	0.00164927	1.27149	0.080777	0.676988		TRUE
ZEB1 (GM-12878)	chr1	1.71403e+06	NADK	65220	-2133.5	distal promoter	ZEB1 (GM-12878)	SL3254_Peaks.bed	1713744	1714315	1713744	1714315	1682671	1711896	-1		0.106239	1.1956	0.0306871	1.19691	0.164076	1.19598	0.00164927	1.27149	0.080777	0.676988		TRUE
ZEB1 (GM-12878)	chr1	1822533	GNB1	2782	-38	near TSS	ZEB1 (GM-12878)	SL3254_Peaks.bed	1822349	1822717	1822349	1822717	1716729	1822495	-1		0.0958478	1.16762	0.175128	0.850166	0.486776	0.976869	0.006261	0.735173	0.070292	1.28582		FALSE
ZEB1 (GM-12878)	chr1	1.82306e+06	GNB1	2782	-569.5	distal promoter	ZEB1 (GM-12878)	SL3254_Peaks.bed	1822946	1823183	1822946	1823183	1716729	1822495	-1		0.0958478	1.16762	0.175128	0.850166	0.486776	0.976869	0.006261	0.735173	0.070292	1.28582		FALSE
ZEB1 (GM-12878)	chr1	1833162	GNB1	2782	-10667	intergenic (<20kb)	ZEB1 (GM-12878)	SL3254_Peaks.bed	1833029	1833295	1833029	1833295	1716729	1822495	-1		0.0958478	1.16762	0.175128	0.850166	0.486776	0.976869	0.006261	0.735173	0.070292	1.28582		FALSE
ZEB1 (GM-12878)	chr1	1833162	CALML6	163688	-13104	intergenic (<20kb)	ZEB1 (GM-12878)	SL3254_Peaks.bed	1833029	1833295	1833029	1833295	1846266	1848735	1		0.0233577	0.80364	---	NA	NA	1	NA	NA	NA	NA		FALSE
ZEB1 (GM-12878)	chr1	1838954	GNB1	2782	-16459	intergenic (<20kb)	ZEB1 (GM-12878)	SL3254_Peaks.bed	1838789	1839119	1838789	1839119	1716729	1822495	-1		0.0958478	1.16762	0.175128	0.850166	0.486776	0.976869	0.006261	0.735173	0.070292	1.28582		FALSE
ZEB1 (GM-12878)	chr1	1838954	CALML6	163688	-7312	distal promoter	ZEB1 (GM-12878)	SL3254_Peaks.bed	1838789	1839119	1838789	1839119	1846266	1848735	1		0.0233577	0.80364	---	NA	NA	1	NA	NA	NA	NA		FALSE
ZEB1 (GM-12878)	chr1	1.84049e+06	GNB1	2782	-17991.5	intergenic (<20kb)	ZEB1 (GM-12878)	SL3254_Peaks.bed	1840343	1840630	1840343	1840630	1716729	1822495	-1		0.0958478	1.16762	0.175128	0.850166	0.486776	0.976869	0.006261	0.735173	0.070292	1.28582		FALSE
ZEB1 (GM-12878)	chr1	1.84049e+06	CALML6	163688	-5779.5	distal promoter	ZEB1 (GM-12878)	SL3254_Peaks.bed	1840343	1840630	1840343	1840630	1846266	1848735	1		0.0233577	0.80364	---	NA	NA	1	NA	NA	NA	NA		FALSE
ZEB1 (GM-12878)	chr1	1.84082e+06	GNB1	2782	-18325.5	intergenic (<20kb)	ZEB1 (GM-12878)	SL3254_Peaks.bed	1840693	1840948	1840693	1840948	1716729	1822495	-1		0.0958478	1.16762	0.175128	0.850166	0.486776	0.976869	0.006261	0.735173	0.070292	1.28582		FALSE
ZEB1 (GM-12878)	chr1	1.84082e+06	CALML6	163688	-5445.5	distal promoter	ZEB1 (GM-12878)	SL3254_Peaks.bed	1840693	1840948	1840693	1840948	1846266	1848735	1		0.0233577	0.80364	---	NA	NA	1	NA	NA	NA	NA		FALSE
ZEB1 (GM-12878)	chr1	1.86685e+06	TMEM52	339456	-16138.5	intergenic (<20kb)	ZEB1 (GM-12878)	SL3254_Peaks.bed	1866726	1866975	1866726	1866975	1849029	1850712	-1		0.00431979	0.137515	0.695618	1.02866	0.097884	1.2183	0.405979	1.36353	0.383404	0.821508		FALSE
ZEB1 (GM-12878)	chr1	1.97811e+06	PRKCZ	5590	-3794.5	distal promoter	ZEB1 (GM-12878)	SL3254_Peaks.bed	1977985	1978244	1977985	1978244	1981909	2116834	1		0.00897419	0.346693	0.015516	0.594936	0.244623	0.792587	0.00213783	0.103787	0.113178	1.14204		FALSE
ZEB1 (GM-12878)	chr1	1981756	PRKCZ	5590	-153	near TSS	ZEB1 (GM-12878)	SL3254_Peaks.bed	1981330	1982182	1981330	1982182	1981909	2116834	1		0.00897419	0.346693	0.015516	0.594936	0.244623	0.792587	0.00213783	0.103787	0.113178	1.14204		FALSE
ZEB1 (GM-12878)	chr1	2313300	RER1	11079	-9967	distal promoter	ZEB1 (GM-12878)	SL3254_Peaks.bed	2313173	2313427	2313173	2313427	2323267	2336883	1		0.168201	1.2021	0.770609	0.960293	0.0678115	1.17216	0.00611047	1.18727	0.0168188	0.872937		TRUE
ZEB1 (GM-12878)	chr1	2314194	RER1	11079	-9073	distal promoter	ZEB1 (GM-12878)	SL3254_Peaks.bed	2314019	2314369	2314019	2314369	2323267	2336883	1		0.168201	1.2021	0.770609	0.960293	0.0678115	1.17216	0.00611047	1.18727	0.0168188	0.872937		TRUE
ZEB1 (GM-12878)	chr1	2322546	RER1	11079	-721	distal promoter	ZEB1 (GM-12878)	SL3254_Peaks.bed	2322407	2322685	2322407	2322685	2323267	2336883	1		0.168201	1.2021	0.770609	0.960293	0.0678115	1.17216	0.00611047	1.18727	0.0168188	0.872937		TRUE
ZEB1 (GM-12878)	chr1	2.32296e+06	RER1	11079	-303.5	proximal promoter	ZEB1 (GM-12878)	SL3254_Peaks.bed	2322798	2323129	2322798	2323129	2323267	2336883	1		0.168201	1.2021	0.770609	0.960293	0.0678115	1.17216	0.00611047	1.18727	0.0168188	0.872937		TRUE
ZEB1 (GM-12878)	chr1	2344621	PLCH2	9651	-12798	intergenic (<20kb)	ZEB1 (GM-12878)	SL3254_Peaks.bed	2343964	2345278	2343964	2345278	2357419	2436969	1		NA	NA	NA	NA	NA	NA	NA	NA	NA	NA		FALSE
ZEB1 (GM-12878)	chr1	2.34749e+06	PEX10	5192	-2252.5	distal promoter	ZEB1 (GM-12878)	SL3254_Peaks.bed	2347163	2347814	2347163	2347814	2336236	2345236	-1		0.0726443	0.591307	---	NA	0.491319	1.17947	NA	NA	0.000646552	0.651139		FALSE
ZEB1 (GM-12878)	chr1	2.34749e+06	PLCH2	9651	-9930.5	distal promoter	ZEB1 (GM-12878)	SL3254_Peaks.bed	2347163	2347814	2347163	2347814	2357419	2436969	1		NA	NA	NA	NA	NA	NA	NA	NA	NA	NA		FALSE
ZEB1 (GM-12878)	chr1	2348550	PEX10	5192	-3314	distal promoter	ZEB1 (GM-12878)	SL3254_Peaks.bed	2348416	2348684	2348416	2348684	2336236	2345236	-1		0.0726443	0.591307	---	NA	0.491319	1.17947	NA	NA	0.000646552	0.651139		FALSE
ZEB1 (GM-12878)	chr1	2348550	PLCH2	9651	-8869	distal promoter	ZEB1 (GM-12878)	SL3254_Peaks.bed	2348416	2348684	2348416	2348684	2357419	2436969	1		NA	NA	NA	NA	NA	NA	NA	NA	NA	NA		FALSE
ZEB1 (GM-12878)	chr1	2.45843e+06	PANK4	55229	-395.5	proximal promoter	ZEB1 (GM-12878)	SL3254_Peaks.bed	2458184	2458685	2458184	2458685	2439972	2458039	-1		0.929349	0.991244	0.071051	0.899504	0.514339	0.883586	0.05064	0.879433	0.0835872	1.2906		FALSE
ZEB1 (GM-12878)	chr1	2478472	HES5	388585	-16788	intergenic (<20kb)	ZEB1 (GM-12878)	SL3254_Peaks.bed	2478294	2478650	2478294	2478650	2460184	2461684	-1		0.142524	1.1224	0.042739	1.86154	NA	1	0.57324	1.1548	0.707658	0.878663		TRUE
ZEB1 (GM-12878)	chr1	2478472	TNFRSF14	8764	-8606	distal promoter	ZEB1 (GM-12878)	SL3254_Peaks.bed	2478294	2478650	2478294	2478650	2487078	2496821	1		0.0314704	1.69941	0.836378	0.64533	0.339201	1.47624	0.667858	0.930334	0.373901	1.36		TRUE
ZEB1 (GM-12878)	chr1	2479519	HES5	388585	-17835	intergenic (<20kb)	ZEB1 (GM-12878)	SL3254_Peaks.bed	2479026	2480012	2479026	2480012	2460184	2461684	-1		0.142524	1.1224	0.042739	1.86154	NA	1	0.57324	1.1548	0.707658	0.878663		TRUE
ZEB1 (GM-12878)	chr1	2479519	TNFRSF14	8764	-7559	distal promoter	ZEB1 (GM-12878)	SL3254_Peaks.bed	2479026	2480012	2479026	2480012	2487078	2496821	1		0.0314704	1.69941	0.836378	0.64533	0.339201	1.47624	0.667858	0.930334	0.373901	1.36		TRUE
ZEB1 (GM-12878)	chr1	2480793	HES5	388585	-19109	intergenic (<20kb)	ZEB1 (GM-12878)	SL3254_Peaks.bed	2480570	2481016	2480570	2481016	2460184	2461684	-1		0.142524	1.1224	0.042739	1.86154	NA	1	0.57324	1.1548	0.707658	0.878663		TRUE
ZEB1 (GM-12878)	chr1	2480793	TNFRSF14	8764	-6285	distal promoter	ZEB1 (GM-12878)	SL3254_Peaks.bed	2480570	2481016	2480570	2481016	2487078	2496821	1		0.0314704	1.69941	0.836378	0.64533	0.339201	1.47624	0.667858	0.930334	0.373901	1.36		TRUE
ZEB1 (GM-12878)	chr1	2509882	FAM213B	127281	-8048	distal promoter	ZEB1 (GM-12878)	SL3254_Peaks.bed	2509637	2510127	2509637	2510127	2517930	2522908	1		0.547781	0.927069	0.938948	1.04789	0.867527	1.02576	0.0945583	0.429488	0.413821	0.491263		FALSE
ZEB1 (GM-12878)	chr1	2509882	RP3-395M20.9	100996583	-3117	distal promoter	ZEB1 (GM-12878)	SL3254_Peaks.bed	2509637	2510127	2509637	2510127	2512999	2515972	1		NA	NA	NA	NA	NA	NA	NA	NA	NA	NA		FALSE
ZEB1 (GM-12878)	chr1	2574155	MMEL1	79258	-9674	distal promoter	ZEB1 (GM-12878)	SL3254_Peaks.bed	2573938	2574372	2573938	2574372	2522078	2564481	-1		0.0117874	0.787956	---	NA	0.415568	1.15105	NA	NA	0.766838	1.19634		FALSE
ZEB1 (GM-12878)	chr1	2583821	MMEL1	79258	-19340	intergenic (<20kb)	ZEB1 (GM-12878)	SL3254_Peaks.bed	2583589	2584053	2583589	2584053	2522078	2564481	-1		0.0117874	0.787956	---	NA	0.415568	1.15105	NA	NA	0.766838	1.19634		FALSE
ZEB1 (GM-12878)	chr1	2.7362e+06	TTC34	100287898	-17916.5	intergenic (<20kb)	ZEB1 (GM-12878)	SL3254_Peaks.bed	2735950	2736455	2735950	2736455	2567415	2718286	-1		NA	NA	NA	NA	NA	NA	NA	NA	NA	NA		FALSE
ZEB1 (GM-12878)	chr1	3566397	TP73	7161	-2687	distal promoter	ZEB1 (GM-12878)	SL3254_Peaks.bed	3565922	3566872	3565922	3566872	3569084	3652765	1		0.0357991	0.412564	0.644706	0.858735	0.371671	1.15345	0.0900277	1.62661	0.17159	1.60641		FALSE
ZEB1 (GM-12878)	chr1	3568231	TP73	7161	-853	distal promoter	ZEB1 (GM-12878)	SL3254_Peaks.bed	3568092	3568370	3568092	3568370	3569084	3652765	1		0.0357991	0.412564	0.644706	0.858735	0.371671	1.15345	0.0900277	1.62661	0.17159	1.60641		FALSE
ZEB1 (GM-12878)	chr1	3568768	TP73	7161	-316	proximal promoter	ZEB1 (GM-12878)	SL3254_Peaks.bed	3568547	3568989	3568547	3568989	3569084	3652765	1		0.0357991	0.412564	0.644706	0.858735	0.371671	1.15345	0.0900277	1.62661	0.17159	1.60641		FALSE
ZEB1 (GM-12878)	chr1	3580851	WRAP73	49856	-11526	intergenic (<20kb)	ZEB1 (GM-12878)	SL3254_Peaks.bed	3580697	3581005	3580697	3581005	3547331	3569325	-1		0.000985691	0.577375	0.752409	0.962758	0.385758	1.09839	0.348216	1.15007	0.783047	0.952955		FALSE
ZEB1 (GM-12878)	chr1	3.58314e+06	WRAP73	49856	-13812.5	intergenic (<20kb)	ZEB1 (GM-12878)	SL3254_Peaks.bed	3582950	3583325	3582950	3583325	3547331	3569325	-1		0.000985691	0.577375	0.752409	0.962758	0.385758	1.09839	0.348216	1.15007	0.783047	0.952955		FALSE
ZEB1 (GM-12878)	chr1	3.58922e+06	WRAP73	49856	-19897.5	intergenic (<20kb)	ZEB1 (GM-12878)	SL3254_Peaks.bed	3588838	3589607	3588838	3589607	3547331	3569325	-1		0.000985691	0.577375	0.752409	0.962758	0.385758	1.09839	0.348216	1.15007	0.783047	0.952955		FALSE
ZEB1 (GM-12878)	chr1	3.66332e+06	CCDC27	148870	-5643.5	distal promoter	ZEB1 (GM-12878)	SL3254_Peaks.bed	3663075	3663562	3663075	3663562	3668962	3688209	1		0.549494	1.00595	---	NA	NA	1	NA	NA	NA	NA		FALSE
ZEB1 (GM-12878)	chr1	3.66401e+06	CCDC27	148870	-4953.5	distal promoter	ZEB1 (GM-12878)	SL3254_Peaks.bed	3663751	3664266	3663751	3664266	3668962	3688209	1		0.549494	1.00595	---	NA	NA	1	NA	NA	NA	NA		FALSE
ZEB1 (GM-12878)	chr1	3.66401e+06	TP73-AS1	57212	-108.5	near TSS	ZEB1 (GM-12878)	SL3254_Peaks.bed	3663751	3664266	3663751	3664266	3652548	3663900	-1		0.0101834	11.8306	---	NA	0.181228	0.916912	NA	NA	NA	NA		TRUE
ZEB1 (GM-12878)	chr1	3.6886e+06	SMIM1	388588	-748.5	distal promoter	ZEB1 (GM-12878)	SL3254_Peaks.bed	3688426	3688781	3688426	3688781	3689352	3692546	1		NA	NA	NA	NA	NA	NA	NA	NA	NA	NA		FALSE
ZEB1 (GM-12878)	chr1	3.71317e+06	LRRC47	57470	-98.5	near TSS	ZEB1 (GM-12878)	SL3254_Peaks.bed	3712963	3713370	3712963	3713370	3696784	3713068	-1		0.073252	0.791451	0.318626	1.07443	0.783227	1.04193	0.00606491	0.869985	0.305653	1.09829		FALSE
ZEB1 (GM-12878)	chr1	3.77404e+06	CEP104	9731	-259.5	proximal promoter	ZEB1 (GM-12878)	SL3254_Peaks.bed	3773604	3774471	3773604	3774471	3728645	3773778	-1		0.26057	1.07578	0.3059	0.949088	0.251103	0.840657	0.148937	0.865883	0.602202	0.926582		FALSE
ZEB1 (GM-12878)	chr1	3.81715e+06	C1orf174	339448	-294.5	proximal promoter	ZEB1 (GM-12878)	SL3254_Peaks.bed	3816603	3817700	3816603	3817700	3805689	3816857	-1		0.00454962	0.62376	0.289577	0.906147	0.85935	0.969368	0.0296028	0.90406	0.00985439	0.797975		FALSE
ZEB1 (GM-12878)	chr1	3827520	C1orf174	339448	-10663	intergenic (<20kb)	ZEB1 (GM-12878)	SL3254_Peaks.bed	3827334	3827706	3827334	3827706	3805689	3816857	-1		0.00454962	0.62376	0.289577	0.906147	0.85935	0.969368	0.0296028	0.90406	0.00985439	0.797975		FALSE
ZEB1 (GM-12878)	chr1	6.05281e+06	NPHP4	261734	-279.5	proximal promoter	ZEB1 (GM-12878)	SL3254_Peaks.bed	6052596	6053029	6052596	6053029	5922871	6052533	-1		0.45571	1.10093	0.0701318	0.712831	0.00645338	1.18237	0.031001	2.72462	0.296123	0.255102		TRUE
ZEB1 (GM-12878)	chr1	6.25965e+06	CHD5	101928723	-19469.5	intergenic (<20kb)	ZEB1 (GM-12878)	SL3254_Peaks.bed	6259471	6259834	6259471	6259834	6161853	6240183	-1		NA	NA	NA	NA	NA	NA	NA	NA	NA	NA		FALSE
ZEB1 (GM-12878)	chr1	6.25965e+06	CHD5	101928723	-19469.5	intergenic (<20kb)	ZEB1 (GM-12878)	SL3254_Peaks.bed	6259471	6259834	6259471	6259834	6161853	6240183	-1		NA	NA	NA	NA	NA	NA	NA	NA	NA	NA		FALSE
ZEB1 (GM-12878)	chr1	6.25965e+06	RNF207	388591	-5882.5	distal promoter	ZEB1 (GM-12878)	SL3254_Peaks.bed	6259471	6259834	6259471	6259834	6265535	6281359	1		0.0834467	1.29147	0.686795	0.918039	0.935693	1.01907	0.313264	2.31732	0.0705916	1.24029		FALSE
ZEB1 (GM-12878)	chr1	6.30693e+06	ICMT	23463	-10902.5	intergenic (<20kb)	ZEB1 (GM-12878)	SL3254_Peaks.bed	6306775	6307094	6306775	6307094	6281253	6296032	-1		0.0358774	1.14547	0.843669	0.964665	0.860232	1.03147	0.983254	1.00264	0.0142236	1.35936		TRUE
ZEB1 (GM-12878)	chr1	6464933	ACOT7	11332	-10482	intergenic (<20kb)	ZEB1 (GM-12878)	SL3254_Peaks.bed	6464785	6465081	6464785	6465081	6324329	6454451	-1		0.0503784	0.696617	0.339346	1.15367	0.6945	0.930616	0.00873979	1.23865	0.144205	0.757573		TRUE
ZEB1 (GM-12878)	chr1	6464933	ESPN	83715	-19915	intergenic (<20kb)	ZEB1 (GM-12878)	SL3254_Peaks.bed	6464785	6465081	6464785	6465081	6484848	6521430	1		0.00278998	0.175037	0.625228	1.11707	0.877416	0.973701	0.717899	0.816454	0.931575	1.19789		FALSE
ZEB1 (GM-12878)	chr1	6483586	ESPN	83715	-1262	distal promoter	ZEB1 (GM-12878)	SL3254_Peaks.bed	6483299	6483873	6483299	6483873	6484848	6521430	1		0.00278998	0.175037	0.625228	1.11707	0.877416	0.973701	0.717899	0.816454	0.931575	1.19789		FALSE
ZEB1 (GM-12878)	chr1	6500383	HES2	54626	-15653	intergenic (<20kb)	ZEB1 (GM-12878)	SL3254_Peaks.bed	6500194	6500572	6500194	6500572	6472478	6484730	-1		0.0160786	0.509392	0.109538	0.60069	0.0387452	1.09215	0.59292	0.820059	0.949562	0.906648		TRUE
ZEB1 (GM-12878)	chr1	6500383	MIR4252	100422975	-10427	intergenic (<20kb)	ZEB1 (GM-12878)	SL3254_Peaks.bed	6500194	6500572	6500194	6500572	6489894	6489956	-1		NA	NA	NA	NA	NA	1	NA	NA	NA	NA		FALSE
ZEB1 (GM-12878)	chr1	6.5081e+06	MIR4252	100422975	-18140.5	intergenic (<20kb)	ZEB1 (GM-12878)	SL3254_Peaks.bed	6507838	6508355	6507838	6508355	6489894	6489956	-1		NA	NA	NA	NA	NA	1	NA	NA	NA	NA		FALSE
ZEB1 (GM-12878)	chr1	6.53176e+06	TNFRSF25	8718	-5500.5	distal promoter	ZEB1 (GM-12878)	SL3254_Peaks.bed	6531540	6531971	6531540	6531971	6521211	6526255	-1		0.0106884	0.522046	0.182863	0.892303	0.855576	0.927858	0.695969	1.27767	0.632014	1.0368		FALSE
ZEB1 (GM-12878)	chr1	6535644	TNFRSF25	8718	-9389	distal promoter	ZEB1 (GM-12878)	SL3254_Peaks.bed	6535422	6535866	6535422	6535866	6521211	6526255	-1		0.0106884	0.522046	0.182863	0.892303	0.855576	0.927858	0.695969	1.27767	0.632014	1.0368		FALSE
ZEB1 (GM-12878)	chr1	6.61457e+06	TAS1R1	80835	-670.5	distal promoter	ZEB1 (GM-12878)	SL3254_Peaks.bed	6614394	6614747	6614394	6614747	6615241	6639817	1		0.640419	1.06108	0.538013	1.06165	0.995925	1.0005	0.138334	2.50532	0.436779	0.65533		FALSE
ZEB1 (GM-12878)	chr1	6.65942e+06	PHF13	148479	-14320.5	intergenic (<20kb)	ZEB1 (GM-12878)	SL3254_Peaks.bed	6659280	6659569	6659280	6659569	6673745	6684093	1		0.0333636	0.662162	0.220883	0.92814	0.841494	1.0192	0.210334	1.19397	0.0413061	1.18762		TRUE
ZEB1 (GM-12878)	chr1	6.66199e+06	PHF13	148479	-11756.5	intergenic (<20kb)	ZEB1 (GM-12878)	SL3254_Peaks.bed	6661758	6662219	6661758	6662219	6673745	6684093	1		0.0333636	0.662162	0.220883	0.92814	0.841494	1.0192	0.210334	1.19397	0.0413061	1.18762		TRUE
ZEB1 (GM-12878)	chr1	6.67359e+06	PHF13	148479	-152.5	near TSS	ZEB1 (GM-12878)	SL3254_Peaks.bed	6673467	6673718	6673467	6673718	6673745	6684093	1		0.0333636	0.662162	0.220883	0.92814	0.841494	1.0192	0.210334	1.19397	0.0413061	1.18762		TRUE
ZEB1 (GM-12878)	chr1	6.67359e+06	THAP3	90326	-11333.5	intergenic (<20kb)	ZEB1 (GM-12878)	SL3254_Peaks.bed	6673467	6673718	6673467	6673718	6684926	6695646	1		0.172272	1.12666	0.554218	1.0841	0.784596	0.934854	0.181913	1.28971	0.350209	0.862032		FALSE
ZEB1 (GM-12878)	chr1	6685379	KLHL21	9903	-10712	intergenic (<20kb)	ZEB1 (GM-12878)	SL3254_Peaks.bed	6685060	6685698	6685060	6685698	6650784	6674667	-1		0.192809	1.53716	0.0487797	0.603581	0.608403	0.846815	0.0566315	0.219687	0.207786	1.13295		FALSE
ZEB1 (GM-12878)	chr1	6844439	CAMTA1	23261	-945	distal promoter	ZEB1 (GM-12878)	SL3254_Peaks.bed	6844275	6844603	6844275	6844603	6845384	7829766	1		0.000288553	0.108824	0.528586	0.898988	0.597722	1.04657	0.327529	1.65613	0.249052	1.76696		FALSE
ZEB1 (GM-12878)	chr1	7844112	PER3	8863	-268	proximal promoter	ZEB1 (GM-12878)	SL3254_Peaks.bed	7843988	7844236	7843988	7844236	7844380	7905237	1		NA	NA	NA	NA	NA	NA	NA	NA	NA	NA		FALSE
ZEB1 (GM-12878)	chr1	8014351	TNFRSF9	3604	-13425	intergenic (<20kb)	ZEB1 (GM-12878)	SL3254_Peaks.bed	8014150	8014552	8014150	8014552	7979907	8000926	-1		0.27089	1.05749	0.293048	0.915971	0.245538	1.22445	0.0112966	6.15887	0.0212685	1.22081		TRUE
ZEB1 (GM-12878)	chr1	8014351	PARK7	11315	0	near TSS	ZEB1 (GM-12878)	SL3254_Peaks.bed	8014150	8014552	8014150	8014552	8014351	8045565	1		0.066921	0.909755	0.0016405	0.696086	0.299702	1.1825	0.779689	0.992909	0.446739	0.902971		FALSE
ZEB1 (GM-12878)	chr1	8938027	ENO1-AS1	100505975	-867	distal promoter	ZEB1 (GM-12878)	SL3254_Peaks.bed	8937865	8938189	8937865	8938189	8938894	8939953	1		NA	NA	NA	NA	0.29152	2.26743	NA	NA	NA	NA		FALSE
ZEB1 (GM-12878)	chr1	8.93877e+06	ENO1-AS1	100505975	-119.5	near TSS	ZEB1 (GM-12878)	SL3254_Peaks.bed	8938528	8939021	8938528	8939021	8938894	8939953	1		NA	NA	NA	NA	0.29152	2.26743	NA	NA	NA	NA		FALSE
ZEB1 (GM-12878)	chr1	9.18973e+06	GPR157	80045	-502.5	distal promoter	ZEB1 (GM-12878)	SL3254_Peaks.bed	9189452	9190011	9189452	9190011	9160364	9189229	-1		0.0479191	0.827779	---	NA	0.411373	0.609902	NA	NA	NA	NA		FALSE
ZEB1 (GM-12878)	chr1	9205801	GPR157	80045	-16572	intergenic (<20kb)	ZEB1 (GM-12878)	SL3254_Peaks.bed	9205569	9206033	9205569	9206033	9160364	9189229	-1		0.0479191	0.827779	---	NA	0.411373	0.609902	NA	NA	NA	NA		FALSE
ZEB1 (GM-12878)	chr1	9.22514e+06	MIR34A	407040	-13299.5	intergenic (<20kb)	ZEB1 (GM-12878)	SL3254_Peaks.bed	9224933	9225338	9224933	9225338	9211727	9211836	-1		NA	NA	NA	NA	NA	1	NA	NA	NA	NA		FALSE
ZEB1 (GM-12878)	chr1	9291479	H6PD	9563	-3355	distal promoter	ZEB1 (GM-12878)	SL3254_Peaks.bed	9291331	9291627	9291331	9291627	9294834	9331396	1		0.0181661	0.580542	0.00691993	2.20173	0.515877	1.12787	0.000672317	0.473773	0.00112647	0.250873		TRUE
ZEB1 (GM-12878)	chr1	9.59945e+06	SLC25A33	84275	-88.5	near TSS	ZEB1 (GM-12878)	SL3254_Peaks.bed	9599245	9599660	9599245	9599660	9599541	9645237	1		0.0302719	0.69892	---	NA	0.829125	1.04903	NA	NA	NA	NA		FALSE
ZEB1 (GM-12878)	chr1	9970681	CTNNBIP1	56998	-287	proximal promoter	ZEB1 (GM-12878)	SL3254_Peaks.bed	9970563	9970799	9970563	9970799	9908334	9970394	-1		0.1209	1.62694	0.362637	1.11256	0.51552	0.833488	0.0230371	1.59031	0.0939211	1.18421		TRUE
ZEB1 (GM-12878)	chr1	10003144	NMNAT1	64802	-342	proximal promoter	ZEB1 (GM-12878)	SL3254_Peaks.bed	10002557	10003731	10002557	10003731	10003486	10045559	1		0.0115849	1.21989	0.28503	0.773151	0.382367	0.789535	0.302899	1.34693	0.174058	0.604387		TRUE
ZEB1 (GM-12878)	chr1	10092796	UBE4B	10277	-94	near TSS	ZEB1 (GM-12878)	SL3254_Peaks.bed	10092530	10093062	10092530	10093062	10092890	10241297	1		0.149277	0.911052	0.171212	1.15691	0.573839	1.09689	0.000347854	1.97142	0.0517765	0.777603		TRUE
ZEB1 (GM-12878)	chr1	1.02704e+07	KIF1B	23095	-461.5	proximal promoter	ZEB1 (GM-12878)	SL3254_Peaks.bed	10270099	10270704	10270099	10270704	10270863	10441661	1		0.00144836	0.95402	0.016346	1.74553	0.264009	0.794818	0.0262535	1.56643	0.00295642	0.6344		TRUE
ZEB1 (GM-12878)	chr1	1.02704e+07	MIR1273D	100422970	-17374.5	intergenic (<20kb)	ZEB1 (GM-12878)	SL3254_Peaks.bed	10270099	10270704	10270099	10270704	10287776	10287861	1		NA	NA	NA	NA	NA	NA	NA	NA	NA	NA		FALSE
ZEB1 (GM-12878)	chr1	1.04905e+07	CORT	1325	-19314.5	intergenic (<20kb)	ZEB1 (GM-12878)	SL3254_Peaks.bed	10490174	10490749	10490174	10490749	10509776	10511959	1		0.980931	1.00234	0.509495	1.06685	0.85695	1.10148	0.438238	0.611528	0.254627	2.26214		FALSE
ZEB1 (GM-12878)	chr1	1.0494e+07	CORT	1325	-15754.5	intergenic (<20kb)	ZEB1 (GM-12878)	SL3254_Peaks.bed	10493859	10494184	10493859	10494184	10509776	10511959	1		0.980931	1.00234	0.509495	1.06685	0.85695	1.10148	0.438238	0.611528	0.254627	2.26214		FALSE
ZEB1 (GM-12878)	chr1	10535088	DFFA	1676	-2505	distal promoter	ZEB1 (GM-12878)	SL3254_Peaks.bed	10534717	10535459	10534717	10535459	10516579	10532583	-1		0.0310161	0.50594	0.158236	0.806667	0.08813	0.687615	0.00123395	0.486741	0.741555	0.957463		FALSE
ZEB1 (GM-12878)	chr1	1.10459e+07	C1orf127	148345	-3757.5	distal promoter	ZEB1 (GM-12878)	SL3254_Peaks.bed	11045725	11045978	11045725	11045978	11006528	11042094	-1		0.192203	0.872405	---	NA	0.42265	0.937454	NA	NA	NA	NA		FALSE
ZEB1 (GM-12878)	chr1	1.11198e+07	MASP2	10747	-12498.5	intergenic (<20kb)	ZEB1 (GM-12878)	SL3254_Peaks.bed	11119572	11120005	11119572	11120005	11086580	11107290	-1		0.142359	0.869899	0.358756	0.958327	0.444434	1.18042	0.65184	1.17035	0.925866	0.976035		FALSE
ZEB1 (GM-12878)	chr1	1.13224e+07	UBIAD1	29914	-10857.5	intergenic (<20kb)	ZEB1 (GM-12878)	SL3254_Peaks.bed	11322261	11322550	11322261	11322550	11333263	11356106	1		0.13593	1.29075	0.0138853	1.30464	0.20925	1.29368	0.0105057	1.2536	0.779721	0.978218		TRUE
ZEB1 (GM-12878)	chr1	11322821	MTOR	2475	-257	proximal promoter	ZEB1 (GM-12878)	SL3254_Peaks.bed	11322626	11323016	11322626	11323016	11166592	11322564	-1		0.608803	1.13504	0.0149033	1.33972	0.597686	0.925625	0.0357331	1.35532	0.0897115	0.892808		TRUE
ZEB1 (GM-12878)	chr1	11322821	UBIAD1	29914	-10442	intergenic (<20kb)	ZEB1 (GM-12878)	SL3254_Peaks.bed	11322626	11323016	11322626	11323016	11333263	11356106	1		0.13593	1.29075	0.0138853	1.30464	0.20925	1.29368	0.0105057	1.2536	0.779721	0.978218		TRUE
ZEB1 (GM-12878)	chr1	1.15389e+07	PTCHD2	57540	-278.5	proximal promoter	ZEB1 (GM-12878)	SL3254_Peaks.bed	11538814	11539075	11538814	11539075	11539223	11597641	1		0.149846	0.878739	0.693293	1.02321	0.42265	1.03311	0.0546837	0.633439	0.156849	1.18191		FALSE
ZEB1 (GM-12878)	chr1	11710678	FBXO44	93611	-3754	distal promoter	ZEB1 (GM-12878)	SL3254_Peaks.bed	11710558	11710798	11710558	11710798	11714432	11723384	1		0.021981	0.571564	0.0815031	1.50113	0.00542426	0.807196	0.439957	0.747214	0.44277	0.233333		FALSE
ZEB1 (GM-12878)	chr1	11710678	FBXO6	26270	-13503	intergenic (<20kb)	ZEB1 (GM-12878)	SL3254_Peaks.bed	11710558	11710798	11710558	11710798	11724181	11734411	1		0.00162181	0.125904	0.129735	1.28318	0.170998	0.828292	0.676766	1.42563	0.252088	0.746881		FALSE
ZEB1 (GM-12878)	chr1	1.17241e+07	FBXO2	26232	-8297.5	distal promoter	ZEB1 (GM-12878)	SL3254_Peaks.bed	11723854	11724425	11723854	11724425	11708424	11715842	-1		0.0166698	0.161934	0.0858634	7.76821	0.843181	1.03032	3.25009e-05	0.0456404	0.837605	1.86678		FALSE
ZEB1 (GM-12878)	chr1	1.17241e+07	FBXO6	26270	-41.5	near TSS	ZEB1 (GM-12878)	SL3254_Peaks.bed	11723854	11724425	11723854	11724425	11724181	11734411	1		0.00162181	0.125904	0.129735	1.28318	0.170998	0.828292	0.676766	1.42563	0.252088	0.746881		FALSE
ZEB1 (GM-12878)	chr1	1.17274e+07	FBXO2	26232	-11524.5	intergenic (<20kb)	ZEB1 (GM-12878)	SL3254_Peaks.bed	11727176	11727557	11727176	11727557	11708424	11715842	-1		0.0166698	0.161934	0.0858634	7.76821	0.843181	1.03032	3.25009e-05	0.0456404	0.837605	1.86678		FALSE
ZEB1 (GM-12878)	chr1	1.17413e+07	DRAXIN	374946	-10441.5	intergenic (<20kb)	ZEB1 (GM-12878)	SL3254_Peaks.bed	11741006	11741683	11741006	11741683	11751786	11785914	1		0.0401326	0.710543	0.405954	1.1172	NA	1	0.237295	0.550061	0.727789	0.936237		FALSE
ZEB1 (GM-12878)	chr1	1.18636e+07	CLCN6	1185	-2655.5	distal promoter	ZEB1 (GM-12878)	SL3254_Peaks.bed	11863345	11863758	11863345	11863758	11866207	11903201	1		0.087474	1.43468	0.00175943	1.85387	0.910898	0.971562	0.0771231	0.859241	0.0969009	0.774144		TRUE
ZEB1 (GM-12878)	chr1	1.1866e+07	CLCN6	1185	-222.5	near TSS	ZEB1 (GM-12878)	SL3254_Peaks.bed	11865303	11866666	11865303	11866666	11866207	11903201	1		0.087474	1.43468	0.00175943	1.85387	0.910898	0.971562	0.0771231	0.859241	0.0969009	0.774144		TRUE
ZEB1 (GM-12878)	chr1	1.19195e+07	NPPA	4878	-11064.5	intergenic (<20kb)	ZEB1 (GM-12878)	SL3254_Peaks.bed	11919349	11919584	11919349	11919584	11905766	11908402	-1		0.938441	1.00281	1	1.00177	0.071626	0.433978	0.93408	0.986209	0.369945	1.18657		FALSE
ZEB1 (GM-12878)	chr1	1.19195e+07	NPPB	4879	-478.5	proximal promoter	ZEB1 (GM-12878)	SL3254_Peaks.bed	11919349	11919584	11919349	11919584	11917521	11918988	-1		0.542681	1.07324	0.0871243	1.07855	NA	1	0.00021544	0.458597	0.114718	1.18852		FALSE
ZEB1 (GM-12878)	chr1	1.19542e+07	RNU5E-1	26829	-14037.5	intergenic (<20kb)	ZEB1 (GM-12878)	SL3254_Peaks.bed	11953950	11954393	11953950	11954393	11968209	11968328	1		NA	NA	NA	NA	NA	NA	NA	NA	NA	NA		FALSE
ZEB1 (GM-12878)	chr1	12107783	TNFRSF8	943	-15651	intergenic (<20kb)	ZEB1 (GM-12878)	SL3254_Peaks.bed	12107536	12108030	12107536	12108030	12123434	12204264	1		0.631368	0.967554	0.910197	0.981218	0.956747	1.00733	0.5272	1.20862	0.506289	1.18254		FALSE
ZEB1 (GM-12878)	chr1	1.21121e+07	TNFRSF8	943	-11288.5	intergenic (<20kb)	ZEB1 (GM-12878)	SL3254_Peaks.bed	12111605	12112686	12111605	12112686	12123434	12204264	1		0.631368	0.967554	0.910197	0.981218	0.956747	1.00733	0.5272	1.20862	0.506289	1.18254		FALSE
ZEB1 (GM-12878)	chr1	12117622	TNFRSF8	943	-5812	distal promoter	ZEB1 (GM-12878)	SL3254_Peaks.bed	12117410	12117834	12117410	12117834	12123434	12204264	1		0.631368	0.967554	0.910197	0.981218	0.956747	1.00733	0.5272	1.20862	0.506289	1.18254		FALSE
ZEB1 (GM-12878)	chr1	12212405	TNFRSF1B	7133	-14655	intergenic (<20kb)	ZEB1 (GM-12878)	SL3254_Peaks.bed	12212132	12212678	12212132	12212678	12227060	12269285	1		0.44341	1.08967	0.482372	0.907549	0.498917	0.824134	0.386984	1.22479	0.184011	0.624571		FALSE
ZEB1 (GM-12878)	chr1	12220104	TNFRSF1B	7133	-6956	distal promoter	ZEB1 (GM-12878)	SL3254_Peaks.bed	12219972	12220236	12219972	12220236	12227060	12269285	1		0.44341	1.08967	0.482372	0.907549	0.498917	0.824134	0.386984	1.22479	0.184011	0.624571		FALSE
ZEB1 (GM-12878)	chr1	12227010	TNFRSF1B	7133	-50	near TSS	ZEB1 (GM-12878)	SL3254_Peaks.bed	12226618	12227402	12226618	12227402	12227060	12269285	1		0.44341	1.08967	0.482372	0.907549	0.498917	0.824134	0.386984	1.22479	0.184011	0.624571		FALSE
ZEB1 (GM-12878)	chr1	1.22432e+07	MIR4632	100616438	-8601.5	distal promoter	ZEB1 (GM-12878)	SL3254_Peaks.bed	12242978	12243359	12242978	12243359	12251770	12251830	1		NA	NA	NA	NA	NA	1	NA	NA	NA	NA		FALSE
ZEB1 (GM-12878)	chr1	1.54797e+07	TMEM51-AS1	200197	-735.5	distal promoter	ZEB1 (GM-12878)	SL3254_Peaks.bed	15479536	15479855	15479536	15479855	15442448	15478960	-1		NA	NA	NA	NA	0.0455267	0.57102	NA	NA	NA	NA		FALSE
ZEB1 (GM-12878)	chr1	15480683	TMEM51-AS1	200197	-1723	distal promoter	ZEB1 (GM-12878)	SL3254_Peaks.bed	15480537	15480829	15480537	15480829	15442448	15478960	-1		NA	NA	NA	NA	0.0455267	0.57102	NA	NA	NA	NA		FALSE
ZEB1 (GM-12878)	chr1	15505652	C1orf195	727684	-7839	distal promoter	ZEB1 (GM-12878)	SL3254_Peaks.bed	15505485	15505819	15505485	15505819	15490840	15497813	-1		NA	NA	NA	NA	NA	NA	NA	NA	NA	NA		FALSE
ZEB1 (GM-12878)	chr1	1.58509e+07	DNAJC16	23341	-2377.5	distal promoter	ZEB1 (GM-12878)	SL3254_Peaks.bed	15850783	15851078	15850783	15851078	15853308	15918874	1		0.160003	0.740885	0.00279459	0.688697	0.436337	0.854771	0.0593017	0.871138	0.183194	0.789616		FALSE
ZEB1 (GM-12878)	chr1	15853546	CASP9	842	-517	distal promoter	ZEB1 (GM-12878)	SL3254_Peaks.bed	15853170	15853922	15853170	15853922	15817327	15853029	-1		0.712956	0.943577	0.0459846	1.3032	0.938007	0.99127	0.132242	1.83082	0.116303	0.658956		TRUE
ZEB1 (GM-12878)	chr1	1.60024e+07	PLEKHM2	23207	-8445.5	distal promoter	ZEB1 (GM-12878)	SL3254_Peaks.bed	16002055	16002708	16002055	16002708	16010827	16061264	1		0.00143436	1.33139	0.653474	1.03599	0.962547	1.00685	0.126926	1.18787	0.0251911	1.63587		TRUE
ZEB1 (GM-12878)	chr1	16010776	PLEKHM2	23207	-51	near TSS	ZEB1 (GM-12878)	SL3254_Peaks.bed	16010583	16010969	16010583	16010969	16010827	16061264	1		0.00143436	1.33139	0.653474	1.03599	0.962547	1.00685	0.126926	1.18787	0.0251911	1.63587		TRUE
ZEB1 (GM-12878)	chr1	1.6068e+07	TMEM82	388595	-938.5	distal promoter	ZEB1 (GM-12878)	SL3254_Peaks.bed	16067744	16068213	16067744	16068213	16068917	16074477	1		NA	NA	NA	NA	NA	1	0.853334	1.13822	0.150093	1.33979		FALSE
ZEB1 (GM-12878)	chr1	1.6068e+07	FBLIM1	54751	-15123.5	intergenic (<20kb)	ZEB1 (GM-12878)	SL3254_Peaks.bed	16067744	16068213	16067744	16068213	16083102	16113089	1		0.0480465	2.38229	0.0188637	0.705712	0.77201	1.03695	0.0152264	0.657471	0.389224	1.4568		TRUE
ZEB1 (GM-12878)	chr1	1.61613e+07	SPEN	23013	-13023.5	intergenic (<20kb)	ZEB1 (GM-12878)	SL3254_Peaks.bed	16160816	16161855	16160816	16161855	16174359	16266955	1		0.00738322	1.24774	0.166545	1.21675	0.494146	0.8907	0.00196015	0.683863	0.931969	0.97818		TRUE
ZEB1 (GM-12878)	chr1	1.61634e+07	SPEN	23013	-10914.5	intergenic (<20kb)	ZEB1 (GM-12878)	SL3254_Peaks.bed	16163275	16163614	16163275	16163614	16174359	16266955	1		0.00738322	1.24774	0.166545	1.21675	0.494146	0.8907	0.00196015	0.683863	0.931969	0.97818		TRUE
ZEB1 (GM-12878)	chr1	16173814	SPEN	23013	-545	distal promoter	ZEB1 (GM-12878)	SL3254_Peaks.bed	16173612	16174016	16173612	16174016	16174359	16266955	1		0.00738322	1.24774	0.166545	1.21675	0.494146	0.8907	0.00196015	0.683863	0.931969	0.97818		TRUE
ZEB1 (GM-12878)	chr1	1.64699e+07	RP11-276H7.2	101927479	-11788.5	intergenic (<20kb)	ZEB1 (GM-12878)	SL3254_Peaks.bed	16469779	16470056	16469779	16470056	16481706	16483824	1		NA	NA	NA	NA	NA	NA	NA	NA	NA	NA		FALSE
ZEB1 (GM-12878)	chr1	16494294	EPHA2	1969	-11712	intergenic (<20kb)	ZEB1 (GM-12878)	SL3254_Peaks.bed	16494141	16494447	16494141	16494447	16450832	16482582	-1		0.0238234	2.8306	0.928302	0.994305	0.178887	0.891245	0.052351	1.17909	0.395779	1.08597		TRUE
ZEB1 (GM-12878)	chr1	1.65003e+07	EPHA2	1969	-17673.5	intergenic (<20kb)	ZEB1 (GM-12878)	SL3254_Peaks.bed	16500067	16500444	16500067	16500444	16450832	16482582	-1		0.0238234	2.8306	0.928302	0.994305	0.178887	0.891245	0.052351	1.17909	0.395779	1.08597		TRUE
ZEB1 (GM-12878)	chr1	16563681	ANO7P1	101927507	-9159	distal promoter	ZEB1 (GM-12878)	SL3254_Peaks.bed	16563449	16563913	16563449	16563913	16542404	16554522	-1		NA	NA	NA	NA	NA	NA	NA	NA	NA	NA		FALSE
ZEB1 (GM-12878)	chr1	16563681	RSG1	79363	-24	near TSS	ZEB1 (GM-12878)	SL3254_Peaks.bed	16563449	16563913	16563449	16563913	16558195	16563657	-1		0.458635	0.853534	0.0617605	0.816145	0.570916	1.16823	0.162896	1.30268	0.732942	0.946864		FALSE
ZEB1 (GM-12878)	chr1	1.66789e+07	SZRD1	26099	-123.5	near TSS	ZEB1 (GM-12878)	SL3254_Peaks.bed	16678646	16679247	16678646	16679247	16679070	16724640	1		0.0867571	0.964915	0.0123382	1.12331	0.273114	0.935443	0.555977	0.967665	0.0973298	1.24222		TRUE
ZEB1 (GM-12878)	chr1	16747314	NECAP2	55707	-19853	intergenic (<20kb)	ZEB1 (GM-12878)	SL3254_Peaks.bed	16747110	16747518	16747110	16747518	16767167	16786573	1		0.0266192	1.58524	0.411286	0.896407	0.603258	0.870955	0.00108062	0.762456	0.384801	0.89494		TRUE
ZEB1 (GM-12878)	chr1	16767294	SPATA21	374955	-3375	distal promoter	ZEB1 (GM-12878)	SL3254_Peaks.bed	16766994	16767594	16766994	16767594	16713612	16763919	-1		0.465346	1.08577	NA	NA	NA	1	0.425946	1.65381	0.147456	1.1685		FALSE
ZEB1 (GM-12878)	chr1	16840394	CROCCP3	114819	-14642	intergenic (<20kb)	ZEB1 (GM-12878)	SL3254_Peaks.bed	16839781	16841007	16839781	16841007	16793931	16825752	-1		NA	NA	NA	NA	NA	NA	NA	NA	NA	NA		FALSE
ZEB1 (GM-12878)	chr1	16971158	MST1P2	101930052	-911	distal promoter	ZEB1 (GM-12878)	SL3254_Peaks.bed	16970606	16971710	16970606	16971710	16972069	16976914	1		NA	NA	NA	NA	NA	NA	NA	NA	NA	NA		FALSE
ZEB1 (GM-12878)	chr1	1.70543e+07	ESPNP	284729	-7614.5	distal promoter	ZEB1 (GM-12878)	SL3254_Peaks.bed	17054028	17054505	17054028	17054505	17013834	17046652	-1		NA	NA	NA	NA	NA	1	NA	NA	NA	NA		FALSE
ZEB1 (GM-12878)	chr1	1.70543e+07	RNU1-4	26870	-12744.5	intergenic (<20kb)	ZEB1 (GM-12878)	SL3254_Peaks.bed	17054028	17054505	17054028	17054505	17067011	17067174	1		NA	NA	NA	NA	NA	NA	NA	NA	NA	NA		FALSE
ZEB1 (GM-12878)	chr1	1.70543e+07	RNU1-4	26870	-12744.5	intergenic (<20kb)	ZEB1 (GM-12878)	SL3254_Peaks.bed	17054028	17054505	17054028	17054505	17067011	17067174	1		NA	NA	NA	NA	NA	NA	NA	NA	NA	NA		FALSE
ZEB1 (GM-12878)	chr1	1.70543e+07	RNU1-4	26870	-12744.5	intergenic (<20kb)	ZEB1 (GM-12878)	SL3254_Peaks.bed	17054028	17054505	17054028	17054505	17067011	17067174	1		NA	NA	NA	NA	NA	NA	NA	NA	NA	NA		FALSE
ZEB1 (GM-12878)	chr1	1.70543e+07	RNU1-4	26870	-12744.5	intergenic (<20kb)	ZEB1 (GM-12878)	SL3254_Peaks.bed	17054028	17054505	17054028	17054505	17067011	17067174	1		NA	NA	NA	NA	NA	NA	NA	NA	NA	NA		FALSE
ZEB1 (GM-12878)	chr1	1.70543e+07	RNU1-4	26870	-12744.5	intergenic (<20kb)	ZEB1 (GM-12878)	SL3254_Peaks.bed	17054028	17054505	17054028	17054505	17067011	17067174	1		NA	NA	NA	NA	NA	NA	NA	NA	NA	NA		FALSE
ZEB1 (GM-12878)	chr1	1.70543e+07	RNU1-4	26870	-12744.5	intergenic (<20kb)	ZEB1 (GM-12878)	SL3254_Peaks.bed	17054028	17054505	17054028	17054505	17067011	17067174	1		NA	NA	NA	NA	NA	NA	NA	NA	NA	NA		FALSE
ZEB1 (GM-12878)	chr1	1.70543e+07	RNU1-4	26870	-12744.5	intergenic (<20kb)	ZEB1 (GM-12878)	SL3254_Peaks.bed	17054028	17054505	17054028	17054505	17067011	17067174	1		NA	NA	NA	NA	NA	NA	NA	NA	NA	NA		FALSE
ZEB1 (GM-12878)	chr1	1.70543e+07	CROCC	9696	-12501.5	intergenic (<20kb)	ZEB1 (GM-12878)	SL3254_Peaks.bed	17054028	17054505	17054028	17054505	17066768	17299474	1		0.00133684	0.578486	0.499774	1.79417	0.232466	1.15692	0.188575	1.23292	0.220991	1.13839		FALSE
ZEB1 (GM-12878)	chr1	1.74612e+07	PADI2	11240	-15280.5	intergenic (<20kb)	ZEB1 (GM-12878)	SL3254_Peaks.bed	17460975	17461482	17460975	17461482	17393256	17445948	-1		0.106645	0.593784	---	NA	0.166596	1.97029	NA	NA	NA	NA		FALSE
ZEB1 (GM-12878)	chr1	1.78628e+07	ARHGEF10L	55160	-3540.5	distal promoter	ZEB1 (GM-12878)	SL3254_Peaks.bed	17862469	17863110	17862469	17863110	17866330	18024369	1		0.148545	0.78785	0.83402	0.997133	0.903954	1.01762	0.0089567	0.674891	0.990463	1.01275		FALSE
ZEB1 (GM-12878)	chr1	1.95368e+07	RP1-43E13.2	101927895	-209.5	near TSS	ZEB1 (GM-12878)	SL3254_Peaks.bed	19536368	19537203	19536368	19537203	19536995	19567198	1		NA	NA	NA	NA	NA	NA	NA	NA	NA	NA		FALSE
ZEB1 (GM-12878)	chr1	1.95368e+07	UBR4	23352	-15.5	near TSS	ZEB1 (GM-12878)	SL3254_Peaks.bed	19536368	19537203	19536368	19537203	19401000	19536770	-1		0.00339849	6.56635	---	NA	0.45989	0.901919	NA	NA	NA	NA		TRUE
ZEB1 (GM-12878)	chr1	1.95781e+07	EMC1	23065	-25.5	near TSS	ZEB1 (GM-12878)	SL3254_Peaks.bed	19577721	19578422	19577721	19578422	19542158	19578046	-1		0.0377412	1.30499	0.106939	1.1262	0.0581465	1.1982	0.0156634	1.20125	0.16744	0.78647		TRUE
ZEB1 (GM-12878)	chr1	19642162	AKR7A2	8574	-3522	distal promoter	ZEB1 (GM-12878)	SL3254_Peaks.bed	19641824	19642500	19641824	19642500	19630459	19638640	-1		0.10269	0.798105	0.0961252	1.15509	0.548035	1.13774	0.052181	1.23786	0.0045708	0.644552		FALSE
ZEB1 (GM-12878)	chr1	19812553	CAPZB	832	-487	proximal promoter	ZEB1 (GM-12878)	SL3254_Peaks.bed	19812424	19812682	19812424	19812682	19665267	19812066	-1		0.0309697	1.05233	0.358763	1.26809	0.304182	1.04099	0.100486	0.901818	0.00485012	0.821963		TRUE
ZEB1 (GM-12878)	chr1	19909018	MINOS1	440574	-14459	intergenic (<20kb)	ZEB1 (GM-12878)	SL3254_Peaks.bed	19908811	19909225	19908811	19909225	19923477	19956314	1		NA	NA	NA	NA	NA	NA	NA	NA	NA	NA		FALSE
ZEB1 (GM-12878)	chr1	19909018	MINOS1-NBL1	100532736	-14455	intergenic (<20kb)	ZEB1 (GM-12878)	SL3254_Peaks.bed	19908811	19909225	19908811	19909225	19923473	19984549	1		NA	NA	NA	NA	NA	NA	NA	NA	NA	NA		FALSE
ZEB1 (GM-12878)	chr1	19909018	MINOS1-NBL1	100532736	-14455	intergenic (<20kb)	ZEB1 (GM-12878)	SL3254_Peaks.bed	19908811	19909225	19908811	19909225	19923473	19984549	1		NA	NA	NA	NA	NA	NA	NA	NA	NA	NA		FALSE
ZEB1 (GM-12878)	chr1	19923699	RPS14P3	644068	-10909	intergenic (<20kb)	ZEB1 (GM-12878)	SL3254_Peaks.bed	19923456	19923942	19923456	19923942	19934608	19935062	1		NA	NA	NA	NA	NA	NA	NA	NA	NA	NA		FALSE
ZEB1 (GM-12878)	chr1	1.99803e+07	HTR6	3362	-11506.5	intergenic (<20kb)	ZEB1 (GM-12878)	SL3254_Peaks.bed	19980150	19980397	19980150	19980397	19991780	20006055	1		0.0628222	0.797763	0.858351	1.01988	NA	1	0.605727	0.910671	0.660757	0.941106		FALSE
ZEB1 (GM-12878)	chr1	20126448	TMCO4	255104	-10	near TSS	ZEB1 (GM-12878)	SL3254_Peaks.bed	20126044	20126852	20126044	20126852	20008706	20126438	-1		0.0689296	1.54078	0.450465	1.08391	0.801282	1.05815	0.0107014	0.419179	0.402959	0.846707		FALSE
ZEB1 (GM-12878)	chr1	2.09878e+07	PINK1-AS	100861548	-9146.5	distal promoter	ZEB1 (GM-12878)	SL3254_Peaks.bed	20987602	20988063	20987602	20988063	20969150	20978686	-1		NA	NA	NA	NA	NA	NA	NA	NA	NA	NA		FALSE
ZEB1 (GM-12878)	chr1	2.16164e+07	RP5-1071N3.1	100506801	-3412.5	distal promoter	ZEB1 (GM-12878)	SL3254_Peaks.bed	21616176	21616565	21616176	21616565	21619783	21626267	1		NA	NA	NA	NA	0.389273	0.820501	NA	NA	NA	NA		FALSE
ZEB1 (GM-12878)	chr1	2.16172e+07	RP5-1071N3.1	100506801	-2572.5	distal promoter	ZEB1 (GM-12878)	SL3254_Peaks.bed	21616817	21617604	21616817	21617604	21619783	21626267	1		NA	NA	NA	NA	0.389273	0.820501	NA	NA	NA	NA		FALSE
ZEB1 (GM-12878)	chr1	21619772	RP5-1071N3.1	100506801	-11	near TSS	ZEB1 (GM-12878)	SL3254_Peaks.bed	21619332	21620212	21619332	21620212	21619783	21626267	1		NA	NA	NA	NA	0.389273	0.820501	NA	NA	NA	NA		FALSE
ZEB1 (GM-12878)	chr1	2.22837e+07	HSPG2	3339	-19884.5	intergenic (<20kb)	ZEB1 (GM-12878)	SL3254_Peaks.bed	22283417	22283932	22283417	22283932	22148738	22263790	-1		0.603598	1.2785	---	NA	0.429726	1.40577	NA	NA	NA	NA		FALSE
ZEB1 (GM-12878)	chr1	2.22837e+07	CELA3B	23436	-19839.5	intergenic (<20kb)	ZEB1 (GM-12878)	SL3254_Peaks.bed	22283417	22283932	22283417	22283932	22303514	22325135	1		0.144641	0.932967	0.0727097	1.15349	NA	1	0.132639	1.27693	0.0691834	0.75794		FALSE
ZEB1 (GM-12878)	chr1	22352253	RP1-224A6.3	101928043	-792	distal promoter	ZEB1 (GM-12878)	SL3254_Peaks.bed	22351989	22352517	22351989	22352517	22350487	22351461	-1		NA	NA	NA	NA	NA	NA	NA	NA	NA	NA		FALSE
ZEB1 (GM-12878)	chr1	2.25876e+07	MIR4418	100616433	-5113.5	distal promoter	ZEB1 (GM-12878)	SL3254_Peaks.bed	22587369	22587868	22587369	22587868	22592732	22592793	1		NA	NA	NA	NA	NA	NA	NA	NA	NA	NA		FALSE
ZEB1 (GM-12878)	chr1	23345869	C1orf234	729059	-3526	distal promoter	ZEB1 (GM-12878)	SL3254_Peaks.bed	23345686	23346052	23345686	23346052	23337327	23342343	-1		NA	NA	NA	NA	NA	NA	NA	NA	NA	NA		FALSE
ZEB1 (GM-12878)	chr1	23345869	KDM1A	23028	-72	near TSS	ZEB1 (GM-12878)	SL3254_Peaks.bed	23345686	23346052	23345686	23346052	23345941	23410182	1		0.00766447	0.51711	0.376	1.10303	0.0507399	0.8139	0.00490969	0.845218	0.367197	1.07172		FALSE
ZEB1 (GM-12878)	chr1	23671206	HNRNPR	10236	-377	proximal promoter	ZEB1 (GM-12878)	SL3254_Peaks.bed	23671043	23671369	23671043	23671369	23630264	23670829	-1		0.000210112	0.532083	0.0149511	1.15466	0.770535	1.03963	0.00140228	1.31979	0.111994	1.18632		TRUE
ZEB1 (GM-12878)	chr1	2.36953e+07	C1orf213	148898	-154.5	near TSS	ZEB1 (GM-12878)	SL3254_Peaks.bed	23695068	23695603	23695068	23695603	23695490	23698332	1		0.832715	0.944489	---	NA	0.0329052	1.6302	NA	NA	NA	NA		TRUE
ZEB1 (GM-12878)	chr1	23866521	E2F2	1870	-8809	distal promoter	ZEB1 (GM-12878)	SL3254_Peaks.bed	23866332	23866710	23866332	23866710	23832922	23857712	-1		0.0211025	0.443045	0.0604789	0.688161	0.674908	1.18539	0.0961776	0.663173	0.300408	1.16463		FALSE
ZEB1 (GM-12878)	chr1	23901008	ID3	3399	-14723	intergenic (<20kb)	ZEB1 (GM-12878)	SL3254_Peaks.bed	23900802	23901214	23900802	23901214	23884409	23886285	-1		0.386581	0.686693	0.247295	0.763383	0.996227	1.00106	1.42284e-05	10.7058	0.108644	0.354652		TRUE
ZEB1 (GM-12878)	chr1	2.40182e+07	RPL11	6135	-30.5	near TSS	ZEB1 (GM-12878)	SL3254_Peaks.bed	24018007	24018470	24018007	24018470	24018269	24022915	1		0.364539	1.02662	0.666236	0.980435	0.977467	0.997301	0.00407788	1.17765	0.701941	1.01723		TRUE
ZEB1 (GM-12878)	chr1	2.41049e+07	RP5-886K2.3	100506963	-86.5	near TSS	ZEB1 (GM-12878)	SL3254_Peaks.bed	24104511	24105216	24104511	24105216	24086872	24104777	-1		NA	NA	NA	NA	NA	NA	NA	NA	NA	NA		FALSE
ZEB1 (GM-12878)	chr1	2.41049e+07	PITHD1	57095	-31.5	near TSS	ZEB1 (GM-12878)	SL3254_Peaks.bed	24104511	24105216	24104511	24105216	24104895	24114722	1		0.0105204	1.19394	0.230509	0.498698	0.919237	0.971208	0.160969	1.75558	0.031366	0.749967		TRUE
ZEB1 (GM-12878)	chr1	2.41049e+07	LYPLA2	11313	-12596.5	intergenic (<20kb)	ZEB1 (GM-12878)	SL3254_Peaks.bed	24104511	24105216	24104511	24105216	24117460	24122029	1		0.0643255	0.747091	0.894076	0.983185	0.160078	1.26082	0.00105994	0.767636	0.227979	1.07107		FALSE
ZEB1 (GM-12878)	chr1	2.41182e+07	RP5-886K2.3	100506963	-13459.5	intergenic (<20kb)	ZEB1 (GM-12878)	SL3254_Peaks.bed	24117954	24118519	24117954	24118519	24086872	24104777	-1		NA	NA	NA	NA	NA	NA	NA	NA	NA	NA		FALSE
ZEB1 (GM-12878)	chr1	24127369	GALE	2582	-98	near TSS	ZEB1 (GM-12878)	SL3254_Peaks.bed	24127092	24127646	24127092	24127646	24122089	24127271	-1		0.65575	0.935775	0.239535	0.787129	0.278003	1.27951	0.00352136	0.80108	0.254912	0.526211		FALSE
ZEB1 (GM-12878)	chr1	2.41364e+07	GALE	2582	-9124.5	distal promoter	ZEB1 (GM-12878)	SL3254_Peaks.bed	24136262	24136529	24136262	24136529	24122089	24127271	-1		0.65575	0.935775	0.239535	0.787129	0.278003	1.27951	0.00352136	0.80108	0.254912	0.526211		FALSE
ZEB1 (GM-12878)	chr1	2.41374e+07	GALE	2582	-10112.5	intergenic (<20kb)	ZEB1 (GM-12878)	SL3254_Peaks.bed	24137178	24137589	24137178	24137589	24122089	24127271	-1		0.65575	0.935775	0.239535	0.787129	0.278003	1.27951	0.00352136	0.80108	0.254912	0.526211		FALSE
ZEB1 (GM-12878)	chr1	2.42383e+07	MIR378F	100616492	-17290.5	intergenic (<20kb)	ZEB1 (GM-12878)	SL3254_Peaks.bed	24238124	24238415	24238124	24238415	24255560	24255637	1		NA	NA	NA	NA	NA	1	NA	NA	NA	NA		FALSE
ZEB1 (GM-12878)	chr1	2.42434e+07	MIR378F	100616492	-12111.5	intergenic (<20kb)	ZEB1 (GM-12878)	SL3254_Peaks.bed	24243195	24243702	24243195	24243702	24255560	24255637	1		NA	NA	NA	NA	NA	1	NA	NA	NA	NA		FALSE
ZEB1 (GM-12878)	chr1	2.4322e+07	SRSF10	100996657	-2.42717e+07	intergenic (<20kb)	ZEB1 (GM-12878)	SL3254_Peaks.bed	24321878	24322147	24321878	24322147	36277	50281	-1		NA	NA	NA	NA	NA	NA	NA	NA	NA	NA		FALSE
ZEB1 (GM-12878)	chr1	2.4322e+07	SRSF10	100996657	-2.42717e+07	intergenic (<20kb)	ZEB1 (GM-12878)	SL3254_Peaks.bed	24321878	24322147	24321878	24322147	36277	50281	-1		NA	NA	NA	NA	NA	NA	NA	NA	NA	NA		FALSE
ZEB1 (GM-12878)	chr1	2.44772e+07	IL22RA1	58985	-7569.5	distal promoter	ZEB1 (GM-12878)	SL3254_Peaks.bed	24477018	24477343	24477018	24477343	24446261	24469611	-1		0.037806	0.530532	---	NA	0.0130434	0.770505	NA	NA	NA	NA		FALSE
ZEB1 (GM-12878)	chr1	2.45138e+07	RP11-10N16.2	284632	-12961.5	intergenic (<20kb)	ZEB1 (GM-12878)	SL3254_Peaks.bed	24513519	24514018	24513519	24514018	24526730	24538183	1		0.924982	0.982208	NA	NA	0.42265	1.14142	NA	NA	NA	NA		FALSE
ZEB1 (GM-12878)	chr1	24530127	IFNLR1	163702	-15678	intergenic (<20kb)	ZEB1 (GM-12878)	SL3254_Peaks.bed	24530015	24530239	24530015	24530239	24480647	24514449	-1		0.088186	0.469556	0.29952	0.937105	0.0844292	0.785687	0.0868801	0.768108	0.696686	1.56789		FALSE
ZEB1 (GM-12878)	chr1	2.47401e+07	NIPAL3	57185	-2163.5	distal promoter	ZEB1 (GM-12878)	SL3254_Peaks.bed	24739861	24740380	24739861	24740380	24742284	24799466	1		0.000144928	3.69262	0.178244	0.811114	0.135522	0.745438	0.355225	1.11489	0.165211	0.747616		TRUE
ZEB1 (GM-12878)	chr1	25291859	RUNX3	864	-247	near TSS	ZEB1 (GM-12878)	SL3254_Peaks.bed	25291626	25292092	25291626	25292092	25226002	25291612	-1		1.94719e-07	0.0803511	0.0578641	0.222933	0.571313	0.951413	0.0604145	3.31287	0.157477	1.87		FALSE
ZEB1 (GM-12878)	chr1	2.53463e+07	MIR4425	100616365	-3729.5	distal promoter	ZEB1 (GM-12878)	SL3254_Peaks.bed	25345854	25346675	25345854	25346675	25349994	25350077	1		NA	NA	NA	NA	NA	NA	NA	NA	NA	NA		FALSE
ZEB1 (GM-12878)	chr1	2.53491e+07	MIR4425	100616365	-923.5	distal promoter	ZEB1 (GM-12878)	SL3254_Peaks.bed	25348795	25349346	25348795	25349346	25349994	25350077	1		NA	NA	NA	NA	NA	NA	NA	NA	NA	NA		FALSE
ZEB1 (GM-12878)	chr1	2.5665e+07	C1orf63	101928189	-279.5	proximal promoter	ZEB1 (GM-12878)	SL3254_Peaks.bed	25664849	25665118	25664849	25665118	25568728	25664704	-1		NA	NA	NA	NA	NA	NA	NA	NA	NA	NA		FALSE
ZEB1 (GM-12878)	chr1	2.5665e+07	C1orf63	101928189	-279.5	proximal promoter	ZEB1 (GM-12878)	SL3254_Peaks.bed	25664849	25665118	25664849	25665118	25568728	25664704	-1		NA	NA	NA	NA	NA	NA	NA	NA	NA	NA		FALSE
ZEB1 (GM-12878)	chr1	2.57575e+07	RHCE	6006	-785.5	distal promoter	ZEB1 (GM-12878)	SL3254_Peaks.bed	25757300	25757637	25757300	25757637	25688740	25756683	-1		0.20044	0.832021	0.206907	1.18663	0.678724	1.12726	0.0164396	0.805586	0.965057	1.00206		FALSE
ZEB1 (GM-12878)	chr1	2.57575e+07	RHCE	6006	-785.5	distal promoter	ZEB1 (GM-12878)	SL3254_Peaks.bed	25757300	25757637	25757300	25757637	25688740	25756683	-1		0.20044	0.832021	0.206907	1.18663	0.678724	1.12726	0.0164396	0.805586	0.965057	1.00206		FALSE
ZEB1 (GM-12878)	chr1	26233009	MIR3917	100500808	-64	near TSS	ZEB1 (GM-12878)	SL3254_Peaks.bed	26232706	26233312	26232706	26233312	26232853	26232945	-1		NA	NA	NA	NA	NA	1	NA	NA	NA	NA		FALSE
ZEB1 (GM-12878)	chr1	2.63248e+07	PAFAH2	5051	-177.5	near TSS	ZEB1 (GM-12878)	SL3254_Peaks.bed	26324647	26325004	26324647	26325004	26286258	26324648	-1		0.0199416	0.531375	0.000651059	1.45182	0.163567	0.770772	0.0319305	0.760714	0.0959742	0.635792		TRUE
ZEB1 (GM-12878)	chr1	2.64375e+07	PDIK1L	149420	-188.5	near TSS	ZEB1 (GM-12878)	SL3254_Peaks.bed	26437296	26437655	26437296	26437655	26437664	26452034	1		0.378899	0.868831	0.108394	1.11764	0.909361	1.0095	0.0270827	1.13699	0.195121	0.727674		TRUE
ZEB1 (GM-12878)	chr1	26471679	FAM110D	79927	-13832	intergenic (<20kb)	ZEB1 (GM-12878)	SL3254_Peaks.bed	26471492	26471866	26471492	26471866	26485511	26489119	1		0.746267	1.03954	0.573005	1.21886	NA	1	0.168732	1.9933	0.364445	1.59117		FALSE
ZEB1 (GM-12878)	chr1	26496310	ZNF593	51042	-52	near TSS	ZEB1 (GM-12878)	SL3254_Peaks.bed	26496181	26496439	26496181	26496439	26496362	26498551	1		0.0341299	0.78947	0.141361	1.30665	0.809852	0.943156	0.0290155	0.815178	0.609714	1.09778		FALSE
ZEB1 (GM-12878)	chr1	26496310	CNKSR1	10256	-7584	distal promoter	ZEB1 (GM-12878)	SL3254_Peaks.bed	26496181	26496439	26496181	26496439	26503894	26516377	1		0.00916985	0.362134	---	NA	NA	1	NA	NA	NA	NA		FALSE
ZEB1 (GM-12878)	chr1	2.65607e+07	CEP85	64793	-11.5	near TSS	ZEB1 (GM-12878)	SL3254_Peaks.bed	26560095	26561264	26560095	26561264	26560691	26605299	1		0.34855	1.08583	0.0541497	1.1512	0.378155	0.869907	0.00622736	0.43766	0.613374	0.921609		FALSE
ZEB1 (GM-12878)	chr1	26633210	CD52	1043	-11238	intergenic (<20kb)	ZEB1 (GM-12878)	SL3254_Peaks.bed	26632970	26633450	26632970	26633450	26644448	26647014	1		0.51208	0.946461	0.00652334	0.516764	NA	1	0.404256	1.98477	0.13118	0.438776		FALSE
ZEB1 (GM-12878)	chr1	2.66444e+07	CD52	1043	-35.5	near TSS	ZEB1 (GM-12878)	SL3254_Peaks.bed	26644188	26644637	26644188	26644637	26644448	26647014	1		0.51208	0.946461	0.00652334	0.516764	NA	1	0.404256	1.98477	0.13118	0.438776		FALSE
ZEB1 (GM-12878)	chr1	26648155	UBXN11	91544	-3301	distal promoter	ZEB1 (GM-12878)	SL3254_Peaks.bed	26647963	26648347	26647963	26648347	26607819	26644854	-1		0.099562	1.34647	0.0398698	0.816978	0.294392	1.61736	0.697911	1.15678	0.0114817	1.33956		TRUE
ZEB1 (GM-12878)	chr1	26663063	UBXN11	91544	-18209	intergenic (<20kb)	ZEB1 (GM-12878)	SL3254_Peaks.bed	26662732	26663394	26662732	26663394	26607819	26644854	-1		0.099562	1.34647	0.0398698	0.816978	0.294392	1.61736	0.697911	1.15678	0.0114817	1.33956		TRUE
ZEB1 (GM-12878)	chr1	2.6705e+07	ZNF683	257101	-3977.5	distal promoter	ZEB1 (GM-12878)	SL3254_Peaks.bed	26704778	26705203	26704778	26705203	26688125	26701013	-1		0.306522	0.902947	---	NA	NA	1	NA	NA	NA	NA		FALSE
ZEB1 (GM-12878)	chr1	26743675	DHDDS	79947	-15098	intergenic (<20kb)	ZEB1 (GM-12878)	SL3254_Peaks.bed	26743592	26743758	26743592	26743758	26758773	26797785	1		0.170027	0.913414	0.0011559	1.20201	0.499395	0.887431	0.491557	0.897118	0.0159551	0.620003		TRUE
ZEB1 (GM-12878)	chr1	26856308	DPPA2P2	100128023	-9567	distal promoter	ZEB1 (GM-12878)	SL3254_Peaks.bed	26856151	26856465	26856151	26856465	26845845	26846741	-1		NA	NA	NA	NA	NA	NA	NA	NA	NA	NA		FALSE
ZEB1 (GM-12878)	chr1	2.68567e+07	DPPA2P2	100128023	-10005.5	intergenic (<20kb)	ZEB1 (GM-12878)	SL3254_Peaks.bed	26856614	26856879	26856614	26856879	26845845	26846741	-1		NA	NA	NA	NA	NA	NA	NA	NA	NA	NA		FALSE
ZEB1 (GM-12878)	chr1	26868745	MIR1976	100302190	-12288	intergenic (<20kb)	ZEB1 (GM-12878)	SL3254_Peaks.bed	26868352	26869138	26868352	26869138	26881033	26881084	1		NA	NA	NA	NA	NA	1	NA	NA	NA	NA		FALSE
ZEB1 (GM-12878)	chr1	2.68698e+07	MIR1976	100302190	-11206.5	intergenic (<20kb)	ZEB1 (GM-12878)	SL3254_Peaks.bed	26869515	26870138	26869515	26870138	26881033	26881084	1		NA	NA	NA	NA	NA	1	NA	NA	NA	NA		FALSE
ZEB1 (GM-12878)	chr1	26872048	MIR1976	100302190	-8985	distal promoter	ZEB1 (GM-12878)	SL3254_Peaks.bed	26871699	26872397	26871699	26872397	26881033	26881084	1		NA	NA	NA	NA	NA	1	NA	NA	NA	NA		FALSE
ZEB1 (GM-12878)	chr1	2.70197e+07	ARID1A	8289	-2852.5	distal promoter	ZEB1 (GM-12878)	SL3254_Peaks.bed	27019541	27019802	27019541	27019802	27022524	27108595	1		0.0651903	1.34794	0.409722	0.864806	0.204117	0.912765	0.207903	0.776772	0.731265	0.94695		FALSE
ZEB1 (GM-12878)	chr1	2.70221e+07	ARID1A	8289	-411.5	proximal promoter	ZEB1 (GM-12878)	SL3254_Peaks.bed	27021910	27022315	27021910	27022315	27022524	27108595	1		0.0651903	1.34794	0.409722	0.864806	0.204117	0.912765	0.207903	0.776772	0.731265	0.94695		FALSE
ZEB1 (GM-12878)	chr1	27189427	SFN	2810	-206	near TSS	ZEB1 (GM-12878)	SL3254_Peaks.bed	27189230	27189624	27189230	27189624	27189633	27190947	1		0.0157625	0.478603	0.000860956	0.440437	0.0784508	0.616174	0.000969531	0.00394509	0.0684745	1.82451		FALSE
ZEB1 (GM-12878)	chr1	2.72167e+07	NUDC	10726	-10000.5	intergenic (<20kb)	ZEB1 (GM-12878)	SL3254_Peaks.bed	27216499	27216958	27216499	27216958	27226729	27273353	1		NA	NA	NA	NA	NA	NA	NA	NA	NA	NA		FALSE
ZEB1 (GM-12878)	chr1	27226931	GPN2	54707	-10143	intergenic (<20kb)	ZEB1 (GM-12878)	SL3254_Peaks.bed	27226694	27227168	27226694	27227168	27202624	27216788	-1		0.0830052	1.27295	0.728164	1.02514	0.689979	1.10173	0.967164	1.00763	0.596401	0.970542		FALSE
ZEB1 (GM-12878)	chr1	2.72869e+07	C1orf172	126695	-51.5	near TSS	ZEB1 (GM-12878)	SL3254_Peaks.bed	27286515	27287382	27286515	27287382	27276053	27286897	-1		0.00139345	0.123398	1.54328e-05	0.116378	0.0566437	0.388796	1.60601e-06	0.00627631	0.0156963	9.38042		TRUE
ZEB1 (GM-12878)	chr1	27318271	TRNP1	388610	-1927	distal promoter	ZEB1 (GM-12878)	SL3254_Peaks.bed	27318118	27318424	27318118	27318424	27320198	27327389	1		0.000595258	0.131782	0.386933	1.09799	0.752941	1.0362	0.164985	0.631552	0.177549	4.40333		FALSE
ZEB1 (GM-12878)	chr1	27648768	RNU6-48P	100887744	-2942	distal promoter	ZEB1 (GM-12878)	SL3254_Peaks.bed	27648403	27649133	27648403	27649133	27651710	27651816	1		NA	NA	NA	NA	NA	NA	NA	NA	NA	NA		FALSE
ZEB1 (GM-12878)	chr1	27648768	SYTL1	84958	-19745	intergenic (<20kb)	ZEB1 (GM-12878)	SL3254_Peaks.bed	27648403	27649133	27648403	27649133	27668513	27680421	1		0.0611427	0.126351	1.57289e-05	0.0739965	0.995621	0.998766	0.523647	1.13965	0.647294	1.07885		FALSE
ZEB1 (GM-12878)	chr1	2.77099e+07	MAP3K6	9064	-16530.5	intergenic (<20kb)	ZEB1 (GM-12878)	SL3254_Peaks.bed	27709604	27710223	27709604	27710223	27681675	27693383	-1		0.214593	1.09707	0.123625	0.70937	0.740666	1.0496	0.00160569	1.48886	0.674232	0.918725		TRUE
ZEB1 (GM-12878)	chr1	2.77099e+07	FCN3	8547	-8598.5	distal promoter	ZEB1 (GM-12878)	SL3254_Peaks.bed	27709604	27710223	27709604	27710223	27695603	27701315	-1		0.109632	0.906458	---	NA	NA	1	NA	NA	NA	NA		FALSE
ZEB1 (GM-12878)	chr1	2.77099e+07	CD164L2	388611	-43.5	near TSS	ZEB1 (GM-12878)	SL3254_Peaks.bed	27709604	27710223	27709604	27710223	27705666	27709870	-1		NA	NA	NA	NA	NA	1	0.476375	0.498691	0.0101003	2.06534		TRUE
ZEB1 (GM-12878)	chr1	2.77099e+07	GPR3	2827	-9234.5	distal promoter	ZEB1 (GM-12878)	SL3254_Peaks.bed	27709604	27710223	27709604	27710223	27719148	27722318	1		0.187534	1.41564	0.136616	1.45512	0.731061	1.06161	0.166071	1.97562	0.436947	1.25984		FALSE
ZEB1 (GM-12878)	chr1	27719006	FCN3	8547	-17691	intergenic (<20kb)	ZEB1 (GM-12878)	SL3254_Peaks.bed	27718786	27719226	27718786	27719226	27695603	27701315	-1		0.109632	0.906458	---	NA	NA	1	NA	NA	NA	NA		FALSE
ZEB1 (GM-12878)	chr1	27719006	CD164L2	388611	-9136	distal promoter	ZEB1 (GM-12878)	SL3254_Peaks.bed	27718786	27719226	27718786	27719226	27705666	27709870	-1		NA	NA	NA	NA	NA	1	0.476375	0.498691	0.0101003	2.06534		TRUE
ZEB1 (GM-12878)	chr1	27719006	GPR3	2827	-142	near TSS	ZEB1 (GM-12878)	SL3254_Peaks.bed	27718786	27719226	27718786	27719226	27719148	27722318	1		0.187534	1.41564	0.136616	1.45512	0.731061	1.06161	0.166071	1.97562	0.436947	1.25984		FALSE
ZEB1 (GM-12878)	chr1	2.79353e+07	AHDC1	27245	-4393.5	distal promoter	ZEB1 (GM-12878)	SL3254_Peaks.bed	27935085	27935586	27935085	27935586	27860546	27930942	-1		0.0593584	1.12544	0.0514578	0.559847	0.765645	1.03578	0.0416607	0.245146	0.390505	0.595201		FALSE
ZEB1 (GM-12878)	chr1	27970510	FGR	2268	-8722	distal promoter	ZEB1 (GM-12878)	SL3254_Peaks.bed	27970350	27970670	27970350	27970670	27938575	27961788	-1		0.418945	1.13327	0.00953903	0.474634	NA	1	0.250525	0.786683	0.0973409	1.6066		FALSE
ZEB1 (GM-12878)	chr1	2.81576e+07	SCARNA1	677774	-3357.5	distal promoter	ZEB1 (GM-12878)	SL3254_Peaks.bed	28157260	28157849	28157260	28157849	28160912	28161077	1		NA	NA	NA	NA	NA	1	NA	NA	NA	NA		FALSE
ZEB1 (GM-12878)	chr1	2.81958e+07	THEMIS2	9473	-3247.5	distal promoter	ZEB1 (GM-12878)	SL3254_Peaks.bed	28195601	28196014	28195601	28196014	28199055	28213196	1		0.0047866	0.458704	0.0040504	0.515573	0.0871062	0.457803	0.169306	0.534488	0.0349565	1.24668		TRUE
ZEB1 (GM-12878)	chr1	2.85263e+07	PTAFR	5724	-5829.5	distal promoter	ZEB1 (GM-12878)	SL3254_Peaks.bed	28526130	28526423	28526130	28526423	28473677	28520447	-1		0.0228737	0.71192	0.370918	1.16843	0.0204493	0.416393	0.0627247	5.72352	0.150407	1.2194		FALSE
ZEB1 (GM-12878)	chr1	28559506	ATPIF1	93974	-3114	distal promoter	ZEB1 (GM-12878)	SL3254_Peaks.bed	28559287	28559725	28559287	28559725	28562620	28573417	1		0.538343	0.925424	0.436527	0.861999	0.00514481	1.25023	0.0374173	1.09393	0.0729811	0.859325		TRUE
ZEB1 (GM-12878)	chr1	28562928	DNAJC8	22826	-3392	distal promoter	ZEB1 (GM-12878)	SL3254_Peaks.bed	28562520	28563336	28562520	28563336	28525967	28559536	-1		0.00784902	0.887082	---	NA	0.355172	1.09001	NA	NA	NA	NA		FALSE
ZEB1 (GM-12878)	chr1	28655465	MED18	100996782	-48	near TSS	ZEB1 (GM-12878)	SL3254_Peaks.bed	28655231	28655699	28655231	28655699	28655513	28662476	1		NA	NA	NA	NA	NA	NA	NA	NA	NA	NA		FALSE
ZEB1 (GM-12878)	chr1	28655465	MED18	100996782	-48	near TSS	ZEB1 (GM-12878)	SL3254_Peaks.bed	28655231	28655699	28655231	28655699	28655513	28662476	1		NA	NA	NA	NA	NA	NA	NA	NA	NA	NA		FALSE
ZEB1 (GM-12878)	chr1	2.88795e+07	TRNAU1AP	54952	-115.5	near TSS	ZEB1 (GM-12878)	SL3254_Peaks.bed	28879149	28879814	28879149	28879814	28879597	28905051	1		0.0695081	0.822774	0.0177672	0.69921	0.560235	1.22306	0.0190863	0.78875	0.037632	0.610908		FALSE
ZEB1 (GM-12878)	chr1	2.89076e+07	SNORD99	692212	-2302.5	distal promoter	ZEB1 (GM-12878)	SL3254_Peaks.bed	28907371	28907902	28907371	28907902	28905261	28905334	-1		NA	NA	NA	NA	NA	1	NA	NA	NA	NA		FALSE
ZEB1 (GM-12878)	chr1	2.89076e+07	RAB42	115273	-11075.5	intergenic (<20kb)	ZEB1 (GM-12878)	SL3254_Peaks.bed	28907371	28907902	28907371	28907902	28918712	28921955	1		0.0912975	1.4385	0.562319	1.07392	0.895946	0.991659	0.249192	2.29028	0.713632	1.08322		FALSE
ZEB1 (GM-12878)	chr1	2.89083e+07	SNORD99	692212	-2995.5	distal promoter	ZEB1 (GM-12878)	SL3254_Peaks.bed	28907932	28908727	28907932	28908727	28905261	28905334	-1		NA	NA	NA	NA	NA	1	NA	NA	NA	NA		FALSE
ZEB1 (GM-12878)	chr1	2.89083e+07	RAB42	115273	-10382.5	intergenic (<20kb)	ZEB1 (GM-12878)	SL3254_Peaks.bed	28907932	28908727	28907932	28908727	28918712	28921955	1		0.0912975	1.4385	0.562319	1.07392	0.895946	0.991659	0.249192	2.29028	0.713632	1.08322		FALSE
ZEB1 (GM-12878)	chr1	28909264	SNORD99	692212	-3930	distal promoter	ZEB1 (GM-12878)	SL3254_Peaks.bed	28909058	28909470	28909058	28909470	28905261	28905334	-1		NA	NA	NA	NA	NA	1	NA	NA	NA	NA		FALSE
ZEB1 (GM-12878)	chr1	28909264	RAB42	115273	-9448	distal promoter	ZEB1 (GM-12878)	SL3254_Peaks.bed	28909058	28909470	28909058	28909470	28918712	28921955	1		0.0912975	1.4385	0.562319	1.07392	0.895946	0.991659	0.249192	2.29028	0.713632	1.08322		FALSE
ZEB1 (GM-12878)	chr1	2.89257e+07	SNHG12	692073	-16210.5	intergenic (<20kb)	ZEB1 (GM-12878)	SL3254_Peaks.bed	28925547	28925864	28925547	28925864	28905050	28909495	-1		NA	NA	NA	NA	NA	1	NA	NA	NA	NA		FALSE
ZEB1 (GM-12878)	chr1	2.89257e+07	SNHG12	692073	-16210.5	intergenic (<20kb)	ZEB1 (GM-12878)	SL3254_Peaks.bed	28925547	28925864	28925547	28925864	28905050	28909495	-1		NA	NA	NA	NA	NA	1	NA	NA	NA	NA		FALSE
ZEB1 (GM-12878)	chr1	2.89257e+07	SNHG12	692073	-16210.5	intergenic (<20kb)	ZEB1 (GM-12878)	SL3254_Peaks.bed	28925547	28925864	28925547	28925864	28905050	28909495	-1		NA	NA	NA	NA	NA	1	NA	NA	NA	NA		FALSE
ZEB1 (GM-12878)	chr1	2.89257e+07	SNHG12	692073	-16210.5	intergenic (<20kb)	ZEB1 (GM-12878)	SL3254_Peaks.bed	28925547	28925864	28925547	28925864	28905050	28909495	-1		NA	NA	NA	NA	NA	1	NA	NA	NA	NA		FALSE
ZEB1 (GM-12878)	chr1	28969495	RNU11	26824	-5617	distal promoter	ZEB1 (GM-12878)	SL3254_Peaks.bed	28969312	28969678	28969312	28969678	28975112	28975245	1		NA	NA	NA	NA	NA	1	NA	NA	NA	NA		FALSE
ZEB1 (GM-12878)	chr1	2.89754e+07	TAF12	6883	-5822.5	distal promoter	ZEB1 (GM-12878)	SL3254_Peaks.bed	28975020	28975819	28975020	28975819	28915835	28969597	-1		0.0018163	0.08019	0.38371	1.05816	0.963393	0.984136	0.788447	1.0493	0.38999	0.896014		FALSE
ZEB1 (GM-12878)	chr1	2.89754e+07	GMEB1	10691	-19824.5	intergenic (<20kb)	ZEB1 (GM-12878)	SL3254_Peaks.bed	28975020	28975819	28975020	28975819	28995244	29045865	1		0.465792	0.903035	0.0283904	0.665444	0.786729	0.962637	0.0900992	0.793584	0.0206889	1.25985		TRUE
ZEB1 (GM-12878)	chr1	29203831	EPB41	2035	-9772	distal promoter	ZEB1 (GM-12878)	SL3254_Peaks.bed	29203561	29204101	29203561	29204101	29213603	29446553	1		0.0067997	0.366753	0.0737254	0.72267	0.603748	0.825285	0.341686	1.18587	0.0200914	1.3121		TRUE
ZEB1 (GM-12878)	chr1	29208625	EPB41	2035	-4978	distal promoter	ZEB1 (GM-12878)	SL3254_Peaks.bed	29208376	29208874	29208376	29208874	29213603	29446553	1		0.0067997	0.366753	0.0737254	0.72267	0.603748	0.825285	0.341686	1.18587	0.0200914	1.3121		TRUE
ZEB1 (GM-12878)	chr1	29211639	EPB41	2035	-1964	distal promoter	ZEB1 (GM-12878)	SL3254_Peaks.bed	29211482	29211796	29211482	29211796	29213603	29446553	1		0.0067997	0.366753	0.0737254	0.72267	0.603748	0.825285	0.341686	1.18587	0.0200914	1.3121		TRUE
ZEB1 (GM-12878)	chr1	2.92136e+07	EPB41	2035	-43.5	near TSS	ZEB1 (GM-12878)	SL3254_Peaks.bed	29213246	29213873	29213246	29213873	29213603	29446553	1		0.0067997	0.366753	0.0737254	0.72267	0.603748	0.825285	0.341686	1.18587	0.0200914	1.3121		TRUE
ZEB1 (GM-12878)	chr1	29450608	TMEM200B	399474	-161	near TSS	ZEB1 (GM-12878)	SL3254_Peaks.bed	29450463	29450753	29450463	29450753	29445940	29450447	-1		0.335893	1.31367	---	NA	0.383477	0.908289	NA	NA	NA	NA		FALSE
ZEB1 (GM-12878)	chr1	2.95575e+07	MECR	51102	-12.5	near TSS	ZEB1 (GM-12878)	SL3254_Peaks.bed	29557260	29557673	29557260	29557673	29519385	29557454	-1		0.0198702	0.7385	0.156658	1.20411	0.811525	1.03044	0.392805	1.23142	0.0263779	1.31772		TRUE
ZEB1 (GM-12878)	chr1	2.95575e+07	PTPRU	10076	-5561.5	distal promoter	ZEB1 (GM-12878)	SL3254_Peaks.bed	29557260	29557673	29557260	29557673	29563028	29653325	1		0.0804788	0.551187	0.207649	1.14322	0.290605	1.2803	0.000298254	2.4656	0.0242595	1.1435		TRUE
ZEB1 (GM-12878)	chr1	3.12171e+07	MIR4420	100616164	-5037.5	distal promoter	ZEB1 (GM-12878)	SL3254_Peaks.bed	31216859	31217374	31216859	31217374	31212003	31212079	-1		NA	NA	NA	NA	NA	1	NA	NA	NA	NA		FALSE
ZEB1 (GM-12878)	chr1	3.12206e+07	MIR4420	100616164	-8471.5	distal promoter	ZEB1 (GM-12878)	SL3254_Peaks.bed	31220340	31220761	31220340	31220761	31212003	31212079	-1		NA	NA	NA	NA	NA	1	NA	NA	NA	NA		FALSE
ZEB1 (GM-12878)	chr1	31222874	MIR4420	100616164	-10795	intergenic (<20kb)	ZEB1 (GM-12878)	SL3254_Peaks.bed	31222644	31223104	31222644	31223104	31212003	31212079	-1		NA	NA	NA	NA	NA	1	NA	NA	NA	NA		FALSE
ZEB1 (GM-12878)	chr1	31227839	MIR4420	100616164	-15760	intergenic (<20kb)	ZEB1 (GM-12878)	SL3254_Peaks.bed	31227519	31228159	31227519	31228159	31212003	31212079	-1		NA	NA	NA	NA	NA	1	NA	NA	NA	NA		FALSE
ZEB1 (GM-12878)	chr1	31229512	MIR4420	100616164	-17433	intergenic (<20kb)	ZEB1 (GM-12878)	SL3254_Peaks.bed	31229287	31229737	31229287	31229737	31212003	31212079	-1		NA	NA	NA	NA	NA	1	NA	NA	NA	NA		FALSE
ZEB1 (GM-12878)	chr1	31237882	LAPTM5	7805	-7215	distal promoter	ZEB1 (GM-12878)	SL3254_Peaks.bed	31237546	31238218	31237546	31238218	31205316	31230667	-1		0.0042357	12.1106	0.130242	0.691071	0.741723	1.08151	0.0798728	0.463452	0.221198	0.910911		TRUE
ZEB1 (GM-12878)	chr1	31977553	RP11-439L8.4	284551	-13729	intergenic (<20kb)	ZEB1 (GM-12878)	SL3254_Peaks.bed	31977417	31977689	31977417	31977689	31991282	31997092	1		NA	NA	NA	NA	NA	NA	NA	NA	NA	NA		FALSE
ZEB1 (GM-12878)	chr1	32423565	PTP4A2	8073	-13108	intergenic (<20kb)	ZEB1 (GM-12878)	SL3254_Peaks.bed	32423396	32423734	32423396	32423734	32372022	32410457	-1		0.0332876	1.12752	0.0024961	1.45977	0.325263	0.914796	0.0090613	1.16252	0.00151411	0.855508		TRUE
ZEB1 (GM-12878)	chr1	3.24298e+07	PTP4A2	8073	-19343.5	intergenic (<20kb)	ZEB1 (GM-12878)	SL3254_Peaks.bed	32429625	32429976	32429625	32429976	32372022	32410457	-1		0.0332876	1.12752	0.0024961	1.45977	0.325263	0.914796	0.0090613	1.16252	0.00151411	0.855508		TRUE
ZEB1 (GM-12878)	chr1	3.25385e+07	MIR5585	100847018	-14068.5	intergenic (<20kb)	ZEB1 (GM-12878)	SL3254_Peaks.bed	32538329	32538634	32538329	32538634	32552550	32552608	1		NA	NA	NA	NA	NA	NA	NA	NA	NA	NA		FALSE
ZEB1 (GM-12878)	chr1	32666237	IQCC	55721	-4999	distal promoter	ZEB1 (GM-12878)	SL3254_Peaks.bed	32666021	32666453	32666021	32666453	32671236	32674288	1		0.0268764	0.675143	0.495406	0.960565	0.805497	1.03997	0.747841	0.957727	0.185653	1.10233		FALSE
ZEB1 (GM-12878)	chr1	32666237	DCDC2B	149069	-8458	distal promoter	ZEB1 (GM-12878)	SL3254_Peaks.bed	32666021	32666453	32666021	32666453	32674695	32681797	1		NA	NA	NA	NA	0.121827	1.87735	NA	NA	NA	NA		FALSE
ZEB1 (GM-12878)	chr1	3.2667e+07	IQCC	55721	-4247.5	distal promoter	ZEB1 (GM-12878)	SL3254_Peaks.bed	32666793	32667184	32666793	32667184	32671236	32674288	1		0.0268764	0.675143	0.495406	0.960565	0.805497	1.03997	0.747841	0.957727	0.185653	1.10233		FALSE
ZEB1 (GM-12878)	chr1	3.2667e+07	DCDC2B	149069	-7706.5	distal promoter	ZEB1 (GM-12878)	SL3254_Peaks.bed	32666793	32667184	32666793	32667184	32674695	32681797	1		NA	NA	NA	NA	0.121827	1.87735	NA	NA	NA	NA		FALSE
ZEB1 (GM-12878)	chr1	3.26713e+07	DCDC2B	149069	-3422.5	distal promoter	ZEB1 (GM-12878)	SL3254_Peaks.bed	32671072	32671473	32671072	32671473	32674695	32681797	1		NA	NA	NA	NA	0.121827	1.87735	NA	NA	NA	NA		FALSE
ZEB1 (GM-12878)	chr1	3.26713e+07	EIF3I	8668	-16256.5	intergenic (<20kb)	ZEB1 (GM-12878)	SL3254_Peaks.bed	32671072	32671473	32671072	32671473	32687529	32697205	1		0.113932	0.891969	0.721524	0.982112	0.238067	1.25352	0.298159	0.951051	0.121399	0.936546		FALSE
ZEB1 (GM-12878)	chr1	32715919	MTMR9LP	339483	-8698	distal promoter	ZEB1 (GM-12878)	SL3254_Peaks.bed	32715576	32716262	32715576	32716262	32697259	32707221	-1		0.475833	0.917994	---	NA	NA	1	NA	NA	NA	NA		FALSE
ZEB1 (GM-12878)	chr1	32715919	LCK	3932	-921	distal promoter	ZEB1 (GM-12878)	SL3254_Peaks.bed	32715576	32716262	32715576	32716262	32716840	32751766	1		0.0599146	0.907134	0.0875699	1.30313	0.011885	0.614934	0.0537804	0.799695	0.0670761	1.25847		FALSE
ZEB1 (GM-12878)	chr1	3.27169e+07	MTMR9LP	339483	-9682.5	distal promoter	ZEB1 (GM-12878)	SL3254_Peaks.bed	32716570	32717237	32716570	32717237	32697259	32707221	-1		0.475833	0.917994	---	NA	NA	1	NA	NA	NA	NA		FALSE
ZEB1 (GM-12878)	chr1	3.27197e+07	MTMR9LP	339483	-12445.5	intergenic (<20kb)	ZEB1 (GM-12878)	SL3254_Peaks.bed	32719411	32719922	32719411	32719922	32697259	32707221	-1		0.475833	0.917994	---	NA	NA	1	NA	NA	NA	NA		FALSE
ZEB1 (GM-12878)	chr1	3.28019e+07	TSSK3	81629	-15179.5	intergenic (<20kb)	ZEB1 (GM-12878)	SL3254_Peaks.bed	32801731	32802154	32801731	32802154	32817122	32829913	1		0.112978	0.888833	0.361812	1.80861	0.519732	1.35066	0.345213	1.59432	0.240557	1.40577		FALSE
ZEB1 (GM-12878)	chr1	32817250	MARCKSL1	65108	-15270	intergenic (<20kb)	ZEB1 (GM-12878)	SL3254_Peaks.bed	32817061	32817439	32817061	32817439	32799433	32801980	-1		0.012285	0.31503	0.538406	1.07659	0.0108789	1.49129	0.00399717	0.843489	0.0960648	1.71078		TRUE
ZEB1 (GM-12878)	chr1	32930656	ZBTB8B	728116	-14	near TSS	ZEB1 (GM-12878)	SL3254_Peaks.bed	32930384	32930928	32930384	32930928	32930670	32962287	1		NA	NA	NA	NA	0.958333	0.995208	NA	NA	NA	NA		FALSE
ZEB1 (GM-12878)	chr1	3.3117e+07	ZBTB8OS	339487	-454.5	proximal promoter	ZEB1 (GM-12878)	SL3254_Peaks.bed	33116804	33117113	33116804	33117113	33065773	33116504	-1		0.647034	1.02532	0.251019	0.79958	0.0475559	1.49068	0.0449652	0.761146	0.647026	0.975276		TRUE
ZEB1 (GM-12878)	chr1	3.31824e+07	SYNC	81493	-13195.5	intergenic (<20kb)	ZEB1 (GM-12878)	SL3254_Peaks.bed	33182169	33182616	33182169	33182616	33145507	33169197	-1		0.00566263	1.52533	0.340713	0.81613	0.0883728	1.2303	0.186113	0.81484	0.0644346	1.32879		TRUE
ZEB1 (GM-12878)	chr1	3.32847e+07	YARS	8565	-957.5	distal promoter	ZEB1 (GM-12878)	SL3254_Peaks.bed	33284452	33284971	33284452	33284971	33240840	33283754	-1		0.0316927	1.22312	0.54967	1.07399	0.340016	1.14076	0.00113117	1.13241	0.0240948	0.600915		TRUE
ZEB1 (GM-12878)	chr1	33341025	FNDC5	252995	-2942	distal promoter	ZEB1 (GM-12878)	SL3254_Peaks.bed	33340885	33341165	33340885	33341165	33327869	33338083	-1		0.780209	1.02717	0.559478	1.1041	0.0758441	1.34988	0.297949	1.41385	0.454894	0.803501		FALSE
ZEB1 (GM-12878)	chr1	33341025	HPCA	3208	-10570	intergenic (<20kb)	ZEB1 (GM-12878)	SL3254_Peaks.bed	33340885	33341165	33340885	33341165	33351595	33364042	1		0.88105	1.0203	0.40171	0.842677	NA	1	0.0778172	1.51551	0.456367	1.17729		FALSE
ZEB1 (GM-12878)	chr1	3.34305e+07	RNF19B	127544	-222.5	near TSS	ZEB1 (GM-12878)	SL3254_Peaks.bed	33430323	33430694	33430323	33430694	33402046	33430286	-1		0.158824	0.915632	0.0387785	0.710131	0.44441	0.857324	3.54587e-05	0.278699	0.642933	1.21238		FALSE
ZEB1 (GM-12878)	chr1	3.36478e+07	TRIM62	55223	-109.5	near TSS	ZEB1 (GM-12878)	SL3254_Peaks.bed	33647642	33647897	33647642	33647897	33611003	33647660	-1		0.00212422	0.600642	0.0868896	1.21737	0.681452	0.920053	0.274196	0.547326	0.168511	1.49496		FALSE
ZEB1 (GM-12878)	chr1	3.38969e+07	PHC2	1912	-261.5	proximal promoter	ZEB1 (GM-12878)	SL3254_Peaks.bed	33896802	33897027	33896802	33897027	33789224	33896653	-1		NA	NA	NA	NA	NA	NA	NA	NA	NA	NA		FALSE
ZEB1 (GM-12878)	chr1	3.53319e+07	SMIM12	113444	-6529.5	distal promoter	ZEB1 (GM-12878)	SL3254_Peaks.bed	35331630	35332263	35331630	35332263	35178338	35325417	-1		0.0186279	1.43269	---	NA	0.241167	0.917605	NA	NA	0.0571403	0.833814		TRUE
ZEB1 (GM-12878)	chr1	36022812	NCDN	23154	-262	proximal promoter	ZEB1 (GM-12878)	SL3254_Peaks.bed	36022520	36023104	36022520	36023104	36023074	36032875	1		0.0829049	0.853127	0.00368433	1.45829	0.436931	1.20214	0.455996	0.965614	0.136951	0.749065		TRUE
ZEB1 (GM-12878)	chr1	36022812	TFAP2E	339488	-16159	intergenic (<20kb)	ZEB1 (GM-12878)	SL3254_Peaks.bed	36022520	36023104	36022520	36023104	36038971	36060929	1		0.495895	0.932359	0.434889	3.3565	0.467333	1.29828	0.0298786	0.810134	0.373901	0.596421		FALSE
ZEB1 (GM-12878)	chr1	3.60235e+07	TFAP2E	339488	-15497.5	intergenic (<20kb)	ZEB1 (GM-12878)	SL3254_Peaks.bed	36023221	36023726	36023221	36023726	36038971	36060929	1		0.495895	0.932359	0.434889	3.3565	0.467333	1.29828	0.0298786	0.810134	0.373901	0.596421		FALSE
ZEB1 (GM-12878)	chr1	3.65544e+07	ADPRHL2	54936	-33.5	near TSS	ZEB1 (GM-12878)	SL3254_Peaks.bed	36554201	36554684	36554201	36554684	36554476	36559533	1		0.00278767	1.35692	0.239998	0.838858	0.408978	1.08264	0.423997	0.962757	0.0555351	0.90165		TRUE
ZEB1 (GM-12878)	chr1	36626704	TRAPPC3	27095	-11606	intergenic (<20kb)	ZEB1 (GM-12878)	SL3254_Peaks.bed	36626447	36626961	36626447	36626961	36602173	36615098	-1		0.0547183	1.09557	0.00921895	0.775423	0.340601	0.816171	0.000865967	0.805409	0.24452	0.960583		FALSE
ZEB1 (GM-12878)	chr1	36689733	THRAP3	9967	-284	proximal promoter	ZEB1 (GM-12878)	SL3254_Peaks.bed	36689579	36689887	36689579	36689887	36690017	36770958	1		0.0015819	0.34905	0.138427	1.16351	0.539458	0.928961	0.0703829	0.866349	0.0583249	1.16899		FALSE
ZEB1 (GM-12878)	chr1	3.68622e+07	STK40	83931	-10697.5	intergenic (<20kb)	ZEB1 (GM-12878)	SL3254_Peaks.bed	36862022	36862367	36862022	36862367	36805225	36851497	-1		0.00284226	6.39829	0.308082	1.3877	0.805733	0.974122	0.00239599	0.557911	0.049914	1.22304		TRUE
ZEB1 (GM-12878)	chr1	36929993	OSCP1	127700	-13907	intergenic (<20kb)	ZEB1 (GM-12878)	SL3254_Peaks.bed	36929774	36930212	36929774	36930212	36881428	36916086	-1		0.0251499	0.609	0.243037	1.19346	0.95122	1.03145	2.40561e-06	0.448453	0.282613	0.709722		FALSE
ZEB1 (GM-12878)	chr1	37920683	ZC3H12A	102465438	-19470	intergenic (<20kb)	ZEB1 (GM-12878)	SL3254_Peaks.bed	37920537	37920829	37920537	37920829	37940153	37949980	1		NA	NA	NA	NA	NA	NA	NA	NA	NA	NA		FALSE
ZEB1 (GM-12878)	chr1	37920683	ZC3H12A	102465438	-19470	intergenic (<20kb)	ZEB1 (GM-12878)	SL3254_Peaks.bed	37920537	37920829	37920537	37920829	37940153	37949980	1		NA	NA	NA	NA	NA	NA	NA	NA	NA	NA		FALSE
ZEB1 (GM-12878)	chr1	37939885	ZC3H12A	102465438	-268	proximal promoter	ZEB1 (GM-12878)	SL3254_Peaks.bed	37939332	37940438	37939332	37940438	37940153	37949980	1		NA	NA	NA	NA	NA	NA	NA	NA	NA	NA		FALSE
ZEB1 (GM-12878)	chr1	37939885	ZC3H12A	102465438	-268	proximal promoter	ZEB1 (GM-12878)	SL3254_Peaks.bed	37939332	37940438	37939332	37940438	37940153	37949980	1		NA	NA	NA	NA	NA	NA	NA	NA	NA	NA		FALSE
ZEB1 (GM-12878)	chr1	37943123	LINC01137	728431	-3111	distal promoter	ZEB1 (GM-12878)	SL3254_Peaks.bed	37942805	37943441	37942805	37943441	37920480	37940012	-1		NA	NA	NA	NA	NA	NA	NA	NA	NA	NA		FALSE
ZEB1 (GM-12878)	chr1	37943674	LINC01137	728431	-3662	distal promoter	ZEB1 (GM-12878)	SL3254_Peaks.bed	37943482	37943866	37943482	37943866	37920480	37940012	-1		NA	NA	NA	NA	NA	NA	NA	NA	NA	NA		FALSE
ZEB1 (GM-12878)	chr1	37945434	LINC01137	728431	-5422	distal promoter	ZEB1 (GM-12878)	SL3254_Peaks.bed	37945180	37945688	37945180	37945688	37920480	37940012	-1		NA	NA	NA	NA	NA	NA	NA	NA	NA	NA		FALSE
ZEB1 (GM-12878)	chr1	3.79796e+07	MIR5581	100847010	-12969.5	intergenic (<20kb)	ZEB1 (GM-12878)	SL3254_Peaks.bed	37979339	37979790	37979339	37979790	37966536	37966595	-1		NA	NA	NA	NA	NA	NA	NA	NA	NA	NA		FALSE
ZEB1 (GM-12878)	chr1	3.81574e+07	CDCA8	55143	-679.5	distal promoter	ZEB1 (GM-12878)	SL3254_Peaks.bed	38157301	38157520	38157301	38157520	38158090	38175391	1		0.036021	1.45997	0.13879	0.869516	0.798368	0.911551	7.10815e-05	0.69379	0.891952	0.995758		TRUE
ZEB1 (GM-12878)	chr1	3.8158e+07	C1orf109	54955	-43.5	near TSS	ZEB1 (GM-12878)	SL3254_Peaks.bed	38157764	38158151	38157764	38158151	38147242	38157914	-1		0.818022	1.04392	0.983485	1.02506	0.154864	0.887675	0.717679	0.833717	0.436521	1.17598		FALSE
ZEB1 (GM-12878)	chr1	3.8158e+07	CDCA8	55143	-132.5	near TSS	ZEB1 (GM-12878)	SL3254_Peaks.bed	38157764	38158151	38157764	38158151	38158090	38175391	1		0.036021	1.45997	0.13879	0.869516	0.798368	0.911551	7.10815e-05	0.69379	0.891952	0.995758		TRUE
ZEB1 (GM-12878)	chr1	38259649	C1orf122	127687	-13002	intergenic (<20kb)	ZEB1 (GM-12878)	SL3254_Peaks.bed	38259474	38259824	38259474	38259824	38272651	38275126	1		0.512499	0.915689	---	NA	0.456975	0.940736	NA	NA	NA	NA		FALSE
ZEB1 (GM-12878)	chr1	38455755	UTP11L	51118	-19175	intergenic (<20kb)	ZEB1 (GM-12878)	SL3254_Peaks.bed	38455429	38456081	38455429	38456081	38474930	38490496	1		NA	NA	NA	NA	NA	NA	NA	NA	NA	NA		FALSE
ZEB1 (GM-12878)	chr1	38518910	POU3F1	5453	-6460	distal promoter	ZEB1 (GM-12878)	SL3254_Peaks.bed	38518765	38519055	38518765	38519055	38509523	38512450	-1		0.460458	1.12355	0.648724	0.763541	0.84509	1.02324	0.574899	0.885726	0.47113	0.843182		FALSE
ZEB1 (GM-12878)	chr1	3.93255e+07	RRAGC	64121	-49.5	near TSS	ZEB1 (GM-12878)	SL3254_Peaks.bed	39325336	39325753	39325336	39325753	39303870	39325495	-1		0.00734531	3.91855	0.15263	1.07417	0.940139	0.961272	0.089116	1.12769	0.649316	1.1023		TRUE
ZEB1 (GM-12878)	chr1	39456739	AKIRIN1	79647	-156	near TSS	ZEB1 (GM-12878)	SL3254_Peaks.bed	39456429	39457049	39456429	39457049	39456895	39471731	1		0.0222449	0.811989	0.680493	1.03224	0.761111	0.942533	0.058908	0.854137	0.513951	1.15697		FALSE
ZEB1 (GM-12878)	chr1	3.99571e+07	BMP8A	353500	-221.5	near TSS	ZEB1 (GM-12878)	SL3254_Peaks.bed	39956538	39957655	39956538	39957655	39957318	39991607	1		0.0268276	0.681568	4.5239e-05	0.22409	NA	1	7.37282e-06	0.0297234	0.373901	0.9375		FALSE
ZEB1 (GM-12878)	chr1	40042518	SNORA55	677834	-9338	distal promoter	ZEB1 (GM-12878)	SL3254_Peaks.bed	40042234	40042802	40042234	40042802	40033046	40033180	-1		NA	NA	NA	NA	NA	1	NA	NA	NA	NA		FALSE
ZEB1 (GM-12878)	chr1	40042518	PABPC4	100996696	-56	near TSS	ZEB1 (GM-12878)	SL3254_Peaks.bed	40042234	40042802	40042234	40042802	40026488	40042462	-1		NA	NA	NA	NA	NA	NA	NA	NA	NA	NA		FALSE
ZEB1 (GM-12878)	chr1	40042518	PABPC4	100996696	-56	near TSS	ZEB1 (GM-12878)	SL3254_Peaks.bed	40042234	40042802	40042234	40042802	40026488	40042462	-1		NA	NA	NA	NA	NA	NA	NA	NA	NA	NA		FALSE
ZEB1 (GM-12878)	chr1	4.01572e+07	NT5C1A	84618	-19498.5	intergenic (<20kb)	ZEB1 (GM-12878)	SL3254_Peaks.bed	40156998	40157419	40156998	40157419	40124793	40137710	-1		0.726776	1.03466	---	NA	NA	1	NA	NA	NA	NA		FALSE
ZEB1 (GM-12878)	chr1	4.01572e+07	PPIE	10450	-645.5	distal promoter	ZEB1 (GM-12878)	SL3254_Peaks.bed	40156998	40157419	40156998	40157419	40157854	40229586	1		NA	NA	NA	NA	NA	NA	NA	NA	NA	NA		FALSE
ZEB1 (GM-12878)	chr1	40251239	OXCT2	64064	-14219	intergenic (<20kb)	ZEB1 (GM-12878)	SL3254_Peaks.bed	40251045	40251433	40251045	40251433	40235195	40237020	-1		0.0105742	0.389592	0.121253	0.694738	0.808535	0.927782	0.535154	1.27325	0.844281	1.02167		FALSE
ZEB1 (GM-12878)	chr1	4.02549e+07	BMP8B	656	-383.5	proximal promoter	ZEB1 (GM-12878)	SL3254_Peaks.bed	40254617	40255216	40254617	40255216	40222854	40254533	-1		0.0153532	0.523953	0.0435002	1.37331	0.870579	0.96104	0.81537	0.870622	0.162095	0.419959		TRUE
ZEB1 (GM-12878)	chr1	4.02549e+07	OXCT2	64064	-17896.5	intergenic (<20kb)	ZEB1 (GM-12878)	SL3254_Peaks.bed	40254617	40255216	40254617	40255216	40235195	40237020	-1		0.0105742	0.389592	0.121253	0.694738	0.808535	0.927782	0.535154	1.27325	0.844281	1.02167		FALSE
ZEB1 (GM-12878)	chr1	40264890	BMP8B	656	-10357	intergenic (<20kb)	ZEB1 (GM-12878)	SL3254_Peaks.bed	40264665	40265115	40264665	40265115	40222854	40254533	-1		0.0153532	0.523953	0.0435002	1.37331	0.870579	0.96104	0.81537	0.870622	0.162095	0.419959		TRUE
ZEB1 (GM-12878)	chr1	40367870	TRIT1	54802	-18687	intergenic (<20kb)	ZEB1 (GM-12878)	SL3254_Peaks.bed	40367452	40368288	40367452	40368288	40306723	40349183	-1		0.198727	0.854586	0.144098	1.64939	0.294761	1.23699	0.00810128	0.667259	0.00169829	1.35559		TRUE
ZEB1 (GM-12878)	chr1	40385344	MYCL	4610	-17416	intergenic (<20kb)	ZEB1 (GM-12878)	SL3254_Peaks.bed	40385173	40385515	40385173	40385515	40361098	40367928	-1		0.0010295	0.197256	0.00593013	1.6752	0.130713	0.792186	0.120853	2.13811	0.0271258	1.50811		TRUE
ZEB1 (GM-12878)	chr1	4.05058e+07	CAP1	10487	-128.5	near TSS	ZEB1 (GM-12878)	SL3254_Peaks.bed	40505345	40506208	40505345	40506208	40505905	40538321	1		0.0181054	1.54713	0.745181	1.00462	0.738062	0.945446	0.02261	1.17861	0.235712	1.15865		TRUE
ZEB1 (GM-12878)	chr1	4.07237e+07	ZMPSTE24	10269	-106.5	near TSS	ZEB1 (GM-12878)	SL3254_Peaks.bed	40723353	40723992	40723353	40723992	40723779	40759856	1		0.569015	1.06397	0.000885101	1.43558	0.353656	1.10549	0.0123991	1.36876	0.220861	0.919421		TRUE
ZEB1 (GM-12878)	chr1	40804551	SMAP2	64744	-5971	distal promoter	ZEB1 (GM-12878)	SL3254_Peaks.bed	40804299	40804803	40804299	40804803	40810522	40888998	1		NA	NA	NA	NA	NA	NA	NA	NA	NA	NA		FALSE
ZEB1 (GM-12878)	chr1	41134671	RIMS3	9783	-3342	distal promoter	ZEB1 (GM-12878)	SL3254_Peaks.bed	41134538	41134804	41134538	41134804	41086351	41131329	-1		0.0395221	0.268356	0.336026	0.876036	0.602847	0.95764	0.79286	0.905654	0.345713	1.25084		FALSE
ZEB1 (GM-12878)	chr1	4.13282e+07	CITED4	163732	-205.5	near TSS	ZEB1 (GM-12878)	SL3254_Peaks.bed	41328083	41328364	41328083	41328364	41326729	41328018	-1		0.335561	0.896675	0.043031	0.317275	0.586893	1.48617	0.15189	1.50141	0.363428	1.22942		FALSE
ZEB1 (GM-12878)	chr1	4.17079e+07	SCMH1	22955	-58.5	near TSS	ZEB1 (GM-12878)	SL3254_Peaks.bed	41707315	41708454	41707315	41708454	41492872	41707826	-1		0.160674	1.30724	9.01594e-05	0.600236	0.216137	1.18111	0.000351457	0.456404	0.0932208	1.27851		FALSE
ZEB1 (GM-12878)	chr1	4.18269e+07	FOXO6	100132074	-730.5	distal promoter	ZEB1 (GM-12878)	SL3254_Peaks.bed	41826725	41827002	41826725	41827002	41827594	41849262	1		NA	NA	NA	NA	NA	NA	NA	NA	NA	NA		FALSE
ZEB1 (GM-12878)	chr1	4.1952e+07	EDN2	1907	-1647.5	distal promoter	ZEB1 (GM-12878)	SL3254_Peaks.bed	41951818	41952165	41951818	41952165	41944446	41950344	-1		0.0322417	0.918169	0.622838	0.962268	0.750384	0.867338	0.195526	0.79544	0.483108	0.516671		FALSE
ZEB1 (GM-12878)	chr1	4.26127e+07	GUCA2B	2981	-6342.5	distal promoter	ZEB1 (GM-12878)	SL3254_Peaks.bed	42612613	42612886	42612613	42612886	42619092	42621495	1		0.125582	0.878833	0.760398	1.00579	NA	1	0.777727	1.14235	0.0208887	0.560755		FALSE
ZEB1 (GM-12878)	chr1	42921898	CCDC30	728621	-7103	distal promoter	ZEB1 (GM-12878)	SL3254_Peaks.bed	42921425	42922371	42921425	42922371	42929001	43120335	1		NA	NA	NA	NA	NA	NA	NA	NA	NA	NA		FALSE
ZEB1 (GM-12878)	chr1	4.2929e+07	ZMYND12	84217	-7071.5	distal promoter	ZEB1 (GM-12878)	SL3254_Peaks.bed	42928818	42929201	42928818	42929201	42896000	42921938	-1		0.49631	1.09816	0.824904	1.1443	0.296319	0.81597	0.810069	1.11056	0.0388824	0.199569		FALSE
ZEB1 (GM-12878)	chr1	43123981	PPIH	10465	-115	near TSS	ZEB1 (GM-12878)	SL3254_Peaks.bed	43123533	43124429	43123533	43124429	43124096	43142429	1		0.0274775	0.822586	---	NA	0.852981	0.963938	NA	NA	NA	NA		FALSE
ZEB1 (GM-12878)	chr1	43233197	LEPRE1	64175	-442	proximal promoter	ZEB1 (GM-12878)	SL3254_Peaks.bed	43232978	43233416	43232978	43233416	43212006	43232755	-1		0.0126273	2.35262	0.00342858	1.57535	0.00778673	1.91558	0.000112906	1.72152	0.335578	0.825883		TRUE
ZEB1 (GM-12878)	chr1	43424395	SLC2A1-AS1	440584	-325	proximal promoter	ZEB1 (GM-12878)	SL3254_Peaks.bed	43424064	43424726	43424064	43424726	43424720	43449029	1		NA	NA	NA	NA	NA	NA	NA	NA	NA	NA		FALSE
ZEB1 (GM-12878)	chr1	4.37485e+07	EBNA1BP2	102465439	-11939.5	intergenic (<20kb)	ZEB1 (GM-12878)	SL3254_Peaks.bed	43748415	43748678	43748415	43748678	43629846	43736607	-1		NA	NA	NA	NA	NA	NA	NA	NA	NA	NA		FALSE
ZEB1 (GM-12878)	chr1	4.37485e+07	EBNA1BP2	102465439	-11939.5	intergenic (<20kb)	ZEB1 (GM-12878)	SL3254_Peaks.bed	43748415	43748678	43748415	43748678	43629846	43736607	-1		NA	NA	NA	NA	NA	NA	NA	NA	NA	NA		FALSE
ZEB1 (GM-12878)	chr1	4.37485e+07	TIE1	7075	-18117.5	intergenic (<20kb)	ZEB1 (GM-12878)	SL3254_Peaks.bed	43748415	43748678	43748415	43748678	43766664	43788779	1		0.359702	1.14125	0.841928	1.01792	0.42265	1.04462	0.493247	0.817621	0.800405	1.06606		FALSE
ZEB1 (GM-12878)	chr1	4.37513e+07	EBNA1BP2	102465439	-14706.5	intergenic (<20kb)	ZEB1 (GM-12878)	SL3254_Peaks.bed	43751201	43751426	43751201	43751426	43629846	43736607	-1		NA	NA	NA	NA	NA	NA	NA	NA	NA	NA		FALSE
ZEB1 (GM-12878)	chr1	4.37513e+07	EBNA1BP2	102465439	-14706.5	intergenic (<20kb)	ZEB1 (GM-12878)	SL3254_Peaks.bed	43751201	43751426	43751201	43751426	43629846	43736607	-1		NA	NA	NA	NA	NA	NA	NA	NA	NA	NA		FALSE
ZEB1 (GM-12878)	chr1	4.37513e+07	C1orf210	149466	-25.5	near TSS	ZEB1 (GM-12878)	SL3254_Peaks.bed	43751201	43751426	43751201	43751426	43747554	43751288	-1		0.0514823	0.327678	2.80672e-07	0.0948695	0.0383405	0.347859	0.00490184	0.061776	0.0159677	1.65938		TRUE
ZEB1 (GM-12878)	chr1	4.37513e+07	TIE1	7075	-15350.5	intergenic (<20kb)	ZEB1 (GM-12878)	SL3254_Peaks.bed	43751201	43751426	43751201	43751426	43766664	43788779	1		0.359702	1.14125	0.841928	1.01792	0.42265	1.04462	0.493247	0.817621	0.800405	1.06606		FALSE
ZEB1 (GM-12878)	chr1	43783691	MPL	4352	-19787	intergenic (<20kb)	ZEB1 (GM-12878)	SL3254_Peaks.bed	43783582	43783800	43783582	43783800	43803478	43818443	1		0.540852	0.943525	0.406702	1.18699	0.131224	1.37063	0.673378	1.18049	0.12421	1.20767		FALSE
ZEB1 (GM-12878)	chr1	4.38243e+07	CDC20	991	-363.5	proximal promoter	ZEB1 (GM-12878)	SL3254_Peaks.bed	43824121	43824404	43824121	43824404	43824626	43828874	1		0.0327218	1.23597	0.475118	0.947858	0.842779	1.08841	0.00127256	0.77403	0.818616	0.828346		TRUE
ZEB1 (GM-12878)	chr1	4.38339e+07	ELOVL1	102466723	-181.5	near TSS	ZEB1 (GM-12878)	SL3254_Peaks.bed	43833759	43833996	43833759	43833996	43829068	43833696	-1		NA	NA	NA	NA	NA	NA	NA	NA	NA	NA		FALSE
ZEB1 (GM-12878)	chr1	4.38339e+07	ELOVL1	102466723	-181.5	near TSS	ZEB1 (GM-12878)	SL3254_Peaks.bed	43833759	43833996	43833759	43833996	43829068	43833696	-1		NA	NA	NA	NA	NA	NA	NA	NA	NA	NA		FALSE
ZEB1 (GM-12878)	chr1	4.38554e+07	SZT2	23334	-147.5	near TSS	ZEB1 (GM-12878)	SL3254_Peaks.bed	43855251	43855560	43855251	43855560	43855553	43918321	1		0.281537	1.03851	---	NA	0.207804	0.88187	NA	NA	NA	NA		FALSE
ZEB1 (GM-12878)	chr1	4.41156e+07	KDM4A	9682	-213.5	near TSS	ZEB1 (GM-12878)	SL3254_Peaks.bed	44115488	44115743	44115488	44115743	44115829	44171186	1		0.0606132	0.769565	0.0650333	2.34778	0.422663	0.87187	0.374177	1.87966	0.0743123	0.747781		FALSE
ZEB1 (GM-12878)	chr1	44399372	IPO13	9670	-13239	intergenic (<20kb)	ZEB1 (GM-12878)	SL3254_Peaks.bed	44399122	44399622	44399122	44399622	44412611	44433694	1		0.826054	0.975264	0.613498	0.964965	0.0285841	0.908862	0.596277	1.05536	0.150665	0.867668		FALSE
ZEB1 (GM-12878)	chr1	4.44e+07	IPO13	9670	-12636.5	intergenic (<20kb)	ZEB1 (GM-12878)	SL3254_Peaks.bed	44399775	44400174	44399775	44400174	44412611	44433694	1		0.826054	0.975264	0.613498	0.964965	0.0285841	0.908862	0.596277	1.05536	0.150665	0.867668		FALSE
ZEB1 (GM-12878)	chr1	4.44122e+07	RP11-7O11.3	101929609	-6.5	near TSS	ZEB1 (GM-12878)	SL3254_Peaks.bed	44411890	44412569	44411890	44412569	44410042	44412223	-1		NA	NA	NA	NA	NA	NA	NA	NA	NA	NA		FALSE
ZEB1 (GM-12878)	chr1	4.44122e+07	IPO13	9670	-381.5	proximal promoter	ZEB1 (GM-12878)	SL3254_Peaks.bed	44411890	44412569	44411890	44412569	44412611	44433694	1		0.826054	0.975264	0.613498	0.964965	0.0285841	0.908862	0.596277	1.05536	0.150665	0.867668		FALSE
ZEB1 (GM-12878)	chr1	4.44403e+07	CCDC24	149473	-16735.5	intergenic (<20kb)	ZEB1 (GM-12878)	SL3254_Peaks.bed	44439967	44440624	44439967	44440624	44457031	44462200	1		0.0125392	0.446046	0.0550164	1.30001	0.731891	1.09569	0.220507	2.00179	0.522279	1.25963		FALSE
ZEB1 (GM-12878)	chr1	4.44403e+07	B4GALT2	8704	-4319.5	distal promoter	ZEB1 (GM-12878)	SL3254_Peaks.bed	44439967	44440624	44439967	44440624	44444615	44456840	1		0.0319328	0.690882	0.0950528	1.58641	0.580426	0.921449	0.0290037	1.31381	0.168505	1.56479		TRUE
ZEB1 (GM-12878)	chr1	44502382	SLC6A9	6536	-5243	distal promoter	ZEB1 (GM-12878)	SL3254_Peaks.bed	44502228	44502536	44502228	44502536	44457172	44497139	-1		0.0132767	1.41553	0.14968	1.11797	0.705488	1.0929	0.00283772	1.45744	0.0480969	0.489804		TRUE
ZEB1 (GM-12878)	chr1	44820934	ERI3	79033	-2	near TSS	ZEB1 (GM-12878)	SL3254_Peaks.bed	44820705	44821163	44820705	44821163	44686742	44820932	-1		NA	NA	NA	NA	NA	NA	NA	NA	NA	NA		FALSE
ZEB1 (GM-12878)	chr1	4.51402e+07	TMEM53	79639	-6.5	near TSS	ZEB1 (GM-12878)	SL3254_Peaks.bed	45139874	45140593	45139874	45140593	45100910	45140227	-1		0.254837	0.787434	0.151544	0.793578	0.412723	0.792515	0.0540591	5.10666	0.316438	0.580621		FALSE
ZEB1 (GM-12878)	chr1	4.51402e+07	C1orf228	339541	-130.5	near TSS	ZEB1 (GM-12878)	SL3254_Peaks.bed	45139874	45140593	45139874	45140593	45140364	45191263	1		0.125075	0.908626	NA	NA	0.503262	1.53447	NA	NA	NA	NA		FALSE
ZEB1 (GM-12878)	chr1	45186863	KIF2C	11004	-18627	intergenic (<20kb)	ZEB1 (GM-12878)	SL3254_Peaks.bed	45186651	45187075	45186651	45187075	45205490	45233439	1		0.0257068	1.73038	0.166596	0.890953	0.664044	1.13406	0.111386	0.846654	0.184714	1.58217		TRUE
ZEB1 (GM-12878)	chr1	45187341	KIF2C	11004	-18149	intergenic (<20kb)	ZEB1 (GM-12878)	SL3254_Peaks.bed	45187104	45187578	45187104	45187578	45205490	45233439	1		0.0257068	1.73038	0.166596	0.890953	0.664044	1.13406	0.111386	0.846654	0.184714	1.58217		TRUE
ZEB1 (GM-12878)	chr1	4.52057e+07	RNU5F-1	26828	-18121.5	intergenic (<20kb)	ZEB1 (GM-12878)	SL3254_Peaks.bed	45205575	45205816	45205575	45205816	45187458	45187574	-1		NA	NA	NA	NA	NA	NA	NA	NA	NA	NA		FALSE
ZEB1 (GM-12878)	chr1	4.52057e+07	RNU5D-1	26830	-8853.5	distal promoter	ZEB1 (GM-12878)	SL3254_Peaks.bed	45205575	45205816	45205575	45205816	45196727	45196842	-1		NA	NA	NA	NA	NA	NA	NA	NA	NA	NA		FALSE
ZEB1 (GM-12878)	chr1	4.52412e+07	SNORD55	26811	-301.5	proximal promoter	ZEB1 (GM-12878)	SL3254_Peaks.bed	45241005	45241464	45241005	45241464	45241536	45241615	1		NA	NA	NA	NA	NA	1	NA	NA	NA	NA		FALSE
ZEB1 (GM-12878)	chr1	4.52412e+07	SNORD46	94161	-927.5	distal promoter	ZEB1 (GM-12878)	SL3254_Peaks.bed	45241005	45241464	45241005	45241464	45242162	45242265	1		NA	NA	NA	NA	NA	1	NA	NA	NA	NA		FALSE
ZEB1 (GM-12878)	chr1	4.52412e+07	SNORD38A	94162	-2280.5	distal promoter	ZEB1 (GM-12878)	SL3254_Peaks.bed	45241005	45241464	45241005	45241464	45243515	45243584	1		NA	NA	NA	NA	NA	1	NA	NA	NA	NA		FALSE
ZEB1 (GM-12878)	chr1	45250417	PLK3	1263	-15480	intergenic (<20kb)	ZEB1 (GM-12878)	SL3254_Peaks.bed	45250126	45250708	45250126	45250708	45265897	45271662	1		0.0281587	0.639009	0.641441	0.921296	0.521704	1.06908	0.0408	0.298192	0.610224	1.129		FALSE
ZEB1 (GM-12878)	chr1	4.5252e+07	PLK3	1263	-13848.5	intergenic (<20kb)	ZEB1 (GM-12878)	SL3254_Peaks.bed	45251743	45252354	45251743	45252354	45265897	45271662	1		0.0281587	0.639009	0.641441	0.921296	0.521704	1.06908	0.0408	0.298192	0.610224	1.129		FALSE
ZEB1 (GM-12878)	chr1	45265876	BEST4	266675	-12499	intergenic (<20kb)	ZEB1 (GM-12878)	SL3254_Peaks.bed	45265365	45266387	45265365	45266387	45249257	45253377	-1		0.92861	1.01517	---	NA	0.715241	0.899984	NA	NA	NA	NA		FALSE
ZEB1 (GM-12878)	chr1	45265876	PLK3	1263	-21	near TSS	ZEB1 (GM-12878)	SL3254_Peaks.bed	45265365	45266387	45265365	45266387	45265897	45271662	1		0.0281587	0.639009	0.641441	0.921296	0.521704	1.06908	0.0408	0.298192	0.610224	1.129		FALSE
ZEB1 (GM-12878)	chr1	45265876	BTBD19	149478	-8278	distal promoter	ZEB1 (GM-12878)	SL3254_Peaks.bed	45265365	45266387	45265365	45266387	45274154	45281257	1		0.254729	0.618738	---	NA	0.024749	1.52193	NA	NA	NA	NA		TRUE
ZEB1 (GM-12878)	chr1	4.52728e+07	BEST4	266675	-19438.5	intergenic (<20kb)	ZEB1 (GM-12878)	SL3254_Peaks.bed	45272545	45273086	45272545	45273086	45249257	45253377	-1		0.92861	1.01517	---	NA	0.715241	0.899984	NA	NA	NA	NA		FALSE
ZEB1 (GM-12878)	chr1	4.52728e+07	BTBD19	149478	-1338.5	distal promoter	ZEB1 (GM-12878)	SL3254_Peaks.bed	45272545	45273086	45272545	45273086	45274154	45281257	1		0.254729	0.618738	---	NA	0.024749	1.52193	NA	NA	NA	NA		TRUE
ZEB1 (GM-12878)	chr1	45279425	TCTEX1D4	343521	-6468	distal promoter	ZEB1 (GM-12878)	SL3254_Peaks.bed	45279243	45279607	45279243	45279607	45271585	45272957	-1		NA	NA	NA	NA	0.485679	1.23422	0.233896	0.543657	0.570006	1.16682		FALSE
ZEB1 (GM-12878)	chr1	4.52854e+07	TCTEX1D4	343521	-12458.5	intergenic (<20kb)	ZEB1 (GM-12878)	SL3254_Peaks.bed	45285220	45285611	45285220	45285611	45271585	45272957	-1		NA	NA	NA	NA	0.485679	1.23422	0.233896	0.543657	0.570006	1.16682		FALSE
ZEB1 (GM-12878)	chr1	45452287	EIF2B3	8891	-5	near TSS	ZEB1 (GM-12878)	SL3254_Peaks.bed	45452014	45452560	45452014	45452560	45316450	45452282	-1		NA	NA	NA	NA	NA	NA	NA	NA	NA	NA		FALSE
ZEB1 (GM-12878)	chr1	45476947	UROD	7389	-872	distal promoter	ZEB1 (GM-12878)	SL3254_Peaks.bed	45476709	45477185	45476709	45477185	45477819	45481247	1		NA	NA	0.0229654	1.22562	0.247124	1.16935	0.000963605	1.42907	0.00103922	0.713905		TRUE
ZEB1 (GM-12878)	chr1	45477804	HECTD3	79654	-803	distal promoter	ZEB1 (GM-12878)	SL3254_Peaks.bed	45477534	45478074	45477534	45478074	45468212	45477001	-1		0.322741	1.03403	0.628595	1.06841	0.391583	0.958145	0.11189	1.12496	0.0916172	0.699379		FALSE
ZEB1 (GM-12878)	chr1	45477804	UROD	7389	-15	near TSS	ZEB1 (GM-12878)	SL3254_Peaks.bed	45477534	45478074	45477534	45478074	45477819	45481247	1		NA	NA	0.0229654	1.22562	0.247124	1.16935	0.000963605	1.42907	0.00103922	0.713905		TRUE
ZEB1 (GM-12878)	chr1	45956850	MMACHC	25974	-8875	distal promoter	ZEB1 (GM-12878)	SL3254_Peaks.bed	45956459	45957241	45956459	45957241	45965725	45976739	1		0.224115	0.87049	0.0288354	1.4226	0.907912	0.980659	0.0232797	1.47863	0.705467	0.946632		TRUE
ZEB1 (GM-12878)	chr1	4.59659e+07	TESK2	10420	-8981.5	distal promoter	ZEB1 (GM-12878)	SL3254_Peaks.bed	45965547	45966160	45965547	45966160	45809555	45956872	-1		0.15882	1.22943	0.515073	1.08494	0.796058	0.864999	0.530786	1.13472	0.0573198	1.29814		FALSE
ZEB1 (GM-12878)	chr1	4.61518e+07	TMEM69	51249	-1046.5	distal promoter	ZEB1 (GM-12878)	SL3254_Peaks.bed	46151677	46152002	46151677	46152002	46152886	46160115	1		0.069974	1.33941	0.0726854	0.827244	0.957182	0.987678	0.0467305	1.19637	0.375105	0.815448		TRUE
ZEB1 (GM-12878)	chr1	46153852	GPBP1L1	60313	-67	near TSS	ZEB1 (GM-12878)	SL3254_Peaks.bed	46153646	46154058	46153646	46154058	46092976	46153785	-1		0.0132281	0.915933	0.0414049	0.493792	0.282181	0.834399	0.181173	2.77993	0.0371607	2.11714		TRUE
ZEB1 (GM-12878)	chr1	4.65983e+07	RP4-533D7.5	101929626	-1926.5	distal promoter	ZEB1 (GM-12878)	SL3254_Peaks.bed	46598047	46598506	46598047	46598506	46600203	46604753	1		NA	NA	NA	NA	NA	NA	NA	NA	NA	NA		FALSE
ZEB1 (GM-12878)	chr1	4.67133e+07	RAD54L	8438	-35.5	near TSS	ZEB1 (GM-12878)	SL3254_Peaks.bed	46713157	46713492	46713157	46713492	46713360	46744145	1		0.796284	0.944011	0.0919513	0.623413	0.844184	0.910859	0.0715335	0.835914	0.0802724	0.762611		FALSE
ZEB1 (GM-12878)	chr1	46767914	UQCRH	440567	-1389	distal promoter	ZEB1 (GM-12878)	SL3254_Peaks.bed	46767744	46768084	46767744	46768084	46769303	46782448	1		NA	NA	NA	NA	NA	NA	NA	NA	NA	NA		FALSE
ZEB1 (GM-12878)	chr1	46767914	UQCRH	440567	-1389	distal promoter	ZEB1 (GM-12878)	SL3254_Peaks.bed	46767744	46768084	46767744	46768084	46769303	46782448	1		NA	NA	NA	NA	NA	NA	NA	NA	NA	NA		FALSE
ZEB1 (GM-12878)	chr1	46768898	UQCRH	440567	-405	proximal promoter	ZEB1 (GM-12878)	SL3254_Peaks.bed	46768672	46769124	46768672	46769124	46769303	46782448	1		NA	NA	NA	NA	NA	NA	NA	NA	NA	NA		FALSE
ZEB1 (GM-12878)	chr1	46768898	UQCRH	440567	-405	proximal promoter	ZEB1 (GM-12878)	SL3254_Peaks.bed	46768672	46769124	46768672	46769124	46769303	46782448	1		NA	NA	NA	NA	NA	NA	NA	NA	NA	NA		FALSE
ZEB1 (GM-12878)	chr1	4.71341e+07	EFCAB14-AS1	100130197	-5654.5	distal promoter	ZEB1 (GM-12878)	SL3254_Peaks.bed	47133848	47134259	47133848	47134259	47139708	47157770	1		NA	NA	NA	NA	NA	NA	NA	NA	NA	NA		FALSE
ZEB1 (GM-12878)	chr1	4.71341e+07	TEX38	374973	-473.5	proximal promoter	ZEB1 (GM-12878)	SL3254_Peaks.bed	47133848	47134259	47133848	47134259	47134527	47139266	1		0.522842	0.912729	0.00708969	0.313207	NA	1	0.182186	1.94086	0.728432	1.15613		FALSE
ZEB1 (GM-12878)	chr1	47902321	FOXD2-AS1	84793	-2008	distal promoter	ZEB1 (GM-12878)	SL3254_Peaks.bed	47902190	47902452	47902190	47902452	47897805	47900313	-1		NA	NA	NA	NA	NA	NA	NA	NA	NA	NA		FALSE
ZEB1 (GM-12878)	chr1	47903493	FOXD2-AS1	84793	-3180	distal promoter	ZEB1 (GM-12878)	SL3254_Peaks.bed	47903221	47903765	47903221	47903765	47897805	47900313	-1		NA	NA	NA	NA	NA	NA	NA	NA	NA	NA		FALSE
ZEB1 (GM-12878)	chr1	51425912	CDKN2C	1031	-505	distal promoter	ZEB1 (GM-12878)	SL3254_Peaks.bed	51425584	51426240	51425584	51426240	51426417	51440305	1		0.00625219	2.66125	2.6106e-05	1.44628	0.058078	1.82386	0.166453	1.19651	0.738619	0.858703		TRUE
ZEB1 (GM-12878)	chr1	5.14338e+07	FAF1	11124	-7854.5	distal promoter	ZEB1 (GM-12878)	SL3254_Peaks.bed	51433658	51433921	51433658	51433921	50905150	51425935	-1		0.016565	1.14381	0.504521	1.22517	0.21846	0.837545	0.000872903	0.859039	0.427574	0.886925		TRUE
ZEB1 (GM-12878)	chr1	51700762	RNF11	26994	-1181	distal promoter	ZEB1 (GM-12878)	SL3254_Peaks.bed	51700484	51701040	51700484	51701040	51701943	51739127	1		0.396897	0.910488	0.0397547	1.407	0.56447	0.860139	0.00314335	0.709768	0.0442124	1.63623		TRUE
ZEB1 (GM-12878)	chr1	51701903	RNF11	26994	-40	near TSS	ZEB1 (GM-12878)	SL3254_Peaks.bed	51701590	51702216	51701590	51702216	51701943	51739127	1		0.396897	0.910488	0.0397547	1.407	0.56447	0.860139	0.00314335	0.709768	0.0442124	1.63623		TRUE
ZEB1 (GM-12878)	chr1	51985168	EPS15	2060	-168	near TSS	ZEB1 (GM-12878)	SL3254_Peaks.bed	51985025	51985311	51985025	51985311	51819935	51985000	-1		0.111809	1.08878	0.284056	0.874371	0.0165618	0.824877	0.00399713	0.565321	0.113089	2.16619		FALSE
ZEB1 (GM-12878)	chr1	52520980	BTF3L4	91408	-817	distal promoter	ZEB1 (GM-12878)	SL3254_Peaks.bed	52520842	52521118	52520842	52521118	52521797	52556388	1		0.0758842	0.948615	NA	NA	0.0501777	0.937922	0.00106899	1.43251	0.0322429	0.797055		TRUE
ZEB1 (GM-12878)	chr1	5.25221e+07	TXNDC12	51060	-260.5	proximal promoter	ZEB1 (GM-12878)	SL3254_Peaks.bed	52521682	52522525	52521682	52522525	52485803	52521843	-1		0.596115	0.967828	0.580022	1.05256	0.198938	1.20423	0.0628445	1.11271	0.00353724	0.863405		FALSE
ZEB1 (GM-12878)	chr1	52607656	ZFYVE9	9372	-390	proximal promoter	ZEB1 (GM-12878)	SL3254_Peaks.bed	52607493	52607819	52607493	52607819	52608046	52812358	1		0.0299176	0.776322	0.0752067	1.14188	0.182874	0.511929	0.919734	1.00707	0.562175	0.901202		FALSE
ZEB1 (GM-12878)	chr1	5.28319e+07	CC2D1B	200014	-80.5	near TSS	ZEB1 (GM-12878)	SL3254_Peaks.bed	52831528	52832363	52831528	52832363	52811395	52831865	-1		0.0175095	1.68922	0.000462126	0.610597	0.580231	0.934366	0.117142	0.782092	0.0098958	1.38102		TRUE
ZEB1 (GM-12878)	chr1	52870104	PRPF38A	84950	-132	near TSS	ZEB1 (GM-12878)	SL3254_Peaks.bed	52869808	52870400	52869808	52870400	52870236	52886511	1		0.062651	0.816675	0.0184956	0.765912	0.79963	0.990877	0.0242695	0.775319	0.136324	1.28696		FALSE
ZEB1 (GM-12878)	chr1	5.33872e+07	MIR1273F	100616156	-7122.5	distal promoter	ZEB1 (GM-12878)	SL3254_Peaks.bed	53386904	53387543	53386904	53387543	53394346	53394444	1		NA	NA	NA	NA	NA	NA	NA	NA	NA	NA		FALSE
ZEB1 (GM-12878)	chr1	5.33872e+07	MIR5095	100616458	-13378.5	intergenic (<20kb)	ZEB1 (GM-12878)	SL3254_Peaks.bed	53386904	53387543	53386904	53387543	53400602	53400689	1		NA	NA	NA	NA	NA	NA	NA	NA	NA	NA		FALSE
ZEB1 (GM-12878)	chr1	5.33872e+07	MIR1273G	100616145	-18762.5	intergenic (<20kb)	ZEB1 (GM-12878)	SL3254_Peaks.bed	53386904	53387543	53386904	53387543	53405986	53406085	1		NA	NA	NA	NA	NA	NA	NA	NA	NA	NA		FALSE
ZEB1 (GM-12878)	chr1	5.33872e+07	SCP2	6342	-5677.5	distal promoter	ZEB1 (GM-12878)	SL3254_Peaks.bed	53386904	53387543	53386904	53387543	53392901	53517375	1		0.00315518	1.67778	0.00941757	1.38571	0.0377427	1.16774	0.0202363	1.69098	0.00206051	0.767215		TRUE
ZEB1 (GM-12878)	chr1	5.36861e+07	RP5-1024G6.5	100507564	-18132.5	intergenic (<20kb)	ZEB1 (GM-12878)	SL3254_Peaks.bed	53685771	53686528	53685771	53686528	53704282	53708455	1		NA	NA	NA	NA	0.42265	0.607288	NA	NA	NA	NA		FALSE
ZEB1 (GM-12878)	chr1	54355518	DIO1	1733	-1394	distal promoter	ZEB1 (GM-12878)	SL3254_Peaks.bed	54355364	54355672	54355364	54355672	54356912	54376759	1		0.826411	1.02669	0.863345	1.03644	NA	1	0.42747	1.95764	0.000728575	6.29		TRUE
ZEB1 (GM-12878)	chr1	5.44112e+07	LRRC42	115353	-566.5	distal promoter	ZEB1 (GM-12878)	SL3254_Peaks.bed	54410956	54411411	54410956	54411411	54411750	54433841	1		0.0282703	0.595081	0.00120337	0.684334	0.0748237	0.711096	0.0357294	1.16439	0.0228892	1.29897		TRUE
ZEB1 (GM-12878)	chr1	54412220	HSPB11	51668	-618	distal promoter	ZEB1 (GM-12878)	SL3254_Peaks.bed	54412034	54412406	54412034	54412406	54382247	54411602	-1		NA	NA	0.494072	1.1073	0.765026	1.16591	6.74676e-05	2.11048	0.0995226	0.659891		TRUE
ZEB1 (GM-12878)	chr1	5.4519e+07	MIR4781	100616315	-713.5	distal promoter	ZEB1 (GM-12878)	SL3254_Peaks.bed	54518678	54519399	54518678	54519399	54519752	54519827	1		NA	NA	NA	NA	NA	1	NA	NA	NA	NA		FALSE
ZEB1 (GM-12878)	chr1	5.4519e+07	TCEANC2	127428	-221.5	near TSS	ZEB1 (GM-12878)	SL3254_Peaks.bed	54518678	54519399	54518678	54519399	54519260	54578192	1		0.657694	1.04584	0.0495684	0.778993	0.436311	0.810169	0.144143	0.737743	0.248203	0.813643		FALSE
ZEB1 (GM-12878)	chr1	5.46658e+07	CYB5RL	606495	-77.5	near TSS	ZEB1 (GM-12878)	SL3254_Peaks.bed	54665316	54666257	54665316	54666257	54638009	54665709	-1		0.00120177	1.19833	0.132985	0.650655	0.679642	0.898058	0.113254	1.25827	0.50826	1.82042		TRUE
ZEB1 (GM-12878)	chr1	5.51815e+07	TTC4	7268	-9.5	near TSS	ZEB1 (GM-12878)	SL3254_Peaks.bed	55181288	55181683	55181288	55181683	55181495	55208330	1		0.0752784	1.05251	0.190636	0.872244	0.373038	0.769058	0.00138704	0.714492	0.379552	0.837983		FALSE
ZEB1 (GM-12878)	chr1	5.5267e+07	TTC22	55001	-67.5	near TSS	ZEB1 (GM-12878)	SL3254_Peaks.bed	55266490	55267525	55266490	55267525	55245385	55266940	-1		0.43198	0.943535	0.117825	1.64311	0.133271	0.731475	0.424211	0.691235	0.731338	1.05941		FALSE
ZEB1 (GM-12878)	chr1	5.5267e+07	C1orf177	163747	-4728.5	distal promoter	ZEB1 (GM-12878)	SL3254_Peaks.bed	55266490	55267525	55266490	55267525	55271736	55307925	1		0.951683	1.00469	---	NA	0.457599	1.03917	NA	NA	NA	NA		FALSE
ZEB1 (GM-12878)	chr1	55462242	BSND	7809	-2364	distal promoter	ZEB1 (GM-12878)	SL3254_Peaks.bed	55462084	55462400	55462084	55462400	55464606	55476556	1		0.0533445	1.35279	0.355918	0.606061	NA	1	0.240191	1.57928	0.341549	1.1115		FALSE
ZEB1 (GM-12878)	chr1	5.56812e+07	MIR4422	100616272	-10097.5	intergenic (<20kb)	ZEB1 (GM-12878)	SL3254_Peaks.bed	55680783	55681650	55680783	55681650	55691314	55691396	1		NA	NA	NA	NA	NA	1	NA	NA	NA	NA		FALSE
ZEB1 (GM-12878)	chr1	5.56812e+07	USP24	23358	-430.5	proximal promoter	ZEB1 (GM-12878)	SL3254_Peaks.bed	55680783	55681650	55680783	55681650	55532032	55680786	-1		0.0663354	1.66893	0.000103984	1.7559	0.331871	0.905232	0.020124	0.784345	0.0146233	0.534534		TRUE
ZEB1 (GM-12878)	chr1	59012448	DAB1	1600	-42	near TSS	ZEB1 (GM-12878)	SL3254_Peaks.bed	59012205	59012691	59012205	59012691	57460451	59012406	-1		NA	NA	NA	NA	NA	NA	NA	NA	NA	NA		FALSE
ZEB1 (GM-12878)	chr1	59250411	LINC01135	100131060	-412	proximal promoter	ZEB1 (GM-12878)	SL3254_Peaks.bed	59250106	59250716	59250106	59250716	59250823	59365384	1		NA	NA	NA	NA	NA	NA	NA	NA	NA	NA		FALSE
ZEB1 (GM-12878)	chr1	59250411	JUN	3725	-626	distal promoter	ZEB1 (GM-12878)	SL3254_Peaks.bed	59250106	59250716	59250106	59250716	59246465	59249785	-1		0.00053861	12.664	0.000387012	0.533753	0.720472	1.1173	0.000124305	0.28773	0.490045	0.796103		TRUE
ZEB1 (GM-12878)	chr1	5.92511e+07	JUN	3725	-1301.5	distal promoter	ZEB1 (GM-12878)	SL3254_Peaks.bed	59250774	59251399	59250774	59251399	59246465	59249785	-1		0.00053861	12.664	0.000387012	0.533753	0.720472	1.1173	0.000124305	0.28773	0.490045	0.796103		TRUE
ZEB1 (GM-12878)	chr1	6.21909e+07	INADL	10207	-17234.5	intergenic (<20kb)	ZEB1 (GM-12878)	SL3254_Peaks.bed	62190478	62191351	62190478	62191351	62208149	62629592	1		0.0208831	0.183027	8.44456e-06	0.598978	0.13071	0.544501	2.38195e-05	0.223048	0.00253628	1.60786		TRUE
ZEB1 (GM-12878)	chr1	6.22082e+07	TM2D1	83941	-17070.5	intergenic (<20kb)	ZEB1 (GM-12878)	SL3254_Peaks.bed	62207712	62208619	62207712	62208619	62146718	62191095	-1		0.0183159	2.04939	0.293472	0.799098	0.203192	1.18568	0.121251	1.19583	0.0295579	0.70418		TRUE
ZEB1 (GM-12878)	chr1	63154015	RP11-230B22.1	400756	-138	near TSS	ZEB1 (GM-12878)	SL3254_Peaks.bed	63153745	63154285	63153745	63154285	63154153	63176365	1		NA	NA	NA	NA	NA	NA	NA	NA	NA	NA		FALSE
ZEB1 (GM-12878)	chr1	63154015	DOCK7	85440	-46	near TSS	ZEB1 (GM-12878)	SL3254_Peaks.bed	63153745	63154285	63153745	63154285	62920399	63153969	-1		0.443097	1.11555	0.530634	0.732734	0.0177692	0.783711	0.00274617	1.64285	0.264465	0.867034		TRUE
ZEB1 (GM-12878)	chr1	63783263	LINC00466	199899	-361	proximal promoter	ZEB1 (GM-12878)	SL3254_Peaks.bed	63783097	63783429	63783097	63783429	63655660	63782902	-1		NA	NA	NA	NA	NA	NA	NA	NA	NA	NA		FALSE
ZEB1 (GM-12878)	chr1	63783263	FOXD3	27022	-5467	distal promoter	ZEB1 (GM-12878)	SL3254_Peaks.bed	63783097	63783429	63783097	63783429	63788730	63790797	1		0.491017	1.07305	0.877662	0.765777	0.778633	0.95167	0.121338	2.4114	0.996057	0.99958		FALSE
ZEB1 (GM-12878)	chr1	63833227	ALG6	29929	-34	near TSS	ZEB1 (GM-12878)	SL3254_Peaks.bed	63832973	63833481	63832973	63833481	63833261	63904233	1		0.866672	0.985445	0.0353221	0.564399	0.0826895	1.17891	0.20478	0.354235	0.399369	1.07953		FALSE
ZEB1 (GM-12878)	chr1	6.39889e+07	EFCAB7	84455	-121.5	near TSS	ZEB1 (GM-12878)	SL3254_Peaks.bed	63988563	63989280	63988563	63989280	63989043	64038364	1		0.0631989	0.540025	---	NA	0.382194	1.0578	NA	NA	0.236634	1.8776		FALSE
ZEB1 (GM-12878)	chr1	6.54322e+07	JAK1	3716	-17.5	near TSS	ZEB1 (GM-12878)	SL3254_Peaks.bed	65431873	65432536	65431873	65432536	65298912	65432187	-1		0.00426175	0.979929	0.137133	0.681623	0.0560447	0.602516	0.0415238	1.28072	0.0366167	1.28488		TRUE
ZEB1 (GM-12878)	chr1	6.58857e+07	LEPR	54741	-533.5	distal promoter	ZEB1 (GM-12878)	SL3254_Peaks.bed	65885388	65886041	65885388	65886041	65886248	66107242	1		0.019951	5.81618	1.73666e-05	0.779398	0.614071	0.947654	5.05378e-06	204.502	0.00735973	9.04566		TRUE
ZEB1 (GM-12878)	chr1	6.58857e+07	LEPR	54741	-533.5	distal promoter	ZEB1 (GM-12878)	SL3254_Peaks.bed	65885388	65886041	65885388	65886041	65886248	66107242	1		0.019951	5.81618	1.73666e-05	0.779398	0.614071	0.947654	5.05378e-06	204.502	0.00735973	9.04566		TRUE
ZEB1 (GM-12878)	chr1	6.58857e+07	LEPROT	54741	-555.5	distal promoter	ZEB1 (GM-12878)	SL3254_Peaks.bed	65885388	65886041	65885388	65886041	65886270	65901690	1		0.019951	5.81618	1.73666e-05	0.779398	0.614071	0.947654	5.05378e-06	204.502	0.00735973	9.04566		TRUE
ZEB1 (GM-12878)	chr1	67390483	MIER1	57708	-95	near TSS	ZEB1 (GM-12878)	SL3254_Peaks.bed	67390277	67390689	67390277	67390689	67390578	67454302	1		0.0214357	1.44585	0.237353	1.17233	0.199811	0.811764	0.456206	0.868725	0.222803	1.23429		TRUE
ZEB1 (GM-12878)	chr1	6.73958e+07	WDR78	79819	-5244.5	distal promoter	ZEB1 (GM-12878)	SL3254_Peaks.bed	67395575	67396054	67395575	67396054	67278568	67390570	-1		0.00572044	0.72987	0.172743	0.847879	0.520597	1.36766	0.551279	1.42749	0.106104	0.38371		FALSE
ZEB1 (GM-12878)	chr1	6.75199e+07	SLC35D1	23169	-75.5	near TSS	ZEB1 (GM-12878)	SL3254_Peaks.bed	67519369	67520346	67519369	67520346	67465015	67519782	-1		NA	NA	NA	NA	NA	NA	NA	NA	NA	NA		FALSE
ZEB1 (GM-12878)	chr1	6.78964e+07	SERBP1	26135	-289.5	proximal promoter	ZEB1 (GM-12878)	SL3254_Peaks.bed	67896083	67896692	67896083	67896692	67873493	67896098	-1		0.0185351	0.81323	0.0121875	1.36488	0.343421	0.851819	0.00175512	0.839222	0.0849544	1.20237		TRUE
ZEB1 (GM-12878)	chr1	70671296	SRSF11	9295	-69	near TSS	ZEB1 (GM-12878)	SL3254_Peaks.bed	70671089	70671503	70671089	70671503	70671365	70718735	1		0.00999973	1.62283	0.0020148	1.33202	0.160359	0.88995	0.00275189	1.33107	0.0271123	1.84608		TRUE
ZEB1 (GM-12878)	chr1	7.06873e+07	LRRC40	55631	-15984.5	intergenic (<20kb)	ZEB1 (GM-12878)	SL3254_Peaks.bed	70686872	70687703	70686872	70687703	70610488	70671303	-1		0.154017	0.905266	0.0180816	0.824118	0.336371	0.833948	0.447915	1.05668	0.295192	0.857706		FALSE
ZEB1 (GM-12878)	chr1	71546888	MIR186	406962	-13489	intergenic (<20kb)	ZEB1 (GM-12878)	SL3254_Peaks.bed	71546592	71547184	71546592	71547184	71533314	71533399	-1		NA	NA	NA	NA	NA	1	NA	NA	NA	NA		FALSE
ZEB1 (GM-12878)	chr1	71546888	ZRANB2-AS2	100852410	-119	near TSS	ZEB1 (GM-12878)	SL3254_Peaks.bed	71546592	71547184	71546592	71547184	71547007	71955652	1		NA	NA	NA	NA	NA	NA	NA	NA	NA	NA		FALSE
ZEB1 (GM-12878)	chr1	71547539	MIR186	406962	-14140	intergenic (<20kb)	ZEB1 (GM-12878)	SL3254_Peaks.bed	71547375	71547703	71547375	71547703	71533314	71533399	-1		NA	NA	NA	NA	NA	1	NA	NA	NA	NA		FALSE
ZEB1 (GM-12878)	chr1	71547539	ZRANB2	9406	-559	distal promoter	ZEB1 (GM-12878)	SL3254_Peaks.bed	71547375	71547703	71547375	71547703	71528974	71546980	-1		0.000885726	0.762999	---	NA	0.916119	0.989476	NA	NA	NA	NA		FALSE
ZEB1 (GM-12878)	chr1	75197752	TYW3	127253	-1084	distal promoter	ZEB1 (GM-12878)	SL3254_Peaks.bed	75197553	75197951	75197553	75197951	75198836	75232362	1		0.0580507	0.621231	0.738469	0.96214	0.936058	1.01631	0.00540352	1.76274	0.122326	0.673676		TRUE
ZEB1 (GM-12878)	chr1	7.51981e+07	TYW3	127253	-730.5	distal promoter	ZEB1 (GM-12878)	SL3254_Peaks.bed	75197956	75198255	75197956	75198255	75198836	75232362	1		0.0580507	0.621231	0.738469	0.96214	0.936058	1.01631	0.00540352	1.76274	0.122326	0.673676		TRUE
ZEB1 (GM-12878)	chr1	7.6252e+07	SNORD45C	692085	-784.5	distal promoter	ZEB1 (GM-12878)	SL3254_Peaks.bed	76251813	76252132	76251813	76252132	76252757	76252835	1		NA	NA	NA	NA	NA	1	NA	NA	NA	NA		FALSE
ZEB1 (GM-12878)	chr1	7.6252e+07	SNORD45A	26805	-1601.5	distal promoter	ZEB1 (GM-12878)	SL3254_Peaks.bed	76251813	76252132	76251813	76252132	76253574	76253657	1		NA	NA	NA	NA	NA	1	NA	NA	NA	NA		FALSE
ZEB1 (GM-12878)	chr1	7.6252e+07	SNORD45B	26804	-3189.5	distal promoter	ZEB1 (GM-12878)	SL3254_Peaks.bed	76251813	76252132	76251813	76252132	76255162	76255233	1		NA	NA	NA	NA	NA	1	NA	NA	NA	NA		FALSE
ZEB1 (GM-12878)	chr1	7.6252e+07	MSH4	4438	-10594.5	intergenic (<20kb)	ZEB1 (GM-12878)	SL3254_Peaks.bed	76251813	76252132	76251813	76252132	76262567	76378923	1		0.280133	0.811688	0.331805	1.29608	0.844002	1.02089	0.709146	0.799216	0.381854	0.808189		FALSE
ZEB1 (GM-12878)	chr1	78149174	ZZZ3	26009	-70	near TSS	ZEB1 (GM-12878)	SL3254_Peaks.bed	78148832	78149516	78148832	78149516	78028101	78149104	-1		0.00185302	1.192	0.0180349	0.860555	0.798865	1.04084	0.000607115	1.61069	0.0937714	1.27817		TRUE
ZEB1 (GM-12878)	chr1	7.82255e+07	FAM73A	374986	-19786.5	intergenic (<20kb)	ZEB1 (GM-12878)	SL3254_Peaks.bed	78225341	78225704	78225341	78225704	78245309	78344106	1		0.0572734	1.43523	0.295245	1.10756	0.63058	0.953819	0.000505849	0.334127	0.0571757	1.26484		FALSE
ZEB1 (GM-12878)	chr1	7.82454e+07	USP33	23032	-19878.5	intergenic (<20kb)	ZEB1 (GM-12878)	SL3254_Peaks.bed	78245159	78245672	78245159	78245672	78161672	78225537	-1		0.109771	0.720793	0.000541305	1.48873	0.928003	1.00486	0.00361761	1.49894	0.0155506	1.30978		TRUE
ZEB1 (GM-12878)	chr1	8.49724e+07	GNG5	2787	-125.5	near TSS	ZEB1 (GM-12878)	SL3254_Peaks.bed	84972191	84972556	84972191	84972556	84964008	84972248	-1		0.678137	1.05601	0.301009	0.962783	0.158128	1.12543	0.0019739	1.31362	0.0259964	0.839572		TRUE
ZEB1 (GM-12878)	chr1	8.54631e+07	MCOLN2	255231	-341.5	proximal promoter	ZEB1 (GM-12878)	SL3254_Peaks.bed	85462507	85463768	85462507	85463768	85391268	85462796	-1		0.6423	0.959642	0.882697	0.917765	0.627439	0.935629	0.611474	1.29851	0.726468	0.944285		FALSE
ZEB1 (GM-12878)	chr1	8.54631e+07	WDR63	126820	-1692.5	distal promoter	ZEB1 (GM-12878)	SL3254_Peaks.bed	85462507	85463768	85462507	85463768	85464830	85598821	1		0.194306	0.87719	0.199301	0.635713	0.839413	1.02773	0.78054	0.75	0.162373	0.50786		FALSE
ZEB1 (GM-12878)	chr1	85514197	MCOLN3	55283	-15	near TSS	ZEB1 (GM-12878)	SL3254_Peaks.bed	85513795	85514599	85513795	85514599	85483765	85514182	-1		0.00527197	0.502162	0.277722	1.10774	0.195843	0.799768	0.0873884	0.693671	0.115754	1.10198		FALSE
ZEB1 (GM-12878)	chr1	8.57254e+07	C1orf52	148423	-26.5	near TSS	ZEB1 (GM-12878)	SL3254_Peaks.bed	85725184	85725579	85725184	85725579	85715639	85725355	-1		0.433532	0.940834	0.507575	0.923791	0.92693	0.975286	0.237486	1.07385	0.498823	1.03272		FALSE
ZEB1 (GM-12878)	chr1	8.5742e+07	C1orf52	148423	-16617.5	intergenic (<20kb)	ZEB1 (GM-12878)	SL3254_Peaks.bed	85741757	85742188	85741757	85742188	85715639	85725355	-1		0.433532	0.940834	0.507575	0.923791	0.92693	0.975286	0.237486	1.07385	0.498823	1.03272		FALSE
ZEB1 (GM-12878)	chr1	8.57425e+07	C1orf52	148423	-17115.5	intergenic (<20kb)	ZEB1 (GM-12878)	SL3254_Peaks.bed	85742269	85742672	85742269	85742672	85715639	85725355	-1		0.433532	0.940834	0.507575	0.923791	0.92693	0.975286	0.237486	1.07385	0.498823	1.03272		FALSE
ZEB1 (GM-12878)	chr1	8.71702e+07	SH3GLB1	51100	-86.5	near TSS	ZEB1 (GM-12878)	SL3254_Peaks.bed	87170014	87170331	87170014	87170331	87170259	87213867	1		0.0114921	3.35409	0.000200942	2.78248	0.131168	0.817852	0.000275737	1.85317	0.284379	0.885328		TRUE
ZEB1 (GM-12878)	chr1	87379743	HS2ST1	9653	-588	distal promoter	ZEB1 (GM-12878)	SL3254_Peaks.bed	87379547	87379939	87379547	87379939	87380331	87602334	1		0.0536124	0.74139	0.228114	1.14454	0.420101	1.34665	0.000523337	1.29041	0.0252266	1.39021		TRUE
ZEB1 (GM-12878)	chr1	90098921	RP5-1007M22.2	400761	-468	proximal promoter	ZEB1 (GM-12878)	SL3254_Peaks.bed	90098162	90099680	90098162	90099680	90048800	90098453	-1		NA	NA	NA	NA	0.42265	0.789825	NA	NA	NA	NA		FALSE
ZEB1 (GM-12878)	chr1	9.04606e+07	GEMIN8P4	492303	-701.5	distal promoter	ZEB1 (GM-12878)	SL3254_Peaks.bed	90460193	90460970	90460193	90460970	90459152	90459880	-1		NA	NA	---	NA	NA	1	NA	NA	NA	NA		FALSE
ZEB1 (GM-12878)	chr1	9.04606e+07	ZNF326	284695	-89.5	near TSS	ZEB1 (GM-12878)	SL3254_Peaks.bed	90460193	90460970	90460193	90460970	90460671	90501090	1		0.137759	0.769189	0.0158106	1.30003	0.766939	0.944564	0.14347	0.894961	0.446446	0.857005		TRUE
ZEB1 (GM-12878)	chr1	9.27646e+07	GLMN	11146	-13.5	near TSS	ZEB1 (GM-12878)	SL3254_Peaks.bed	92764232	92764883	92764232	92764883	92711959	92764544	-1		NA	NA	NA	NA	NA	NA	NA	NA	NA	NA		FALSE
ZEB1 (GM-12878)	chr1	9.29525e+07	GFI1	2672	-45.5	near TSS	ZEB1 (GM-12878)	SL3254_Peaks.bed	92952242	92952715	92952242	92952715	92940319	92952433	-1		0.129507	0.400072	0.0253112	0.533504	0.758028	0.929873	0.111053	0.252209	0.844873	0.904665		FALSE
ZEB1 (GM-12878)	chr1	92970059	GFI1	2672	-17626	intergenic (<20kb)	ZEB1 (GM-12878)	SL3254_Peaks.bed	92969886	92970232	92969886	92970232	92940319	92952433	-1		0.129507	0.400072	0.0253112	0.533504	0.758028	0.929873	0.111053	0.252209	0.844873	0.904665		FALSE
ZEB1 (GM-12878)	chr1	93297665	SNORD21	6083	-5181	distal promoter	ZEB1 (GM-12878)	SL3254_Peaks.bed	93297343	93297987	93297343	93297987	93302846	93302940	1		NA	NA	NA	NA	NA	1	NA	NA	NA	NA		FALSE
ZEB1 (GM-12878)	chr1	93297665	SNORA66	26782	-8611	distal promoter	ZEB1 (GM-12878)	SL3254_Peaks.bed	93297343	93297987	93297343	93297987	93306276	93306408	1		NA	NA	NA	NA	NA	1	NA	NA	NA	NA		FALSE
ZEB1 (GM-12878)	chr1	9.34282e+07	FAM69A	388650	-1189.5	distal promoter	ZEB1 (GM-12878)	SL3254_Peaks.bed	93428059	93428434	93428059	93428434	93307724	93427057	-1		0.0725645	1.75238	0.0589758	0.783578	0.787405	0.891046	0.000197003	0.832756	0.0571711	1.15178		FALSE
ZEB1 (GM-12878)	chr1	9.35448e+07	MTF2	22823	-38.5	near TSS	ZEB1 (GM-12878)	SL3254_Peaks.bed	93544495	93545012	93544495	93545012	93544792	93604638	1		0.0269219	0.610311	0.0231629	0.870396	0.919446	1.034	0.0018015	1.35443	0.0124373	1.45052		TRUE
ZEB1 (GM-12878)	chr1	93646348	TMED5	50999	-63	near TSS	ZEB1 (GM-12878)	SL3254_Peaks.bed	93646145	93646551	93646145	93646551	93615299	93646285	-1		0.0260875	1.91922	0.0304247	0.622053	0.984765	0.996951	0.0665445	0.691256	0.349496	1.06022		TRUE
ZEB1 (GM-12878)	chr1	9.38114e+07	DR1	1810	-28.5	near TSS	ZEB1 (GM-12878)	SL3254_Peaks.bed	93811151	93811682	93811151	93811682	93811445	93835055	1		0.0372771	1.37108	0.731392	1.05816	0.739327	1.0279	0.00996979	0.645079	0.0185541	1.27271		TRUE
ZEB1 (GM-12878)	chr1	94057452	RP5-1033H22.2	100129046	-304	proximal promoter	ZEB1 (GM-12878)	SL3254_Peaks.bed	94057292	94057612	94057292	94057612	94057756	94071130	1		NA	NA	NA	NA	0.104171	0.567278	NA	NA	NA	NA		FALSE
ZEB1 (GM-12878)	chr1	9.43121e+07	MIR760	100126348	-277.5	proximal promoter	ZEB1 (GM-12878)	SL3254_Peaks.bed	94311830	94312391	94311830	94312391	94312388	94312467	1		NA	NA	NA	NA	NA	1	NA	NA	NA	NA		FALSE
ZEB1 (GM-12878)	chr1	9.43131e+07	BCAR3	8412	-351.5	proximal promoter	ZEB1 (GM-12878)	SL3254_Peaks.bed	94312724	94313391	94312724	94313391	94027347	94312706	-1		0.0142158	4.38133	0.0219367	0.873672	0.0367397	0.560826	0.00144851	0.747532	0.429934	0.910007		TRUE
ZEB1 (GM-12878)	chr1	9.43752e+07	GCLM	2730	-273.5	proximal promoter	ZEB1 (GM-12878)	SL3254_Peaks.bed	94375035	94375444	94375035	94375444	94350761	94374966	-1		0.0712251	3.36891	0.742722	0.965645	0.838029	1.06027	0.00363323	1.31894	0.263127	0.692109		TRUE
ZEB1 (GM-12878)	chr1	9.53932e+07	CNN3	1266	-344.5	proximal promoter	ZEB1 (GM-12878)	SL3254_Peaks.bed	95393019	95393338	95393019	95393338	95362507	95392834	-1		0.00413721	3.39234	0.0137801	1.37079	0.346909	0.831562	0.0086254	1.15452	0.0189885	1.29425		TRUE
ZEB1 (GM-12878)	chr1	9.55385e+07	ALG14	199857	-34.5	near TSS	ZEB1 (GM-12878)	SL3254_Peaks.bed	95538433	95538638	95538433	95538638	95439963	95538501	-1		0.00781579	0.901353	0.00818199	1.35159	0.103268	1.42754	0.0172033	2.0557	0.185093	1.09945		TRUE
ZEB1 (GM-12878)	chr1	9.56998e+07	RP11-57H12.3	101928118	-252.5	proximal promoter	ZEB1 (GM-12878)	SL3254_Peaks.bed	95699498	95700083	95699498	95700083	95628775	95699538	-1		NA	NA	NA	NA	NA	NA	NA	NA	NA	NA		FALSE
ZEB1 (GM-12878)	chr1	98386703	DPYD	1806	-98	near TSS	ZEB1 (GM-12878)	SL3254_Peaks.bed	98386445	98386961	98386445	98386961	97543299	98386605	-1		0.00235173	32.9295	0.168793	1.2903	0.195583	1.83289	0.367491	1.4188	0.0259545	0.409808		TRUE
ZEB1 (GM-12878)	chr1	1.00504e+08	HIAT1	64645	-84.5	near TSS	ZEB1 (GM-12878)	SL3254_Peaks.bed	100503274	100503863	100503274	100503863	100503653	100548933	1		0.000716	2.32099	0.242698	1.14801	0.407845	0.864316	0.00118402	1.64539	0.262654	1.26676		TRUE
ZEB1 (GM-12878)	chr1	1.00598e+08	TRMT13	54482	-438.5	proximal promoter	ZEB1 (GM-12878)	SL3254_Peaks.bed	100597925	100598610	100597925	100598610	100598706	100616053	1		0.126198	1.69418	---	NA	0.620054	1.14072	NA	NA	0.00566214	1.56623		TRUE
ZEB1 (GM-12878)	chr1	100731810	RP11-305E17.6	100506007	-134	near TSS	ZEB1 (GM-12878)	SL3254_Peaks.bed	100731600	100732020	100731600	100732020	100729565	100731676	-1		NA	NA	NA	NA	NA	NA	NA	NA	NA	NA		FALSE
ZEB1 (GM-12878)	chr1	100731810	MIR553	693138	-14987	intergenic (<20kb)	ZEB1 (GM-12878)	SL3254_Peaks.bed	100731600	100732020	100731600	100732020	100746797	100746864	1		NA	NA	NA	NA	NA	1	NA	NA	NA	NA		FALSE
ZEB1 (GM-12878)	chr1	100731810	DBT	1629	-16420	intergenic (<20kb)	ZEB1 (GM-12878)	SL3254_Peaks.bed	100731600	100732020	100731600	100732020	100652475	100715390	-1		0.00081356	1.44728	0.00338682	1.61332	0.190726	0.861327	0.0510587	0.667362	0.288233	0.859119		TRUE
ZEB1 (GM-12878)	chr1	1.01361e+08	SLC30A7	148867	-988.5	distal promoter	ZEB1 (GM-12878)	SL3254_Peaks.bed	101360473	101360814	101360473	101360814	101361632	101447309	1		0.00071816	9.31277	0.00883438	0.767544	0.958599	1.01047	0.772134	1.02121	0.963025	1.00483		TRUE
ZEB1 (GM-12878)	chr1	1.01362e+08	EXTL2	2135	-714.5	distal promoter	ZEB1 (GM-12878)	SL3254_Peaks.bed	101362028	101362509	101362028	101362509	101337943	101361554	-1		0.250519	0.760235	0.00707392	1.30968	0.641068	1.08675	0.000987202	1.59383	0.0073954	0.815721		TRUE
ZEB1 (GM-12878)	chr1	1.01702e+08	S1PR1	1901	-543.5	distal promoter	ZEB1 (GM-12878)	SL3254_Peaks.bed	101701682	101702119	101701682	101702119	101702444	101707074	1		0.0447492	0.949066	0.223695	1.07136	0.730855	1.04912	0.595299	0.913359	0.0935504	1.50827		FALSE
ZEB1 (GM-12878)	chr1	109235438	FNDC7	163479	-19841	intergenic (<20kb)	ZEB1 (GM-12878)	SL3254_Peaks.bed	109235253	109235623	109235253	109235623	109255279	109285365	1		0.586601	0.916019	0.198416	0.812386	NA	1	0.444306	1.45634	0.6023	1.08546		FALSE
ZEB1 (GM-12878)	chr1	109236118	FNDC7	163479	-19161	intergenic (<20kb)	ZEB1 (GM-12878)	SL3254_Peaks.bed	109235870	109236366	109235870	109236366	109255279	109285365	1		0.586601	0.916019	0.198416	0.812386	NA	1	0.444306	1.45634	0.6023	1.08546		FALSE
ZEB1 (GM-12878)	chr1	1.09619e+08	TAF13	6884	-14.5	near TSS	ZEB1 (GM-12878)	SL3254_Peaks.bed	109618468	109618809	109618468	109618809	109605108	109618624	-1		2.53364e-05	0.57505	0.769917	1.03555	0.814571	0.921205	0.354567	0.908538	0.536147	1.09298		FALSE
ZEB1 (GM-12878)	chr1	1.09619e+08	TMEM167B	56900	-13786.5	intergenic (<20kb)	ZEB1 (GM-12878)	SL3254_Peaks.bed	109618468	109618809	109618468	109618809	109632425	109639556	1		NA	NA	---	NA	0.763555	0.946192	NA	NA	0.709568	1.42897		FALSE
ZEB1 (GM-12878)	chr1	109633275	SCARNA2	677766	-9540	distal promoter	ZEB1 (GM-12878)	SL3254_Peaks.bed	109633027	109633523	109633027	109633523	109642815	109643241	1		0.0880571	0.653272	NA	NA	NA	1	NA	NA	NA	NA		FALSE
ZEB1 (GM-12878)	chr1	109633275	TAF13	6884	-14651	intergenic (<20kb)	ZEB1 (GM-12878)	SL3254_Peaks.bed	109633027	109633523	109633027	109633523	109605108	109618624	-1		2.53364e-05	0.57505	0.769917	1.03555	0.814571	0.921205	0.354567	0.908538	0.536147	1.09298		FALSE
ZEB1 (GM-12878)	chr1	1.09643e+08	SCARNA2	677766	-79.5	near TSS	ZEB1 (GM-12878)	SL3254_Peaks.bed	109642489	109642982	109642489	109642982	109642815	109643241	1		0.0880571	0.653272	NA	NA	NA	1	NA	NA	NA	NA		FALSE
ZEB1 (GM-12878)	chr1	1.09643e+08	KIAA1324	57535	-13565.5	intergenic (<20kb)	ZEB1 (GM-12878)	SL3254_Peaks.bed	109642489	109642982	109642489	109642982	109656301	109749401	1		0.212461	1.4596	0.0316531	0.609479	0.419522	1.1414	0.337587	3.58715	0.514653	1.12627		FALSE
ZEB1 (GM-12878)	chr1	109656523	C1orf194	127003	-44	near TSS	ZEB1 (GM-12878)	SL3254_Peaks.bed	109656205	109656841	109656205	109656841	109648573	109656479	-1		0.706315	0.94487	---	NA	NA	1	NA	NA	NA	NA		FALSE
ZEB1 (GM-12878)	chr1	1.09826e+08	PSRC1	84722	-87.5	near TSS	ZEB1 (GM-12878)	SL3254_Peaks.bed	109825770	109826021	109825770	109826021	109822178	109825808	-1		0.665167	1.03766	0.662126	1.03921	0.133717	1.35876	0.000318815	0.401131	0.460179	0.788277		FALSE
ZEB1 (GM-12878)	chr1	110021655	ATXN7L2	127002	-4446	distal promoter	ZEB1 (GM-12878)	SL3254_Peaks.bed	110021487	110021823	110021487	110021823	110026101	110035426	1		0.0117052	0.819231	0.233504	0.84792	0.666511	1.05333	0.169537	1.59049	0.749813	0.971007		FALSE
ZEB1 (GM-12878)	chr1	110021655	CYB561D1	284613	-15019	intergenic (<20kb)	ZEB1 (GM-12878)	SL3254_Peaks.bed	110021487	110021823	110021487	110021823	110036674	110045554	1		NA	NA	0.111878	1.1524	0.970135	0.994287	0.00914202	0.111527	0.228341	0.521354		FALSE
ZEB1 (GM-12878)	chr1	1.10027e+08	CYB561D1	284613	-9840.5	distal promoter	ZEB1 (GM-12878)	SL3254_Peaks.bed	110026613	110027054	110026613	110027054	110036674	110045554	1		NA	NA	0.111878	1.1524	0.970135	0.994287	0.00914202	0.111527	0.228341	0.521354		FALSE
ZEB1 (GM-12878)	chr1	110075004	GPR61	83873	-7490	distal promoter	ZEB1 (GM-12878)	SL3254_Peaks.bed	110074802	110075206	110074802	110075206	110082494	110091028	1		0.012518	0.82623	0.829961	1.25567	NA	1	0.967958	1.00516	0.679065	0.945374		FALSE
ZEB1 (GM-12878)	chr1	110075004	GNAI3	2773	-16229	intergenic (<20kb)	ZEB1 (GM-12878)	SL3254_Peaks.bed	110074802	110075206	110074802	110075206	110091233	110136975	1		0.00518706	0.534428	0.27792	1.77412	0.51349	0.894514	0.000535841	0.701578	0.788698	1.01979		FALSE
ZEB1 (GM-12878)	chr1	110091092	GNAI3	2773	-141	near TSS	ZEB1 (GM-12878)	SL3254_Peaks.bed	110090900	110091284	110090900	110091284	110091233	110136975	1		0.00518706	0.534428	0.27792	1.77412	0.51349	0.894514	0.000535841	0.701578	0.788698	1.01979		FALSE
ZEB1 (GM-12878)	chr1	110186023	GSTM4	2948	-12680	intergenic (<20kb)	ZEB1 (GM-12878)	SL3254_Peaks.bed	110185883	110186163	110185883	110186163	110198703	110208118	1		0.0255551	0.557404	0.836982	0.990362	0.873987	1.0854	0.0226393	0.734914	0.0817919	1.30621		FALSE
ZEB1 (GM-12878)	chr1	1.1088e+08	RBM15	64783	-660.5	distal promoter	ZEB1 (GM-12878)	SL3254_Peaks.bed	110880275	110880660	110880275	110880660	110881128	110889299	1		0.339095	1.10642	0.478309	1.09071	0.71865	0.955469	0.0284315	0.657105	0.209491	1.10118		FALSE
ZEB1 (GM-12878)	chr1	110881125	RBM15	64783	-3	near TSS	ZEB1 (GM-12878)	SL3254_Peaks.bed	110880782	110881468	110880782	110881468	110881128	110889299	1		0.339095	1.10642	0.478309	1.09071	0.71865	0.955469	0.0284315	0.657105	0.209491	1.10118		FALSE
ZEB1 (GM-12878)	chr1	110950341	SLC16A4	9122	-16637	intergenic (<20kb)	ZEB1 (GM-12878)	SL3254_Peaks.bed	110950004	110950678	110950004	110950678	110905470	110933704	-1		0.365924	0.775721	0.509149	0.921148	0.152652	1.3759	0.247711	0.892047	0.847306	0.989059		FALSE
ZEB1 (GM-12878)	chr1	111179024	KCNA2	3737	-4928	distal promoter	ZEB1 (GM-12878)	SL3254_Peaks.bed	111178880	111179168	111178880	111179168	111136202	111174096	-1		0.0998734	1.11915	0.453637	1.34496	NA	1	0.775586	1.1677	0.241116	1.65643		FALSE
ZEB1 (GM-12878)	chr1	111757737	DENND2D	79961	-10580	intergenic (<20kb)	ZEB1 (GM-12878)	SL3254_Peaks.bed	111757585	111757889	111757585	111757889	111729796	111747157	-1		0.000220467	0.162953	0.000454193	0.376461	0.697876	1.13937	2.55033e-06	0.230171	0.22489	0.796531		FALSE
ZEB1 (GM-12878)	chr1	1.11759e+08	DENND2D	79961	-11741.5	intergenic (<20kb)	ZEB1 (GM-12878)	SL3254_Peaks.bed	111758602	111759195	111758602	111759195	111729796	111747157	-1		0.000220467	0.162953	0.000454193	0.376461	0.697876	1.13937	2.55033e-06	0.230171	0.22489	0.796531		FALSE
ZEB1 (GM-12878)	chr1	111765638	DENND2D	79961	-18481	intergenic (<20kb)	ZEB1 (GM-12878)	SL3254_Peaks.bed	111765490	111765786	111765490	111765786	111729796	111747157	-1		0.000220467	0.162953	0.000454193	0.376461	0.697876	1.13937	2.55033e-06	0.230171	0.22489	0.796531		FALSE
ZEB1 (GM-12878)	chr1	1.13009e+08	WNT2B	7482	-184.5	near TSS	ZEB1 (GM-12878)	SL3254_Peaks.bed	113008798	113009159	113008798	113009159	113009163	113072787	1		0.0670464	0.853253	0.795924	1.01849	0.843283	0.953466	0.148399	0.80195	0.265044	1.14166		FALSE
ZEB1 (GM-12878)	chr1	1.13257e+08	RHOC	389	-6784.5	distal promoter	ZEB1 (GM-12878)	SL3254_Peaks.bed	113256626	113257055	113256626	113257055	113243728	113250056	-1		0.00514433	1.6188	0.514809	0.9044	0.467029	1.05958	0.0106143	1.10266	0.479191	0.811873		TRUE
ZEB1 (GM-12878)	chr1	1.13257e+08	FAM19A3	284467	-6200.5	distal promoter	ZEB1 (GM-12878)	SL3254_Peaks.bed	113256626	113257055	113256626	113257055	113263041	113269857	1		NA	NA	0.941762	0.774167	0.42265	1.17973	0.013424	0.166446	0.391263	1.06511		FALSE
ZEB1 (GM-12878)	chr1	113257814	RHOC	389	-7758	distal promoter	ZEB1 (GM-12878)	SL3254_Peaks.bed	113257695	113257933	113257695	113257933	113243728	113250056	-1		0.00514433	1.6188	0.514809	0.9044	0.467029	1.05958	0.0106143	1.10266	0.479191	0.811873		TRUE
ZEB1 (GM-12878)	chr1	113257814	FAM19A3	284467	-5227	distal promoter	ZEB1 (GM-12878)	SL3254_Peaks.bed	113257695	113257933	113257695	113257933	113263041	113269857	1		NA	NA	0.941762	0.774167	0.42265	1.17973	0.013424	0.166446	0.391263	1.06511		FALSE
ZEB1 (GM-12878)	chr1	113258230	RHOC	389	-8174	distal promoter	ZEB1 (GM-12878)	SL3254_Peaks.bed	113258003	113258457	113258003	113258457	113243728	113250056	-1		0.00514433	1.6188	0.514809	0.9044	0.467029	1.05958	0.0106143	1.10266	0.479191	0.811873		TRUE
ZEB1 (GM-12878)	chr1	113258230	PPM1J	333926	-131	near TSS	ZEB1 (GM-12878)	SL3254_Peaks.bed	113258003	113258457	113258003	113258457	113252616	113258099	-1		0.00790758	0.45315	0.000448698	0.550137	0.731348	0.920794	0.00197542	0.022076	0.651729	1.12966		FALSE
ZEB1 (GM-12878)	chr1	113258230	FAM19A3	284467	-4811	distal promoter	ZEB1 (GM-12878)	SL3254_Peaks.bed	113258003	113258457	113258003	113258457	113263041	113269857	1		NA	NA	0.941762	0.774167	0.42265	1.17973	0.013424	0.166446	0.391263	1.06511		FALSE
ZEB1 (GM-12878)	chr1	1.14303e+08	PHTF1	10745	-460.5	proximal promoter	ZEB1 (GM-12878)	SL3254_Peaks.bed	114302411	114302732	114302411	114302732	114239453	114302111	-1		0.0111685	2.72987	0.433158	1.05975	0.782556	1.07577	0.348756	0.930947	0.754275	1.06562		TRUE
ZEB1 (GM-12878)	chr1	1.14448e+08	BCL2L15	440603	-17553.5	intergenic (<20kb)	ZEB1 (GM-12878)	SL3254_Peaks.bed	114446932	114448513	114446932	114448513	114420790	114430169	-1		0.100454	0.810764	---	NA	0.741676	1.08532	NA	NA	0.491347	1.2684		FALSE
ZEB1 (GM-12878)	chr1	1.14448e+08	DCLRE1B	64858	-40.5	near TSS	ZEB1 (GM-12878)	SL3254_Peaks.bed	114446932	114448513	114446932	114448513	114447763	114456708	1		0.209323	1.23328	0.685242	0.978476	0.0536154	0.86082	0.000439848	0.300412	0.315821	0.832017		FALSE
ZEB1 (GM-12878)	chr1	114708095	SYT6	148281	-11554	intergenic (<20kb)	ZEB1 (GM-12878)	SL3254_Peaks.bed	114707931	114708259	114707931	114708259	114631913	114696541	-1		NA	NA	NA	NA	NA	NA	NA	NA	NA	NA		FALSE
ZEB1 (GM-12878)	chr1	1.15054e+08	TRIM33	51592	-244.5	near TSS	ZEB1 (GM-12878)	SL3254_Peaks.bed	115053763	115054288	115053763	115054288	114935399	115053781	-1		0.348114	1.17294	---	NA	0.232897	0.808107	NA	NA	0.0893392	1.19757		FALSE
ZEB1 (GM-12878)	chr1	1.17112e+08	MIR548AC	100616384	-9750.5	distal promoter	ZEB1 (GM-12878)	SL3254_Peaks.bed	117112250	117112717	117112250	117112717	117102646	117102733	-1		NA	NA	NA	NA	NA	NA	NA	NA	NA	NA		FALSE
ZEB1 (GM-12878)	chr1	1.17215e+08	IGSF3	3321	-4943.5	distal promoter	ZEB1 (GM-12878)	SL3254_Peaks.bed	117215165	117215472	117215165	117215472	117117031	117210375	-1		NA	NA	NA	NA	NA	NA	NA	NA	NA	NA		FALSE
ZEB1 (GM-12878)	chr1	117602468	RP11-27K13.3	101929099	-356	proximal promoter	ZEB1 (GM-12878)	SL3254_Peaks.bed	117601932	117603004	117601932	117603004	117568104	117602112	-1		NA	NA	NA	NA	NA	NA	NA	NA	NA	NA		FALSE
ZEB1 (GM-12878)	chr1	117602468	TTF2	8458	-457	proximal promoter	ZEB1 (GM-12878)	SL3254_Peaks.bed	117601932	117603004	117601932	117603004	117602925	117650075	1		0.116027	0.752354	0.155037	0.874449	0.737362	0.937908	0.000947556	0.534496	0.216972	1.79976		FALSE
ZEB1 (GM-12878)	chr1	1.1791e+08	MAN1A2	10905	-107.5	near TSS	ZEB1 (GM-12878)	SL3254_Peaks.bed	117909636	117910291	117909636	117910291	117910071	118071494	1		0.0479899	0.64432	0.0187158	1.54591	0.520098	0.846414	0.00130246	0.47306	0.0523832	1.12808		TRUE
ZEB1 (GM-12878)	chr1	1.18148e+08	FAM46C	54855	-386.5	proximal promoter	ZEB1 (GM-12878)	SL3254_Peaks.bed	118148040	118148299	118148040	118148299	118148556	118170994	1		0.121921	2.76	0.167932	0.686751	0.300792	1.39557	0.0429768	2.62597	0.0620332	1.19243		TRUE
ZEB1 (GM-12878)	chr1	118148835	AL157902.3	100996263	-443	proximal promoter	ZEB1 (GM-12878)	SL3254_Peaks.bed	118148639	118149031	118148639	118149031	118139454	118148392	-1		NA	NA	NA	NA	NA	NA	NA	NA	NA	NA		FALSE
ZEB1 (GM-12878)	chr1	118149703	AL157902.3	100996263	-1311	distal promoter	ZEB1 (GM-12878)	SL3254_Peaks.bed	118149434	118149972	118149434	118149972	118139454	118148392	-1		NA	NA	NA	NA	NA	NA	NA	NA	NA	NA		FALSE
ZEB1 (GM-12878)	chr1	118472406	GDAP2	54834	-153	near TSS	ZEB1 (GM-12878)	SL3254_Peaks.bed	118472095	118472717	118472095	118472717	118406107	118472253	-1		0.00193146	1.18182	0.0121606	1.13526	0.713518	1.07867	0.000341721	0.506039	0.264047	0.923989		TRUE
ZEB1 (GM-12878)	chr1	120154387	LINC00622	644242	-12493	intergenic (<20kb)	ZEB1 (GM-12878)	SL3254_Peaks.bed	120154189	120154585	120154189	120154585	120140325	120141894	-1		NA	NA	NA	NA	NA	NA	NA	NA	NA	NA		FALSE
ZEB1 (GM-12878)	chr1	120191034	ZNF697	90874	-638	distal promoter	ZEB1 (GM-12878)	SL3254_Peaks.bed	120190845	120191223	120190845	120191223	120162045	120190396	-1		0.00341507	2.83922	---	NA	0.584044	1.04178	NA	NA	0.565949	0.828036		TRUE
ZEB1 (GM-12878)	chr1	120191034	PHGDH	26227	-11387	intergenic (<20kb)	ZEB1 (GM-12878)	SL3254_Peaks.bed	120190845	120191223	120190845	120191223	120202421	120286838	1		NA	NA	NA	NA	NA	NA	NA	NA	NA	NA		FALSE
ZEB1 (GM-12878)	chr1	1.44534e+08	RP11-640M9.1	101929438	-11939.5	intergenic (<20kb)	ZEB1 (GM-12878)	SL3254_Peaks.bed	144533529	144534290	144533529	144534290	144456138	144521970	-1		NA	NA	NA	NA	NA	NA	NA	NA	NA	NA		FALSE
ZEB1 (GM-12878)	chr1	1.44534e+08	RP11-640M9.1	101929438	-11939.5	intergenic (<20kb)	ZEB1 (GM-12878)	SL3254_Peaks.bed	144533529	144534290	144533529	144534290	144456138	144521970	-1		NA	NA	NA	NA	NA	NA	NA	NA	NA	NA		FALSE
ZEB1 (GM-12878)	chr1	1.44534e+08	RP11-640M9.1	101929438	-11939.5	intergenic (<20kb)	ZEB1 (GM-12878)	SL3254_Peaks.bed	144533529	144534290	144533529	144534290	144456138	144521970	-1		NA	NA	NA	NA	NA	NA	NA	NA	NA	NA		FALSE
ZEB1 (GM-12878)	chr1	145209021	NOTCH2NL	388677	-98	near TSS	ZEB1 (GM-12878)	SL3254_Peaks.bed	145208832	145209210	145208832	145209210	145209119	145291972	1		0.00410656	4.27168	---	NA	0.190356	0.591746	NA	NA	NA	NA		TRUE
ZEB1 (GM-12878)	chr1	1.45383e+08	RP11-458D21.1	101928979	-342.5	proximal promoter	ZEB1 (GM-12878)	SL3254_Peaks.bed	145382444	145383109	145382444	145383109	145373054	145382434	-1		NA	NA	NA	NA	NA	NA	NA	NA	NA	NA		FALSE
ZEB1 (GM-12878)	chr1	145395517	RP11-458D21.1	101928979	-13083	intergenic (<20kb)	ZEB1 (GM-12878)	SL3254_Peaks.bed	145395398	145395636	145395398	145395636	145373054	145382434	-1		NA	NA	NA	NA	NA	NA	NA	NA	NA	NA		FALSE
ZEB1 (GM-12878)	chr1	145395517	HFE2	148738	-17578	intergenic (<20kb)	ZEB1 (GM-12878)	SL3254_Peaks.bed	145395398	145395636	145395398	145395636	145413095	145417545	1		0.494555	0.86078	0.714022	0.967512	0.42265	1.18037	0.828762	0.966956	0.590884	1.12195		FALSE
ZEB1 (GM-12878)	chr1	1.45399e+08	RP11-458D21.1	101928979	-16903.5	intergenic (<20kb)	ZEB1 (GM-12878)	SL3254_Peaks.bed	145399126	145399549	145399126	145399549	145373054	145382434	-1		NA	NA	NA	NA	NA	NA	NA	NA	NA	NA		FALSE
ZEB1 (GM-12878)	chr1	1.45399e+08	HFE2	148738	-13757.5	intergenic (<20kb)	ZEB1 (GM-12878)	SL3254_Peaks.bed	145399126	145399549	145399126	145399549	145413095	145417545	1		0.494555	0.86078	0.714022	0.967512	0.42265	1.18037	0.828762	0.966956	0.590884	1.12195		FALSE
ZEB1 (GM-12878)	chr1	1.45438e+08	TXNIP	10628	-663.5	distal promoter	ZEB1 (GM-12878)	SL3254_Peaks.bed	145437634	145437977	145437634	145437977	145438469	145442635	1		0.00548099	55.2714	0.582854	1.09637	0.621446	1.09453	9.67397e-05	0.427714	0.548512	0.598148		TRUE
ZEB1 (GM-12878)	chr1	1.45438e+08	TXNIP	10628	-162.5	near TSS	ZEB1 (GM-12878)	SL3254_Peaks.bed	145438084	145438529	145438084	145438529	145438469	145442635	1		0.00548099	55.2714	0.582854	1.09637	0.621446	1.09453	9.67397e-05	0.427714	0.548512	0.598148		TRUE
ZEB1 (GM-12878)	chr1	1.45516e+08	GNRHR2	114814	-24.5	near TSS	ZEB1 (GM-12878)	SL3254_Peaks.bed	145515842	145516359	145515842	145516359	145509752	145516076	-1		0.344919	0.983513	---	NA	NA	1	NA	NA	NA	NA		FALSE
ZEB1 (GM-12878)	chr1	1.45516e+08	PEX11B	8799	-151.5	near TSS	ZEB1 (GM-12878)	SL3254_Peaks.bed	145515842	145516359	145515842	145516359	145516252	145523730	1		0.0276746	0.454853	0.0247866	1.3556	0.84629	1.03513	0.0338116	1.36338	0.480918	1.10525		TRUE
ZEB1 (GM-12878)	chr1	1.45516e+08	ITGA10	8515	-8790.5	distal promoter	ZEB1 (GM-12878)	SL3254_Peaks.bed	145515842	145516359	145515842	145516359	145524891	145543868	1		0.226843	1.23222	0.10116	1.23168	0.794273	0.96139	0.573557	0.912845	0.525865	1.16792		FALSE
ZEB1 (GM-12878)	chr1	1.45714e+08	PDZK1	5174	-13260.5	intergenic (<20kb)	ZEB1 (GM-12878)	SL3254_Peaks.bed	145713442	145713873	145713442	145713873	145726918	145764074	1		0.288167	1.22044	---	NA	0.814092	0.928632	NA	NA	NA	NA		FALSE
ZEB1 (GM-12878)	chr1	145826920	WI2-925H4.1	101929780	-285	proximal promoter	ZEB1 (GM-12878)	SL3254_Peaks.bed	145826673	145827167	145826673	145827167	145827205	145833118	1		NA	NA	NA	NA	NA	NA	NA	NA	NA	NA		FALSE
ZEB1 (GM-12878)	chr1	146644003	RP11-337C18.8	100505794	-347	proximal promoter	ZEB1 (GM-12878)	SL3254_Peaks.bed	146643355	146644651	146643355	146644651	146644350	146683136	1		NA	NA	NA	NA	NA	NA	NA	NA	NA	NA		FALSE
ZEB1 (GM-12878)	chr1	146644003	PDIA3P1	171423	-5689	distal promoter	ZEB1 (GM-12878)	SL3254_Peaks.bed	146643355	146644651	146643355	146644651	146649692	146651206	1		NA	NA	NA	NA	NA	1	NA	NA	NA	NA		FALSE
ZEB1 (GM-12878)	chr1	147142624	ACP6	51205	-6	near TSS	ZEB1 (GM-12878)	SL3254_Peaks.bed	147142379	147142869	147142379	147142869	147101453	147142618	-1		NA	NA	NA	NA	NA	NA	NA	NA	NA	NA		FALSE
ZEB1 (GM-12878)	chr1	1.474e+08	GPR89B	653519	-7.5	near TSS	ZEB1 (GM-12878)	SL3254_Peaks.bed	147400316	147400681	147400316	147400681	147400506	147465753	1		NA	NA	NA	NA	NA	NA	NA	NA	NA	NA		FALSE
ZEB1 (GM-12878)	chr1	1.474e+08	GPR89B	653519	-7.5	near TSS	ZEB1 (GM-12878)	SL3254_Peaks.bed	147400316	147400681	147400316	147400681	147400506	147465753	1		NA	NA	NA	NA	NA	NA	NA	NA	NA	NA		FALSE
ZEB1 (GM-12878)	chr1	148555957	NBPF15	284565	-22	near TSS	ZEB1 (GM-12878)	SL3254_Peaks.bed	148555826	148556088	148555826	148556088	148555979	148596267	1		NA	NA	---	NA	NA	1	NA	NA	NA	NA		FALSE
ZEB1 (GM-12878)	chr1	149223602	RP11-403I13.4	100293748	-15929	intergenic (<20kb)	ZEB1 (GM-12878)	SL3254_Peaks.bed	149223064	149224140	149223064	149224140	149239531	149265510	1		NA	NA	NA	NA	NA	NA	NA	NA	NA	NA		FALSE
ZEB1 (GM-12878)	chr1	1.49225e+08	RNVU1-18	26870	-357.5	proximal promoter	ZEB1 (GM-12878)	SL3254_Peaks.bed	149224416	149224741	149224416	149224741	149224058	149224221	-1		NA	NA	NA	NA	NA	NA	NA	NA	NA	NA		FALSE
ZEB1 (GM-12878)	chr1	1.49225e+08	RNVU1-18	26870	-357.5	proximal promoter	ZEB1 (GM-12878)	SL3254_Peaks.bed	149224416	149224741	149224416	149224741	149224058	149224221	-1		NA	NA	NA	NA	NA	NA	NA	NA	NA	NA		FALSE
ZEB1 (GM-12878)	chr1	1.49225e+08	RNVU1-18	26870	-357.5	proximal promoter	ZEB1 (GM-12878)	SL3254_Peaks.bed	149224416	149224741	149224416	149224741	149224058	149224221	-1		NA	NA	NA	NA	NA	NA	NA	NA	NA	NA		FALSE
ZEB1 (GM-12878)	chr1	1.49225e+08	RNVU1-18	26870	-357.5	proximal promoter	ZEB1 (GM-12878)	SL3254_Peaks.bed	149224416	149224741	149224416	149224741	149224058	149224221	-1		NA	NA	NA	NA	NA	NA	NA	NA	NA	NA		FALSE
ZEB1 (GM-12878)	chr1	1.49225e+08	RNVU1-18	26870	-357.5	proximal promoter	ZEB1 (GM-12878)	SL3254_Peaks.bed	149224416	149224741	149224416	149224741	149224058	149224221	-1		NA	NA	NA	NA	NA	NA	NA	NA	NA	NA		FALSE
ZEB1 (GM-12878)	chr1	1.49225e+08	RNVU1-18	26870	-357.5	proximal promoter	ZEB1 (GM-12878)	SL3254_Peaks.bed	149224416	149224741	149224416	149224741	149224058	149224221	-1		NA	NA	NA	NA	NA	NA	NA	NA	NA	NA		FALSE
ZEB1 (GM-12878)	chr1	1.49225e+08	RNVU1-18	26870	-357.5	proximal promoter	ZEB1 (GM-12878)	SL3254_Peaks.bed	149224416	149224741	149224416	149224741	149224058	149224221	-1		NA	NA	NA	NA	NA	NA	NA	NA	NA	NA		FALSE
ZEB1 (GM-12878)	chr1	1.49225e+08	RP11-403I13.4	100293748	-14952.5	intergenic (<20kb)	ZEB1 (GM-12878)	SL3254_Peaks.bed	149224416	149224741	149224416	149224741	149239531	149265510	1		NA	NA	NA	NA	NA	NA	NA	NA	NA	NA		FALSE
ZEB1 (GM-12878)	chr1	1.49857e+08	HIST2H2AC	8338	-1091.5	distal promoter	ZEB1 (GM-12878)	SL3254_Peaks.bed	149857227	149857640	149857227	149857640	149858525	149858961	1		NA	NA	---	NA	0.42265	0.630496	NA	NA	NA	NA		FALSE
ZEB1 (GM-12878)	chr1	1.49857e+08	BOLA1	51027	-2006.5	distal promoter	ZEB1 (GM-12878)	SL3254_Peaks.bed	149857227	149857640	149857227	149857640	149859440	149872351	1		0.00301506	0.0875143	0.0702283	0.676233	0.453732	0.820181	0.000651823	1.52804	0.0128833	0.760345		TRUE
ZEB1 (GM-12878)	chr1	1.49859e+08	HIST2H2BE	8349	-316.5	proximal promoter	ZEB1 (GM-12878)	SL3254_Peaks.bed	149858329	149858768	149858329	149858768	149856010	149858232	-1		0.464298	1.37982	---	NA	0.190622	1.59374	NA	NA	NA	NA		FALSE
ZEB1 (GM-12878)	chr1	1.49859e+08	BOLA1	51027	-891.5	distal promoter	ZEB1 (GM-12878)	SL3254_Peaks.bed	149858329	149858768	149858329	149858768	149859440	149872351	1		0.00301506	0.0875143	0.0702283	0.676233	0.453732	0.820181	0.000651823	1.52804	0.0128833	0.760345		TRUE
ZEB1 (GM-12878)	chr1	149859278	HIST2H2BE	8349	-1046	distal promoter	ZEB1 (GM-12878)	SL3254_Peaks.bed	149859045	149859511	149859045	149859511	149856010	149858232	-1		0.464298	1.37982	---	NA	0.190622	1.59374	NA	NA	NA	NA		FALSE
ZEB1 (GM-12878)	chr1	149859278	BOLA1	51027	-162	near TSS	ZEB1 (GM-12878)	SL3254_Peaks.bed	149859045	149859511	149859045	149859511	149859440	149872351	1		0.00301506	0.0875143	0.0702283	0.676233	0.453732	0.820181	0.000651823	1.52804	0.0128833	0.760345		TRUE
ZEB1 (GM-12878)	chr1	1.49983e+08	OTUD7B	56957	-60.5	near TSS	ZEB1 (GM-12878)	SL3254_Peaks.bed	149982424	149982947	149982424	149982947	149909705	149982625	-1		0.0264328	1.16092	0.055336	0.820669	0.103555	0.764422	0.00111616	0.75046	0.228032	1.21819		TRUE
ZEB1 (GM-12878)	chr1	1.50895e+08	SETDB1	9869	-3708.5	distal promoter	ZEB1 (GM-12878)	SL3254_Peaks.bed	150894882	150895179	150894882	150895179	150898739	150937213	1		0.0500878	0.747431	0.00812759	1.52222	0.776968	0.918768	0.0189811	1.72224	0.0361015	2.17688		TRUE
ZEB1 (GM-12878)	chr1	1.50952e+08	CERS2	29956	-4534.5	distal promoter	ZEB1 (GM-12878)	SL3254_Peaks.bed	150951824	150952203	150951824	150952203	150933059	150947479	-1		0.0114737	1.24905	0.287976	1.06964	0.215232	1.19069	0.432762	0.956508	0.201009	0.888133		TRUE
ZEB1 (GM-12878)	chr1	1.50952e+08	ANXA9	8416	-2479.5	distal promoter	ZEB1 (GM-12878)	SL3254_Peaks.bed	150951824	150952203	150951824	150952203	150954493	150968110	1		0.00551106	0.513873	0.00558981	0.647081	0.068631	0.665641	0.000433199	0.706219	0.261953	1.1711		FALSE
ZEB1 (GM-12878)	chr1	150981071	FAM63A	55793	-220	near TSS	ZEB1 (GM-12878)	SL3254_Peaks.bed	150980846	150981296	150980846	150981296	150969025	150980851	-1		0.0241372	1.50859	5.84344e-07	1.95083	0.706261	0.969333	0.0191646	1.4509	0.000548681	0.620858		TRUE
ZEB1 (GM-12878)	chr1	151030560	GABPB2	126626	-12494	intergenic (<20kb)	ZEB1 (GM-12878)	SL3254_Peaks.bed	151030362	151030758	151030362	151030758	151043054	151098018	1		NA	NA	0.162727	0.852737	0.354197	0.747762	0.0193167	0.66771	0.0146842	1.83789		TRUE
ZEB1 (GM-12878)	chr1	1.51043e+08	CDC42SE1	56882	-481.5	proximal promoter	ZEB1 (GM-12878)	SL3254_Peaks.bed	151042660	151043905	151042660	151043905	151023447	151042801	-1		0.00103013	0.383449	0.402757	1.11327	0.0731733	0.833535	5.6214e-05	0.695631	0.425759	0.847043		FALSE
ZEB1 (GM-12878)	chr1	151138464	SEMA6C	10500	-19360	intergenic (<20kb)	ZEB1 (GM-12878)	SL3254_Peaks.bed	151138257	151138671	151138257	151138671	151104161	151119104	-1		0.107206	0.847046	0.160273	1.15518	0.343638	1.18519	0.192035	0.657508	0.231725	1.24126		FALSE
ZEB1 (GM-12878)	chr1	151138464	LYSMD1	388695	-40	near TSS	ZEB1 (GM-12878)	SL3254_Peaks.bed	151138257	151138671	151138257	151138671	151132224	151138424	-1		0.0057018	0.469898	0.302428	0.885201	0.95852	1.01004	0.80889	0.95499	0.268962	1.14979		FALSE
ZEB1 (GM-12878)	chr1	1.51163e+08	TMOD4	29765	-13867.5	intergenic (<20kb)	ZEB1 (GM-12878)	SL3254_Peaks.bed	151162397	151162858	151162397	151162858	151142462	151148760	-1		0.856734	0.981378	0.601218	1.04356	0.42265	0.871898	0.180761	0.343935	0.0833043	1.49195		FALSE
ZEB1 (GM-12878)	chr1	1.51163e+08	PIP5K1A	8394	-7797.5	distal promoter	ZEB1 (GM-12878)	SL3254_Peaks.bed	151162397	151162858	151162397	151162858	151170425	151222012	1		0.0345949	0.9226	0.00918967	0.584945	0.628678	0.876438	0.00151692	0.497067	0.00444444	1.31555		TRUE
ZEB1 (GM-12878)	chr1	1.51319e+08	PI4KB	5298	-19264.5	intergenic (<20kb)	ZEB1 (GM-12878)	SL3254_Peaks.bed	151319240	151319671	151319240	151319671	151264273	151300191	-1		0.0203156	1.13785	0.00346878	1.48155	0.400159	1.08612	0.0806405	1.11248	0.0889064	1.40199		TRUE
ZEB1 (GM-12878)	chr1	151512751	MIR554	693139	-5521	distal promoter	ZEB1 (GM-12878)	SL3254_Peaks.bed	151512604	151512898	151512604	151512898	151518272	151518367	1		NA	NA	NA	NA	NA	1	NA	NA	NA	NA		FALSE
ZEB1 (GM-12878)	chr1	151512751	TUFT1	7286	-30	near TSS	ZEB1 (GM-12878)	SL3254_Peaks.bed	151512604	151512898	151512604	151512898	151512781	151556059	1		0.000192421	2.30563	0.106921	1.62744	0.0141925	0.750272	0.00391988	1.32574	0.0438318	1.52251		TRUE
ZEB1 (GM-12878)	chr1	1.51567e+08	SNX27	81609	-17689.5	intergenic (<20kb)	ZEB1 (GM-12878)	SL3254_Peaks.bed	151566673	151567030	151566673	151567030	151584541	151671567	1		0.0572828	1.22528	0.180962	1.24075	0.217202	0.919843	0.000403084	1.89738	0.0765423	0.737316		TRUE
ZEB1 (GM-12878)	chr1	1.51763e+08	RP11-98D18.9	101927929	-455.5	proximal promoter	ZEB1 (GM-12878)	SL3254_Peaks.bed	151762655	151762994	151762655	151762994	151763280	151766878	1		NA	NA	NA	NA	NA	NA	NA	NA	NA	NA		FALSE
ZEB1 (GM-12878)	chr1	1.51811e+08	RORC	6097	-6849.5	distal promoter	ZEB1 (GM-12878)	SL3254_Peaks.bed	151810943	151811452	151810943	151811452	151778547	151804348	-1		0.404793	0.975521	0.0984141	1.11531	0.000630074	0.891934	0.176692	0.396737	0.592536	0.492811		FALSE
ZEB1 (GM-12878)	chr1	151812140	RORC	6097	-7792	distal promoter	ZEB1 (GM-12878)	SL3254_Peaks.bed	151811884	151812396	151811884	151812396	151778547	151804348	-1		0.404793	0.975521	0.0984141	1.11531	0.000630074	0.891934	0.176692	0.396737	0.592536	0.492811		FALSE
ZEB1 (GM-12878)	chr1	1.52881e+08	IVL	3713	-125.5	near TSS	ZEB1 (GM-12878)	SL3254_Peaks.bed	152880767	152881024	152880767	152881024	152881021	152884362	1		0.456513	0.957185	0.000648394	0.229542	0.0021867	0.506339	0.0092625	0.097066	0.446029	0.386718		FALSE
ZEB1 (GM-12878)	chr1	152939897	RP1-13P20.6	101927988	-18211	intergenic (<20kb)	ZEB1 (GM-12878)	SL3254_Peaks.bed	152939667	152940127	152939667	152940127	152902516	152921686	-1		NA	NA	NA	NA	NA	NA	NA	NA	NA	NA		FALSE
ZEB1 (GM-12878)	chr1	152939897	SPRR4	163778	-3245	distal promoter	ZEB1 (GM-12878)	SL3254_Peaks.bed	152939667	152940127	152939667	152940127	152943142	152945050	1		NA	NA	NA	NA	NA	NA	NA	NA	NA	NA		FALSE
ZEB1 (GM-12878)	chr1	152939897	SPRR1A	6698	-16660	intergenic (<20kb)	ZEB1 (GM-12878)	SL3254_Peaks.bed	152939667	152940127	152939667	152940127	152956557	152958289	1		NA	NA	NA	NA	NA	NA	NA	NA	NA	NA		FALSE
ZEB1 (GM-12878)	chr1	153318064	S100A9	6280	-12266	intergenic (<20kb)	ZEB1 (GM-12878)	SL3254_Peaks.bed	153317638	153318490	153317638	153318490	153330330	153333503	1		0.71351	1.00914	0.175919	0.547842	0.42265	0.588008	0.382699	0.470343	0.395445	1.72362		FALSE
ZEB1 (GM-12878)	chr1	1.53541e+08	S100A4	6275	-18710.5	intergenic (<20kb)	ZEB1 (GM-12878)	SL3254_Peaks.bed	153541159	153541486	153541159	153541486	153516089	153522612	-1		NA	NA	NA	NA	NA	NA	NA	NA	NA	NA		FALSE
ZEB1 (GM-12878)	chr1	1.53541e+08	S100A3	6274	-19474.5	intergenic (<20kb)	ZEB1 (GM-12878)	SL3254_Peaks.bed	153541159	153541486	153541159	153541486	153519805	153521848	-1		0.364687	1.48993	0.243769	0.845285	0.873467	1.12736	0.000303308	3.2891	0.150299	0.724123		TRUE
ZEB1 (GM-12878)	chr1	1.53541e+08	S100A2	6273	-956.5	distal promoter	ZEB1 (GM-12878)	SL3254_Peaks.bed	153541159	153541486	153541159	153541486	153533584	153540366	-1		0.00560433	0.78682	---	NA	0.777947	0.857722	NA	NA	NA	NA		FALSE
ZEB1 (GM-12878)	chr1	1.53607e+08	S100A14	57402	-17235.5	intergenic (<20kb)	ZEB1 (GM-12878)	SL3254_Peaks.bed	153606411	153606984	153606411	153606984	153586731	153589462	-1		0.00380342	0.0213066	4.89199e-08	0.0110571	0.00565534	0.238182	7.52174e-06	0.0102243	0.223387	1.51227		FALSE
ZEB1 (GM-12878)	chr1	1.53607e+08	S100A13	6284	-129.5	near TSS	ZEB1 (GM-12878)	SL3254_Peaks.bed	153606411	153606984	153606411	153606984	153591263	153606568	-1		0.503058	1.1147	0.00214396	1.63495	0.268352	1.17001	4.66962e-05	3.05654	0.0170571	0.571118		TRUE
ZEB1 (GM-12878)	chr1	153631140	NPR1	4881	-19973	intergenic (<20kb)	ZEB1 (GM-12878)	SL3254_Peaks.bed	153630926	153631354	153630926	153631354	153651113	153666468	1		NA	NA	NA	NA	NA	NA	NA	NA	NA	NA		FALSE
ZEB1 (GM-12878)	chr1	1.53896e+08	GATAD2B	57459	-305.5	proximal promoter	ZEB1 (GM-12878)	SL3254_Peaks.bed	153895576	153895937	153895576	153895937	153777201	153895451	-1		0.178607	0.877786	0.00053012	1.54095	0.457336	0.819895	0.114458	1.41298	0.150569	1.32244		TRUE
ZEB1 (GM-12878)	chr1	153919179	DENND4B	9909	-7	near TSS	ZEB1 (GM-12878)	SL3254_Peaks.bed	153918866	153919492	153918866	153919492	153901977	153919172	-1		0.415101	1.05872	---	NA	0.515864	0.957798	NA	NA	0.371314	1.13393		FALSE
ZEB1 (GM-12878)	chr1	153930921	DENND4B	9909	-11749	intergenic (<20kb)	ZEB1 (GM-12878)	SL3254_Peaks.bed	153930567	153931275	153930567	153931275	153901977	153919172	-1		0.415101	1.05872	---	NA	0.515864	0.957798	NA	NA	0.371314	1.13393		FALSE
ZEB1 (GM-12878)	chr1	153930921	CREB3L4	148327	-9089	distal promoter	ZEB1 (GM-12878)	SL3254_Peaks.bed	153930567	153931275	153930567	153931275	153940010	153946839	1		0.0206906	0.455911	0.0383533	0.724031	0.765189	0.931316	0.128133	0.375256	0.181865	0.807557		FALSE
ZEB1 (GM-12878)	chr1	1.53935e+08	DENND4B	9909	-15548.5	intergenic (<20kb)	ZEB1 (GM-12878)	SL3254_Peaks.bed	153934506	153934935	153934506	153934935	153901977	153919172	-1		0.415101	1.05872	---	NA	0.515864	0.957798	NA	NA	0.371314	1.13393		FALSE
ZEB1 (GM-12878)	chr1	1.53935e+08	CRTC2	200186	-3619.5	distal promoter	ZEB1 (GM-12878)	SL3254_Peaks.bed	153934506	153934935	153934506	153934935	153920145	153931101	-1		0.00863812	1.32584	0.0135509	0.806674	0.224811	0.793569	0.592223	1.12886	0.245321	1.11267		TRUE
ZEB1 (GM-12878)	chr1	1.53935e+08	CREB3L4	148327	-5289.5	distal promoter	ZEB1 (GM-12878)	SL3254_Peaks.bed	153934506	153934935	153934506	153934935	153940010	153946839	1		0.0206906	0.455911	0.0383533	0.724031	0.765189	0.931316	0.128133	0.375256	0.181865	0.807557		FALSE
ZEB1 (GM-12878)	chr1	153939885	CRTC2	200186	-8784	distal promoter	ZEB1 (GM-12878)	SL3254_Peaks.bed	153939609	153940161	153939609	153940161	153920145	153931101	-1		0.00863812	1.32584	0.0135509	0.806674	0.224811	0.793569	0.592223	1.12886	0.245321	1.11267		TRUE
ZEB1 (GM-12878)	chr1	153939885	CREB3L4	148327	-125	near TSS	ZEB1 (GM-12878)	SL3254_Peaks.bed	153939609	153940161	153939609	153940161	153940010	153946839	1		0.0206906	0.455911	0.0383533	0.724031	0.765189	0.931316	0.128133	0.375256	0.181865	0.807557		FALSE
ZEB1 (GM-12878)	chr1	1.54193e+08	C1orf189	388701	-14428.5	intergenic (<20kb)	ZEB1 (GM-12878)	SL3254_Peaks.bed	154192996	154193479	154192996	154193479	154171848	154178809	-1		NA	NA	NA	NA	0.429336	1.53073	0.484543	1.23592	0.74266	0.942861		FALSE
ZEB1 (GM-12878)	chr1	1.54193e+08	C1orf43	25912	-133.5	near TSS	ZEB1 (GM-12878)	SL3254_Peaks.bed	154192996	154193479	154192996	154193479	154179182	154193104	-1		0.0470107	1.55832	0.576633	1.07026	0.869235	1.02705	0.000740456	1.25378	0.00588125	0.958829		TRUE
ZEB1 (GM-12878)	chr1	154193764	C1orf189	388701	-14955	intergenic (<20kb)	ZEB1 (GM-12878)	SL3254_Peaks.bed	154193611	154193917	154193611	154193917	154171848	154178809	-1		NA	NA	NA	NA	0.429336	1.53073	0.484543	1.23592	0.74266	0.942861		FALSE
ZEB1 (GM-12878)	chr1	154193764	C1orf43	25912	-660	distal promoter	ZEB1 (GM-12878)	SL3254_Peaks.bed	154193611	154193917	154193611	154193917	154179182	154193104	-1		0.0470107	1.55832	0.576633	1.07026	0.869235	1.02705	0.000740456	1.25378	0.00588125	0.958829		TRUE
ZEB1 (GM-12878)	chr1	1.54245e+08	HAX1	10456	-54.5	near TSS	ZEB1 (GM-12878)	SL3254_Peaks.bed	154244704	154245161	154244704	154245161	154244987	154248351	1		0.0520257	0.875729	0.0110888	0.62358	0.53384	0.936083	0.770823	0.980332	0.00205236	0.630652		FALSE
ZEB1 (GM-12878)	chr1	1.54297e+08	ATP8B2	57198	-642.5	distal promoter	ZEB1 (GM-12878)	SL3254_Peaks.bed	154297068	154297705	154297068	154297705	154298029	154323783	1		0.0220939	0.316588	0.0633799	1.48295	0.344689	1.0584	0.000351114	1.43371	0.0236091	0.357852		TRUE
ZEB1 (GM-12878)	chr1	154377660	IL6R	3570	-9	near TSS	ZEB1 (GM-12878)	SL3254_Peaks.bed	154377378	154377942	154377378	154377942	154377669	154441926	1		0.184711	0.805883	0.171127	1.12637	0.0329782	1.25459	0.062753	0.467015	0.588657	1.0643		TRUE
ZEB1 (GM-12878)	chr1	154380025	RP11-350G8.5	101928101	-985	distal promoter	ZEB1 (GM-12878)	SL3254_Peaks.bed	154379684	154380366	154379684	154380366	154374804	154379040	-1		NA	NA	NA	NA	NA	NA	NA	NA	NA	NA		FALSE
ZEB1 (GM-12878)	chr1	154464887	TDRD10	126668	-9808	distal promoter	ZEB1 (GM-12878)	SL3254_Peaks.bed	154464672	154465102	154464672	154465102	154474695	154520623	1		NA	NA	NA	NA	NA	NA	NA	NA	NA	NA		FALSE
ZEB1 (GM-12878)	chr1	154540500	UBE2Q1	55585	-8996	distal promoter	ZEB1 (GM-12878)	SL3254_Peaks.bed	154540359	154540641	154540359	154540641	154521053	154531504	-1		0.00549008	1.49154	0.0295214	0.858333	0.953923	1.00395	0.198027	0.902104	0.0995191	0.879534		TRUE
ZEB1 (GM-12878)	chr1	154842967	KCNN3	3782	-211	near TSS	ZEB1 (GM-12878)	SL3254_Peaks.bed	154842773	154843161	154842773	154843161	154669931	154842756	-1		0.00360247	3.18997	0.130743	0.806726	0.935562	0.992518	0.140405	2.33785	0.155129	1.57202		TRUE
ZEB1 (GM-12878)	chr1	154851083	KCNN3	3782	-8327	distal promoter	ZEB1 (GM-12878)	SL3254_Peaks.bed	154850946	154851220	154850946	154851220	154669931	154842756	-1		0.00360247	3.18997	0.130743	0.806726	0.935562	0.992518	0.140405	2.33785	0.155129	1.57202		TRUE
ZEB1 (GM-12878)	chr1	1.5491e+08	PMVK	10654	-409.5	proximal promoter	ZEB1 (GM-12878)	SL3254_Peaks.bed	154909710	154910043	154909710	154910043	154897210	154909467	-1		0.327083	0.901392	0.168796	1.11062	0.550022	1.09843	0.0268401	1.145	0.163655	0.522827		TRUE
ZEB1 (GM-12878)	chr1	1.54914e+08	PMVK	10654	-4105.5	distal promoter	ZEB1 (GM-12878)	SL3254_Peaks.bed	154913322	154913823	154913322	154913823	154897210	154909467	-1		0.327083	0.901392	0.168796	1.11062	0.550022	1.09843	0.0268401	1.145	0.163655	0.522827		TRUE
ZEB1 (GM-12878)	chr1	1.54915e+08	PMVK	10654	-5778.5	distal promoter	ZEB1 (GM-12878)	SL3254_Peaks.bed	154914833	154915658	154914833	154915658	154897210	154909467	-1		0.327083	0.901392	0.168796	1.11062	0.550022	1.09843	0.0268401	1.145	0.163655	0.522827		TRUE
ZEB1 (GM-12878)	chr1	1.54928e+08	PMVK	10654	-18239.5	intergenic (<20kb)	ZEB1 (GM-12878)	SL3254_Peaks.bed	154927496	154927917	154927496	154927917	154897210	154909467	-1		0.327083	0.901392	0.168796	1.11062	0.550022	1.09843	0.0268401	1.145	0.163655	0.522827		TRUE
ZEB1 (GM-12878)	chr1	1.54928e+08	CKS1B	1163	-19422.5	intergenic (<20kb)	ZEB1 (GM-12878)	SL3254_Peaks.bed	154927496	154927917	154927496	154927917	154947129	154951725	1		0.00643151	1.62808	---	NA	0.745304	0.94481	NA	NA	NA	NA		TRUE
ZEB1 (GM-12878)	chr1	1.54934e+08	MIR4258	100423020	-14045.5	intergenic (<20kb)	ZEB1 (GM-12878)	SL3254_Peaks.bed	154933721	154934526	154933721	154934526	154948169	154948259	1		NA	NA	NA	NA	NA	1	NA	NA	NA	NA		FALSE
ZEB1 (GM-12878)	chr1	1.54934e+08	PBXIP1	57326	-5524.5	distal promoter	ZEB1 (GM-12878)	SL3254_Peaks.bed	154933721	154934526	154933721	154934526	154916552	154928599	-1		0.161692	1.03527	0.774663	1.07274	0.294284	1.37581	0.415077	1.05928	0.0673682	1.28218		FALSE
ZEB1 (GM-12878)	chr1	1.54934e+08	CKS1B	1163	-13005.5	intergenic (<20kb)	ZEB1 (GM-12878)	SL3254_Peaks.bed	154933721	154934526	154933721	154934526	154947129	154951725	1		0.00643151	1.62808	---	NA	0.745304	0.94481	NA	NA	NA	NA		TRUE
ZEB1 (GM-12878)	chr1	154955788	PYGO2	90780	-19459	intergenic (<20kb)	ZEB1 (GM-12878)	SL3254_Peaks.bed	154955538	154956038	154955538	154956038	154929502	154936329	-1		NA	NA	NA	NA	NA	NA	NA	NA	NA	NA		FALSE
ZEB1 (GM-12878)	chr1	154955788	SHC1	6464	-8917	distal promoter	ZEB1 (GM-12878)	SL3254_Peaks.bed	154955538	154956038	154955538	154956038	154934774	154946871	-1		0.0178028	0.937707	0.21825	1.2567	0.522948	0.934472	0.00992338	1.1918	0.0121357	0.677448		TRUE
ZEB1 (GM-12878)	chr1	154955788	FLAD1	80308	-26	near TSS	ZEB1 (GM-12878)	SL3254_Peaks.bed	154955538	154956038	154955538	154956038	154955814	154965587	1		NA	NA	NA	NA	NA	NA	NA	NA	NA	NA		FALSE
ZEB1 (GM-12878)	chr1	154955788	LENEP	55891	-10274	intergenic (<20kb)	ZEB1 (GM-12878)	SL3254_Peaks.bed	154955538	154956038	154955538	154956038	154966062	154966791	1		0.0203282	1.17	0.0409154	0.862753	NA	1	0.237135	0.919955	0.256112	1.08288		TRUE
ZEB1 (GM-12878)	chr1	154955788	ZBTB7B	51043	-19339	intergenic (<20kb)	ZEB1 (GM-12878)	SL3254_Peaks.bed	154955538	154956038	154955538	154956038	154975127	154990998	1		0.136549	0.816511	0.0637769	0.753656	0.580232	0.945096	0.0565037	0.83861	0.0306199	0.491071		FALSE
ZEB1 (GM-12878)	chr1	1.54972e+08	ZBTB7B	51043	-3037.5	distal promoter	ZEB1 (GM-12878)	SL3254_Peaks.bed	154971457	154972722	154971457	154972722	154975127	154990998	1		0.136549	0.816511	0.0637769	0.753656	0.580232	0.945096	0.0565037	0.83861	0.0306199	0.491071		FALSE
ZEB1 (GM-12878)	chr1	1.54974e+08	ZBTB7B	51043	-1075.5	distal promoter	ZEB1 (GM-12878)	SL3254_Peaks.bed	154973130	154974973	154973130	154974973	154975127	154990998	1		0.136549	0.816511	0.0637769	0.753656	0.580232	0.945096	0.0565037	0.83861	0.0306199	0.491071		FALSE
ZEB1 (GM-12878)	chr1	154990099	DCST1	149095	-16201	intergenic (<20kb)	ZEB1 (GM-12878)	SL3254_Peaks.bed	154989963	154990235	154989963	154990235	155006300	155023406	1		0.693575	1.04526	0.375697	1.18733	0.0293661	1.20618	0.0069801	0.468094	0.356715	1.55083		TRUE
ZEB1 (GM-12878)	chr1	1.55024e+08	RP11-307C12.11	100505666	-5250.5	distal promoter	ZEB1 (GM-12878)	SL3254_Peaks.bed	155023715	155023974	155023715	155023974	155017667	155018594	-1		NA	NA	NA	NA	NA	NA	NA	NA	NA	NA		FALSE
ZEB1 (GM-12878)	chr1	1.55024e+08	DCST2	127579	-17587.5	intergenic (<20kb)	ZEB1 (GM-12878)	SL3254_Peaks.bed	155023715	155023974	155023715	155023974	154990996	155006257	-1		0.606411	0.976529	0.255821	1.10078	0.108628	1.24294	0.115925	0.305043	0.40037	0.870541		FALSE
ZEB1 (GM-12878)	chr1	1.55024e+08	EFNA4	1945	-12362.5	intergenic (<20kb)	ZEB1 (GM-12878)	SL3254_Peaks.bed	155023715	155023974	155023715	155023974	155036207	155042029	1		0.0123081	0.634361	0.203068	0.811191	0.878029	0.914422	0.00417921	0.755058	0.167246	0.675839		FALSE
ZEB1 (GM-12878)	chr1	1.55024e+08	EFNA3	1944	-12379.5	intergenic (<20kb)	ZEB1 (GM-12878)	SL3254_Peaks.bed	155023715	155023974	155023715	155023974	155036224	155060014	1		0.00896654	0.447008	0.0105279	0.580075	0.467943	1.10339	0.127331	0.601695	0.599677	0.721325		FALSE
ZEB1 (GM-12878)	chr1	155033795	RP11-307C12.11	100505666	-15201	intergenic (<20kb)	ZEB1 (GM-12878)	SL3254_Peaks.bed	155033626	155033964	155033626	155033964	155017667	155018594	-1		NA	NA	NA	NA	NA	NA	NA	NA	NA	NA		FALSE
ZEB1 (GM-12878)	chr1	155033795	EFNA4	1945	-2412	distal promoter	ZEB1 (GM-12878)	SL3254_Peaks.bed	155033626	155033964	155033626	155033964	155036207	155042029	1		0.0123081	0.634361	0.203068	0.811191	0.878029	0.914422	0.00417921	0.755058	0.167246	0.675839		FALSE
ZEB1 (GM-12878)	chr1	155033795	EFNA3	1944	-2429	distal promoter	ZEB1 (GM-12878)	SL3254_Peaks.bed	155033626	155033964	155033626	155033964	155036224	155060014	1		0.00896654	0.447008	0.0105279	0.580075	0.467943	1.10339	0.127331	0.601695	0.599677	0.721325		FALSE
ZEB1 (GM-12878)	chr1	1.55036e+08	RP11-307C12.11	100505666	-16909.5	intergenic (<20kb)	ZEB1 (GM-12878)	SL3254_Peaks.bed	155035181	155035826	155035181	155035826	155017667	155018594	-1		NA	NA	NA	NA	NA	NA	NA	NA	NA	NA		FALSE
ZEB1 (GM-12878)	chr1	1.55036e+08	EFNA4	1945	-703.5	distal promoter	ZEB1 (GM-12878)	SL3254_Peaks.bed	155035181	155035826	155035181	155035826	155036207	155042029	1		0.0123081	0.634361	0.203068	0.811191	0.878029	0.914422	0.00417921	0.755058	0.167246	0.675839		FALSE
ZEB1 (GM-12878)	chr1	1.55036e+08	EFNA3	1944	-720.5	distal promoter	ZEB1 (GM-12878)	SL3254_Peaks.bed	155035181	155035826	155035181	155035826	155036224	155060014	1		0.00896654	0.447008	0.0105279	0.580075	0.467943	1.10339	0.127331	0.601695	0.599677	0.721325		FALSE
ZEB1 (GM-12878)	chr1	155036236	RP11-307C12.11	100505666	-17642	intergenic (<20kb)	ZEB1 (GM-12878)	SL3254_Peaks.bed	155035940	155036532	155035940	155036532	155017667	155018594	-1		NA	NA	NA	NA	NA	NA	NA	NA	NA	NA		FALSE
ZEB1 (GM-12878)	chr1	155145731	MIR92B	693235	-19237	intergenic (<20kb)	ZEB1 (GM-12878)	SL3254_Peaks.bed	155145312	155146150	155145312	155146150	155164968	155165063	1		NA	NA	NA	NA	NA	1	NA	NA	NA	NA		FALSE
ZEB1 (GM-12878)	chr1	155145731	TRIM46	80128	-142	near TSS	ZEB1 (GM-12878)	SL3254_Peaks.bed	155145312	155146150	155145312	155146150	155145873	155157447	1		0.0237063	0.67194	0.148487	1.21207	0.972779	0.991446	0.0816883	0.776821	0.122796	1.20622		FALSE
ZEB1 (GM-12878)	chr1	1.55146e+08	MIR92B	693235	-18549.5	intergenic (<20kb)	ZEB1 (GM-12878)	SL3254_Peaks.bed	155146191	155146646	155146191	155146646	155164968	155165063	1		NA	NA	NA	NA	NA	1	NA	NA	NA	NA		FALSE
ZEB1 (GM-12878)	chr1	1.55146e+08	KRTCAP2	200185	-467.5	proximal promoter	ZEB1 (GM-12878)	SL3254_Peaks.bed	155146191	155146646	155146191	155146646	155141884	155145951	-1		0.00435228	0.569159	0.754385	0.915122	0.432628	1.12762	0.00702033	1.18204	0.00162499	0.840362		TRUE
ZEB1 (GM-12878)	chr1	1.55152e+08	MIR92B	693235	-12605.5	intergenic (<20kb)	ZEB1 (GM-12878)	SL3254_Peaks.bed	155152237	155152488	155152237	155152488	155164968	155165063	1		NA	NA	NA	NA	NA	1	NA	NA	NA	NA		FALSE
ZEB1 (GM-12878)	chr1	1.55152e+08	KRTCAP2	200185	-6411.5	distal promoter	ZEB1 (GM-12878)	SL3254_Peaks.bed	155152237	155152488	155152237	155152488	155141884	155145951	-1		0.00435228	0.569159	0.754385	0.915122	0.432628	1.12762	0.00702033	1.18204	0.00162499	0.840362		TRUE
ZEB1 (GM-12878)	chr1	1.55163e+08	MIR92B	693235	-2039.5	distal promoter	ZEB1 (GM-12878)	SL3254_Peaks.bed	155162703	155163154	155162703	155163154	155164968	155165063	1		NA	NA	NA	NA	NA	1	NA	NA	NA	NA		FALSE
ZEB1 (GM-12878)	chr1	1.55163e+08	KRTCAP2	200185	-16977.5	intergenic (<20kb)	ZEB1 (GM-12878)	SL3254_Peaks.bed	155162703	155163154	155162703	155163154	155141884	155145951	-1		0.00435228	0.569159	0.754385	0.915122	0.432628	1.12762	0.00702033	1.18204	0.00162499	0.840362		TRUE
ZEB1 (GM-12878)	chr1	1.55163e+08	MUC1	4582	-221.5	near TSS	ZEB1 (GM-12878)	SL3254_Peaks.bed	155162703	155163154	155162703	155163154	155158300	155162707	-1		0.0204707	0.642664	0.0141207	0.531891	0.520886	1.71166	0.000442058	0.0571442	0.000306097	3.76419		TRUE
ZEB1 (GM-12878)	chr1	1.55163e+08	MTX1	4580	-15561.5	intergenic (<20kb)	ZEB1 (GM-12878)	SL3254_Peaks.bed	155162703	155163154	155162703	155163154	155178490	155183615	1		0.0101117	0.623011	0.0327077	1.7032	0.463611	1.21787	0.00599313	1.07415	0.791313	1.73673		TRUE
ZEB1 (GM-12878)	chr1	155163350	MIR92B	693235	-1618	distal promoter	ZEB1 (GM-12878)	SL3254_Peaks.bed	155163196	155163504	155163196	155163504	155164968	155165063	1		NA	NA	NA	NA	NA	1	NA	NA	NA	NA		FALSE
ZEB1 (GM-12878)	chr1	155163350	KRTCAP2	200185	-17399	intergenic (<20kb)	ZEB1 (GM-12878)	SL3254_Peaks.bed	155163196	155163504	155163196	155163504	155141884	155145951	-1		0.00435228	0.569159	0.754385	0.915122	0.432628	1.12762	0.00702033	1.18204	0.00162499	0.840362		TRUE
ZEB1 (GM-12878)	chr1	155163350	MUC1	4582	-643	distal promoter	ZEB1 (GM-12878)	SL3254_Peaks.bed	155163196	155163504	155163196	155163504	155158300	155162707	-1		0.0204707	0.642664	0.0141207	0.531891	0.520886	1.71166	0.000442058	0.0571442	0.000306097	3.76419		TRUE
ZEB1 (GM-12878)	chr1	155163350	MTX1	4580	-15140	intergenic (<20kb)	ZEB1 (GM-12878)	SL3254_Peaks.bed	155163196	155163504	155163196	155163504	155178490	155183615	1		0.0101117	0.623011	0.0327077	1.7032	0.463611	1.21787	0.00599313	1.07415	0.791313	1.73673		TRUE
ZEB1 (GM-12878)	chr1	155164498	MIR92B	693235	-470	proximal promoter	ZEB1 (GM-12878)	SL3254_Peaks.bed	155164348	155164648	155164348	155164648	155164968	155165063	1		NA	NA	NA	NA	NA	1	NA	NA	NA	NA		FALSE
ZEB1 (GM-12878)	chr1	155164498	KRTCAP2	200185	-18547	intergenic (<20kb)	ZEB1 (GM-12878)	SL3254_Peaks.bed	155164348	155164648	155164348	155164648	155141884	155145951	-1		0.00435228	0.569159	0.754385	0.915122	0.432628	1.12762	0.00702033	1.18204	0.00162499	0.840362		TRUE
ZEB1 (GM-12878)	chr1	155164498	MUC1	4582	-1791	distal promoter	ZEB1 (GM-12878)	SL3254_Peaks.bed	155164348	155164648	155164348	155164648	155158300	155162707	-1		0.0204707	0.642664	0.0141207	0.531891	0.520886	1.71166	0.000442058	0.0571442	0.000306097	3.76419		TRUE
ZEB1 (GM-12878)	chr1	155164498	MTX1	4580	-13992	intergenic (<20kb)	ZEB1 (GM-12878)	SL3254_Peaks.bed	155164348	155164648	155164348	155164648	155178490	155183615	1		0.0101117	0.623011	0.0327077	1.7032	0.463611	1.21787	0.00599313	1.07415	0.791313	1.73673		TRUE
ZEB1 (GM-12878)	chr1	155189436	THBS3	7059	-10594	intergenic (<20kb)	ZEB1 (GM-12878)	SL3254_Peaks.bed	155189310	155189562	155189310	155189562	155165379	155178842	-1		0.0218611	0.728622	0.77274	1.00487	0.00467546	1.45047	0.266959	1.28096	0.0404248	2.05397		TRUE
ZEB1 (GM-12878)	chr1	155196562	THBS3	7059	-17720	intergenic (<20kb)	ZEB1 (GM-12878)	SL3254_Peaks.bed	155196378	155196746	155196378	155196746	155165379	155178842	-1		0.0218611	0.728622	0.77274	1.00487	0.00467546	1.45047	0.266959	1.28096	0.0404248	2.05397		TRUE
ZEB1 (GM-12878)	chr1	155211022	GBAP1	2630	-13808	intergenic (<20kb)	ZEB1 (GM-12878)	SL3254_Peaks.bed	155210897	155211147	155210897	155211147	155183616	155197214	-1		NA	NA	---	NA	NA	1	NA	NA	NA	NA		FALSE
ZEB1 (GM-12878)	chr1	1.55215e+08	GBAP1	2630	-17404.5	intergenic (<20kb)	ZEB1 (GM-12878)	SL3254_Peaks.bed	155214361	155214876	155214361	155214876	155183616	155197214	-1		NA	NA	---	NA	NA	1	NA	NA	NA	NA		FALSE
ZEB1 (GM-12878)	chr1	1.55215e+08	GBA	2629	15246.5	near TSS	ZEB1 (GM-12878)	SL3254_Peaks.bed	155214361	155214876	155214361	155214876	155219647	155229865	-1		NA	NA	0.668363	0.965265	0.247063	1.3639	0.006253	1.35634	0.33676	0.839321		TRUE
ZEB1 (GM-12878)	chr1	1.55225e+08	GBA	2629	4655.5	near TSS	ZEB1 (GM-12878)	SL3254_Peaks.bed	155225046	155225373	155225046	155225373	155219647	155229865	-1		NA	NA	0.668363	0.965265	0.247063	1.3639	0.006253	1.35634	0.33676	0.839321		TRUE
ZEB1 (GM-12878)	chr1	155515866	ASH1L-AS1	645676	-15955	intergenic (<20kb)	ZEB1 (GM-12878)	SL3254_Peaks.bed	155515741	155515991	155515741	155515991	155531821	155533775	1		NA	NA	NA	NA	NA	NA	NA	NA	NA	NA		FALSE
ZEB1 (GM-12878)	chr1	1.55533e+08	ASH1L	55870	-108.5	near TSS	ZEB1 (GM-12878)	SL3254_Peaks.bed	155532587	155532826	155532587	155532826	155305059	155532598	-1		0.284651	1.1241	0.0533985	1.27142	0.57039	0.895069	0.390553	0.923662	0.04434	1.99309		TRUE
ZEB1 (GM-12878)	chr1	155533020	ASH1L	55870	-422	proximal promoter	ZEB1 (GM-12878)	SL3254_Peaks.bed	155532847	155533193	155532847	155533193	155305059	155532598	-1		0.284651	1.1241	0.0533985	1.27142	0.57039	0.895069	0.390553	0.923662	0.04434	1.99309		TRUE
ZEB1 (GM-12878)	chr1	1.5583e+08	GON4L	54856	-421.5	proximal promoter	ZEB1 (GM-12878)	SL3254_Peaks.bed	155829072	155830153	155829072	155830153	155719508	155829191	-1		0.0985724	1.62848	---	NA	0.544371	0.9148	NA	NA	NA	NA		FALSE
ZEB1 (GM-12878)	chr1	155904274	SNORA42	677823	-14438	intergenic (<20kb)	ZEB1 (GM-12878)	SL3254_Peaks.bed	155904115	155904433	155904115	155904433	155889700	155889836	-1		NA	NA	NA	NA	NA	1	NA	NA	NA	NA		FALSE
ZEB1 (GM-12878)	chr1	155904274	SCARNA4	677771	-8397	distal promoter	ZEB1 (GM-12878)	SL3254_Peaks.bed	155904115	155904433	155904115	155904433	155895749	155895877	-1		NA	NA	NA	NA	NA	1	NA	NA	NA	NA		FALSE
ZEB1 (GM-12878)	chr1	155904274	KIAA0907	22889	-83	near TSS	ZEB1 (GM-12878)	SL3254_Peaks.bed	155904115	155904433	155904115	155904433	155882834	155904191	-1		0.0242405	2.94552	0.192911	1.20578	0.543188	1.1055	0.0979909	1.31645	0.00920079	1.91655		TRUE
ZEB1 (GM-12878)	chr1	155904274	RXFP4	339403	-7206	distal promoter	ZEB1 (GM-12878)	SL3254_Peaks.bed	155904115	155904433	155904115	155904433	155911480	155912625	1		NA	NA	---	NA	0.42265	0.859065	NA	NA	NA	NA		FALSE
ZEB1 (GM-12878)	chr1	155990717	ARHGEF2	9181	-13856	intergenic (<20kb)	ZEB1 (GM-12878)	SL3254_Peaks.bed	155990508	155990926	155990508	155990926	155916630	155976861	-1		0.049164	2.00712	0.052268	1.33043	0.139354	0.622134	0.0132716	1.38238	0.196033	0.676871		TRUE
ZEB1 (GM-12878)	chr1	156023692	UBQLN4	56893	-107	near TSS	ZEB1 (GM-12878)	SL3254_Peaks.bed	156023505	156023879	156023505	156023879	156005092	156023585	-1		0.00048318	0.652167	0.936398	0.989576	NA	1	0.120185	1.1072	0.659879	1.08691		FALSE
ZEB1 (GM-12878)	chr1	156023692	LAMTOR2	28956	-851	distal promoter	ZEB1 (GM-12878)	SL3254_Peaks.bed	156023505	156023879	156023505	156023879	156024543	156028301	1		0.0713571	0.681838	0.0411122	0.683508	NA	1	0.0109258	1.16807	0.00162149	0.743117		TRUE
ZEB1 (GM-12878)	chr1	156023692	RAB25	57111	-7259	distal promoter	ZEB1 (GM-12878)	SL3254_Peaks.bed	156023505	156023879	156023505	156023879	156030951	156040295	1		0.00246691	0.0172754	3.80108e-06	0.0154616	NA	1	0.000250002	0.00254247	8.99e-05	10.0584		TRUE
ZEB1 (GM-12878)	chr1	156024559	UBQLN4	56893	-974	distal promoter	ZEB1 (GM-12878)	SL3254_Peaks.bed	156024358	156024760	156024358	156024760	156005092	156023585	-1		0.00048318	0.652167	0.936398	0.989576	NA	1	0.120185	1.1072	0.659879	1.08691		FALSE
ZEB1 (GM-12878)	chr1	156024559	RAB25	57111	-6392	distal promoter	ZEB1 (GM-12878)	SL3254_Peaks.bed	156024358	156024760	156024358	156024760	156030951	156040295	1		0.00246691	0.0172754	3.80108e-06	0.0154616	NA	1	0.000250002	0.00254247	8.99e-05	10.0584		TRUE
ZEB1 (GM-12878)	chr1	1.56031e+08	UBQLN4	56893	-7238.5	distal promoter	ZEB1 (GM-12878)	SL3254_Peaks.bed	156030669	156030978	156030669	156030978	156005092	156023585	-1		0.00048318	0.652167	0.936398	0.989576	NA	1	0.120185	1.1072	0.659879	1.08691		FALSE
ZEB1 (GM-12878)	chr1	1.56031e+08	RAB25	57111	-127.5	near TSS	ZEB1 (GM-12878)	SL3254_Peaks.bed	156030669	156030978	156030669	156030978	156030951	156040295	1		0.00246691	0.0172754	3.80108e-06	0.0154616	NA	1	0.000250002	0.00254247	8.99e-05	10.0584		TRUE
ZEB1 (GM-12878)	chr1	1.56061e+08	MEX3A	92312	-8977.5	distal promoter	ZEB1 (GM-12878)	SL3254_Peaks.bed	156060538	156060995	156060538	156060995	156041804	156051789	-1		0.0130433	0.485228	0.0575823	0.831881	NA	1	0.0401104	0.770842	0.00107992	1.17781		TRUE
ZEB1 (GM-12878)	chr1	156066809	MEX3A	92312	-15020	intergenic (<20kb)	ZEB1 (GM-12878)	SL3254_Peaks.bed	156066416	156067202	156066416	156067202	156041804	156051789	-1		0.0130433	0.485228	0.0575823	0.831881	NA	1	0.0401104	0.770842	0.00107992	1.17781		TRUE
ZEB1 (GM-12878)	chr1	156163936	PMF1-BGLAP	100527963	-18837	intergenic (<20kb)	ZEB1 (GM-12878)	SL3254_Peaks.bed	156163790	156164082	156163790	156164082	156182773	156213123	1		NA	NA	NA	NA	0.356375	0.653244	NA	NA	NA	NA		FALSE
ZEB1 (GM-12878)	chr1	156163936	PMF1	100527963	-18848	intergenic (<20kb)	ZEB1 (GM-12878)	SL3254_Peaks.bed	156163790	156164082	156163790	156164082	156182784	156212874	1		NA	NA	NA	NA	0.356375	0.653244	NA	NA	NA	NA		FALSE
ZEB1 (GM-12878)	chr1	156163936	PMF1	100527963	-18848	intergenic (<20kb)	ZEB1 (GM-12878)	SL3254_Peaks.bed	156163790	156164082	156163790	156164082	156182784	156212874	1		NA	NA	NA	NA	0.356375	0.653244	NA	NA	NA	NA		FALSE
ZEB1 (GM-12878)	chr1	1.56169e+08	PMF1-BGLAP	100527963	-13693.5	intergenic (<20kb)	ZEB1 (GM-12878)	SL3254_Peaks.bed	156168850	156169309	156168850	156169309	156182773	156213123	1		NA	NA	NA	NA	0.356375	0.653244	NA	NA	NA	NA		FALSE
ZEB1 (GM-12878)	chr1	1.56169e+08	PMF1	100527963	-13704.5	intergenic (<20kb)	ZEB1 (GM-12878)	SL3254_Peaks.bed	156168850	156169309	156168850	156169309	156182784	156212874	1		NA	NA	NA	NA	0.356375	0.653244	NA	NA	NA	NA		FALSE
ZEB1 (GM-12878)	chr1	1.56169e+08	PMF1	100527963	-13704.5	intergenic (<20kb)	ZEB1 (GM-12878)	SL3254_Peaks.bed	156168850	156169309	156168850	156169309	156182784	156212874	1		NA	NA	NA	NA	0.356375	0.653244	NA	NA	NA	NA		FALSE
ZEB1 (GM-12878)	chr1	1.56195e+08	BGLAP	632	-16398.5	intergenic (<20kb)	ZEB1 (GM-12878)	SL3254_Peaks.bed	156195187	156195522	156195187	156195522	156211753	156213112	1		0.0104658	2.73069	---	NA	NA	1	NA	NA	NA	NA		TRUE
ZEB1 (GM-12878)	chr1	1.56252e+08	TMEM79	84283	-335.5	proximal promoter	ZEB1 (GM-12878)	SL3254_Peaks.bed	156251830	156252951	156251830	156252951	156252726	156262976	1		0.0642757	1.79251	0.0363796	0.723077	0.900669	1.0212	0.000620702	0.393569	0.58471	0.919067		FALSE
ZEB1 (GM-12878)	chr1	1.56327e+08	RHBG	57127	-12131.5	intergenic (<20kb)	ZEB1 (GM-12878)	SL3254_Peaks.bed	156326639	156327104	156326639	156327104	156339003	156355011	1		0.00918968	0.698118	0.0950867	0.648177	NA	1	0.666857	0.889596	0.163971	1.65014		FALSE
ZEB1 (GM-12878)	chr1	156389962	MIR9-1	407046	-161	near TSS	ZEB1 (GM-12878)	SL3254_Peaks.bed	156389789	156390135	156389789	156390135	156390123	156390230	1		NA	NA	NA	NA	NA	NA	NA	NA	NA	NA		FALSE
ZEB1 (GM-12878)	chr1	156471028	MEF2D	4209	-408	proximal promoter	ZEB1 (GM-12878)	SL3254_Peaks.bed	156470602	156471454	156470602	156471454	156433519	156470620	-1		0.0994187	1.26091	0.000187015	1.61429	0.531762	0.898474	0.0200036	1.45755	0.088654	1.61376		TRUE
ZEB1 (GM-12878)	chr1	156474958	MEF2D	4209	-4338	distal promoter	ZEB1 (GM-12878)	SL3254_Peaks.bed	156474684	156475232	156474684	156475232	156433519	156470620	-1		0.0994187	1.26091	0.000187015	1.61429	0.531762	0.898474	0.0200036	1.45755	0.088654	1.61376		TRUE
ZEB1 (GM-12878)	chr1	156542484	IQGAP3	128239	-88	near TSS	ZEB1 (GM-12878)	SL3254_Peaks.bed	156542211	156542757	156542211	156542757	156495197	156542396	-1		0.0121803	1.69636	0.00022267	0.699033	0.821694	1.12292	0.00731345	0.783374	0.0555571	1.65943		TRUE
ZEB1 (GM-12878)	chr1	156542484	TTC24	164118	-7035	distal promoter	ZEB1 (GM-12878)	SL3254_Peaks.bed	156542211	156542757	156542211	156542757	156549519	156556562	1		NA	NA	NA	NA	NA	1	NA	NA	NA	NA		FALSE
ZEB1 (GM-12878)	chr1	156542484	APOA1BP	128240	-19070	intergenic (<20kb)	ZEB1 (GM-12878)	SL3254_Peaks.bed	156542211	156542757	156542211	156542757	156561554	156564091	1		0.091451	0.694394	0.953817	0.999216	0.417143	1.21401	0.000393755	1.66381	0.0147954	0.513665		TRUE
ZEB1 (GM-12878)	chr1	156554747	IQGAP3	128239	-12351	intergenic (<20kb)	ZEB1 (GM-12878)	SL3254_Peaks.bed	156554541	156554953	156554541	156554953	156495197	156542396	-1		0.0121803	1.69636	0.00022267	0.699033	0.821694	1.12292	0.00731345	0.783374	0.0555571	1.65943		TRUE
ZEB1 (GM-12878)	chr1	156554747	APOA1BP	128240	-6807	distal promoter	ZEB1 (GM-12878)	SL3254_Peaks.bed	156554541	156554953	156554541	156554953	156561554	156564091	1		0.091451	0.694394	0.953817	0.999216	0.417143	1.21401	0.000393755	1.66381	0.0147954	0.513665		TRUE
ZEB1 (GM-12878)	chr1	156578940	GPATCH4	54865	-7652	distal promoter	ZEB1 (GM-12878)	SL3254_Peaks.bed	156578783	156579097	156578783	156579097	156564279	156571288	-1		0.230439	1.25955	0.730176	0.962005	0.499184	1.05741	0.00168508	0.834382	0.188061	0.777621		FALSE
ZEB1 (GM-12878)	chr1	156578940	HAPLN2	60484	-10146	intergenic (<20kb)	ZEB1 (GM-12878)	SL3254_Peaks.bed	156578783	156579097	156578783	156579097	156589086	156595517	1		0.401437	0.819347	0.106547	1.85551	NA	1	0.00230708	0.243435	0.342859	0.625677		FALSE
ZEB1 (GM-12878)	chr1	156696654	RRNAD1	51093	-1580	distal promoter	ZEB1 (GM-12878)	SL3254_Peaks.bed	156696433	156696875	156696433	156696875	156698234	156706752	1		0.0984268	0.71799	0.779106	1.01141	0.69508	1.14773	0.426643	1.22071	0.109914	1.28566		FALSE
ZEB1 (GM-12878)	chr1	1.56698e+08	RRNAD1	51093	-58.5	near TSS	ZEB1 (GM-12878)	SL3254_Peaks.bed	156698024	156698327	156698024	156698327	156698234	156706752	1		0.0984268	0.71799	0.779106	1.01141	0.69508	1.14773	0.426643	1.22071	0.109914	1.28566		FALSE
ZEB1 (GM-12878)	chr1	1.56699e+08	ISG20L2	81875	-428.5	proximal promoter	ZEB1 (GM-12878)	SL3254_Peaks.bed	156698896	156699143	156698896	156699143	156691683	156698591	-1		0.168277	1.50664	0.877362	0.986414	0.380905	0.856187	0.0155298	0.801813	0.327444	1.17921		FALSE
ZEB1 (GM-12878)	chr1	156710902	ISG20L2	81875	-12311	intergenic (<20kb)	ZEB1 (GM-12878)	SL3254_Peaks.bed	156710636	156711168	156710636	156711168	156691683	156698591	-1		0.168277	1.50664	0.877362	0.986414	0.380905	0.856187	0.0155298	0.801813	0.327444	1.17921		FALSE
ZEB1 (GM-12878)	chr1	156710902	PRCC	5546	-9500	distal promoter	ZEB1 (GM-12878)	SL3254_Peaks.bed	156710636	156711168	156710636	156711168	156720402	156770607	1		0.336843	0.870993	0.185195	1.32989	0.586674	0.931371	0.22396	1.13636	0.87967	1.01451		FALSE
ZEB1 (GM-12878)	chr1	156720204	MRPL24	79590	-8822	distal promoter	ZEB1 (GM-12878)	SL3254_Peaks.bed	156719958	156720450	156719958	156720450	156707095	156711382	-1		0.435542	1.01547	0.823163	1.02897	0.270398	1.22168	0.000739558	1.2964	0.331166	0.886332		TRUE
ZEB1 (GM-12878)	chr1	156720204	PRCC	5546	-198	near TSS	ZEB1 (GM-12878)	SL3254_Peaks.bed	156719958	156720450	156719958	156720450	156720402	156770607	1		0.336843	0.870993	0.185195	1.32989	0.586674	0.931371	0.22396	1.13636	0.87967	1.01451		FALSE
ZEB1 (GM-12878)	chr1	1.56721e+08	MRPL24	79590	-9523.5	distal promoter	ZEB1 (GM-12878)	SL3254_Peaks.bed	156720677	156721134	156720677	156721134	156707095	156711382	-1		0.435542	1.01547	0.823163	1.02897	0.270398	1.22168	0.000739558	1.2964	0.331166	0.886332		TRUE
ZEB1 (GM-12878)	chr1	1.56722e+08	MRPL24	79590	-10257.5	intergenic (<20kb)	ZEB1 (GM-12878)	SL3254_Peaks.bed	156721423	156721856	156721423	156721856	156707095	156711382	-1		0.435542	1.01547	0.823163	1.02897	0.270398	1.22168	0.000739558	1.2964	0.331166	0.886332		TRUE
ZEB1 (GM-12878)	chr1	1.56737e+08	HDGF	3068	-568.5	distal promoter	ZEB1 (GM-12878)	SL3254_Peaks.bed	156736836	156737735	156736836	156737735	156711899	156736717	-1		0.116119	1.17814	0.388495	0.940266	0.280618	0.774513	0.00496611	0.907939	0.442612	0.786889		FALSE
ZEB1 (GM-12878)	chr1	1.56784e+08	NTRK1	4914	-1579.5	distal promoter	ZEB1 (GM-12878)	SL3254_Peaks.bed	156783497	156784208	156783497	156784208	156785432	156851642	1		0.116528	0.87417	0.26724	1.20474	0.42265	1.06696	0.330013	0.767057	0.267587	1.05602		FALSE
ZEB1 (GM-12878)	chr1	1.56806e+08	SH2D2A	9047	-19285.5	intergenic (<20kb)	ZEB1 (GM-12878)	SL3254_Peaks.bed	156805622	156806257	156805622	156806257	156776035	156786654	-1		0.293188	0.88069	0.687376	0.737324	0.00177762	0.611292	0.468346	1.25247	0.694583	1.88818		FALSE
ZEB1 (GM-12878)	chr1	1.56862e+08	PEAR1	375033	-1117.5	distal promoter	ZEB1 (GM-12878)	SL3254_Peaks.bed	156862131	156862614	156862131	156862614	156863490	156886226	1		0.364499	1.22595	0.000804765	2.00753	0.826031	0.973214	0.0108455	1.91375	0.0491937	1.26692		TRUE
ZEB1 (GM-12878)	chr1	1.57015e+08	ARHGEF11	9826	-238.5	near TSS	ZEB1 (GM-12878)	SL3254_Peaks.bed	157015271	157015530	157015271	157015530	156904632	157015162	-1		0.00476685	1.44317	0.608299	1.06162	0.539762	0.843982	0.408462	0.52846	0.376614	0.91994		TRUE
ZEB1 (GM-12878)	chr1	157016155	ARHGEF11	9826	-993	distal promoter	ZEB1 (GM-12878)	SL3254_Peaks.bed	157016035	157016275	157016035	157016275	156904632	157015162	-1		0.00476685	1.44317	0.608299	1.06162	0.539762	0.843982	0.408462	0.52846	0.376614	0.91994		TRUE
ZEB1 (GM-12878)	chr1	1.57076e+08	ETV3L	440695	-6733.5	distal promoter	ZEB1 (GM-12878)	SL3254_Peaks.bed	157076184	157076483	157076184	157076483	157061836	157069600	-1		NA	NA	---	NA	NA	1	NA	NA	NA	NA		FALSE
ZEB1 (GM-12878)	chr1	157087737	CYCSP52	360155	-10417	intergenic (<20kb)	ZEB1 (GM-12878)	SL3254_Peaks.bed	157087602	157087872	157087602	157087872	157098154	157098463	1		NA	NA	NA	NA	NA	1	NA	NA	NA	NA		FALSE
ZEB1 (GM-12878)	chr1	157087737	ETV3L	440695	-18137	intergenic (<20kb)	ZEB1 (GM-12878)	SL3254_Peaks.bed	157087602	157087872	157087602	157087872	157061836	157069600	-1		NA	NA	---	NA	NA	1	NA	NA	NA	NA		FALSE
ZEB1 (GM-12878)	chr1	1.57108e+08	ETV3	2117	-121.5	near TSS	ZEB1 (GM-12878)	SL3254_Peaks.bed	157108206	157108569	157108206	157108569	157090983	157108266	-1		0.383926	0.884759	0.195382	0.869823	0.239707	0.757535	0.00883654	0.812275	0.0184326	0.829216		FALSE
ZEB1 (GM-12878)	chr1	1.59751e+08	FCRL6	343413	-19456.5	intergenic (<20kb)	ZEB1 (GM-12878)	SL3254_Peaks.bed	159750589	159751100	159750589	159751100	159770301	159786041	1		NA	NA	NA	NA	NA	NA	NA	NA	NA	NA		FALSE
ZEB1 (GM-12878)	chr1	160053957	KCNJ10	3766	-13919	intergenic (<20kb)	ZEB1 (GM-12878)	SL3254_Peaks.bed	160053638	160054276	160053638	160054276	160007257	160040038	-1		0.0245952	0.8451	0.000155786	0.314783	0.0778078	0.909387	0.546086	0.864067	0.168393	1.48014		FALSE
ZEB1 (GM-12878)	chr1	160068348	ATP1A2	477	-17201	intergenic (<20kb)	ZEB1 (GM-12878)	SL3254_Peaks.bed	160067988	160068708	160067988	160068708	160085549	160113381	1		0.528532	1.0467	0.373565	1.15053	0.29933	0.816784	0.00490683	4.28664	0.0205657	0.834939		TRUE
ZEB1 (GM-12878)	chr1	1.6076e+08	LY9	4063	-6152.5	distal promoter	ZEB1 (GM-12878)	SL3254_Peaks.bed	160759327	160760096	160759327	160760096	160765864	160798051	1		0.133492	0.677854	0.475026	3.74481	0.42265	0.927147	0.29237	0.76872	0.194005	1.18904		FALSE
ZEB1 (GM-12878)	chr1	1.60766e+08	LY9	4063	-40.5	near TSS	ZEB1 (GM-12878)	SL3254_Peaks.bed	160765555	160766092	160765555	160766092	160765864	160798051	1		0.133492	0.677854	0.475026	3.74481	0.42265	0.927147	0.29237	0.76872	0.194005	1.18904		FALSE
ZEB1 (GM-12878)	chr1	161008610	F11R	50848	-17472	intergenic (<20kb)	ZEB1 (GM-12878)	SL3254_Peaks.bed	161008193	161009027	161008193	161009027	160965001	160991138	-1		0.00302495	0.408917	0.326151	0.871196	0.0431193	0.486834	0.0397948	0.906283	0.419077	0.802355		FALSE
ZEB1 (GM-12878)	chr1	161039793	ARHGAP30	257106	-33	near TSS	ZEB1 (GM-12878)	SL3254_Peaks.bed	161039482	161040104	161039482	161040104	161016736	161039760	-1		0.00730733	2.45745	0.143029	0.811898	0.49409	1.21149	0.287524	1.40087	0.429065	0.875117		TRUE
ZEB1 (GM-12878)	chr1	161068059	PVRL4	81607	-8670	distal promoter	ZEB1 (GM-12878)	SL3254_Peaks.bed	161067683	161068435	161067683	161068435	161040785	161059389	-1		0.38363	0.890593	6.90662e-05	0.186016	0.00828447	0.631239	2.68425e-05	0.0234531	0.125808	0.705562		FALSE
ZEB1 (GM-12878)	chr1	161068059	KLHDC9	126823	-92	near TSS	ZEB1 (GM-12878)	SL3254_Peaks.bed	161067683	161068435	161067683	161068435	161068151	161070136	1		0.474651	0.880524	0.0210163	1.47869	0.740175	0.871061	0.000824415	1.37788	0.877442	0.907893		TRUE
ZEB1 (GM-12878)	chr1	161068059	NIT1	4817	-19817	intergenic (<20kb)	ZEB1 (GM-12878)	SL3254_Peaks.bed	161067683	161068435	161067683	161068435	161087876	161095235	1		0.177906	0.692319	0.0278896	1.1602	0.51791	1.08386	5.37035e-05	1.51381	0.0187416	0.81594		TRUE
ZEB1 (GM-12878)	chr1	161087674	NIT1	4817	-202	near TSS	ZEB1 (GM-12878)	SL3254_Peaks.bed	161087416	161087932	161087416	161087932	161087876	161095235	1		0.177906	0.692319	0.0278896	1.1602	0.51791	1.08386	5.37035e-05	1.51381	0.0187416	0.81594		TRUE
ZEB1 (GM-12878)	chr1	1.61103e+08	PFDN2	5202	-14661.5	intergenic (<20kb)	ZEB1 (GM-12878)	SL3254_Peaks.bed	161102231	161102894	161102231	161102894	161070346	161087901	-1		0.0434367	1.38991	0.00868939	0.792884	0.072184	1.35731	0.0189195	1.17441	0.591278	0.949691		TRUE
ZEB1 (GM-12878)	chr1	1.61103e+08	DEDD	9191	-84.5	near TSS	ZEB1 (GM-12878)	SL3254_Peaks.bed	161102231	161102894	161102231	161102894	161090764	161102478	-1		0.0387863	0.72193	0.0061598	0.868486	0.670262	0.922828	0.00189529	1.2942	0.0208129	0.831285		TRUE
ZEB1 (GM-12878)	chr1	1.61124e+08	USP21	27005	-5269.5	distal promoter	ZEB1 (GM-12878)	SL3254_Peaks.bed	161123590	161124351	161123590	161124351	161129240	161135513	1		0.0376307	1.4984	0.327952	0.880383	0.336027	0.884581	0.0561355	1.1773	0.0970923	1.42471		TRUE
ZEB1 (GM-12878)	chr1	1.61124e+08	PPOX	5498	-12229.5	intergenic (<20kb)	ZEB1 (GM-12878)	SL3254_Peaks.bed	161123590	161124351	161123590	161124351	161136200	161147803	1		0.0455099	0.759817	0.10217	0.545931	0.601562	0.925118	0.0105737	2.01001	0.260243	1.08825		TRUE
ZEB1 (GM-12878)	chr1	161135879	PPOX	5498	-321	proximal promoter	ZEB1 (GM-12878)	SL3254_Peaks.bed	161135568	161136190	161135568	161136190	161136200	161147803	1		0.0455099	0.759817	0.10217	0.545931	0.601562	0.925118	0.0105737	2.01001	0.260243	1.08825		TRUE
ZEB1 (GM-12878)	chr1	161147029	NDUFS2	4720	-19865	intergenic (<20kb)	ZEB1 (GM-12878)	SL3254_Peaks.bed	161146583	161147475	161146583	161147475	161166894	161184185	1		NA	NA	NA	NA	NA	NA	NA	NA	NA	NA		FALSE
ZEB1 (GM-12878)	chr1	161172196	ADAMTS4	9507	-3350	distal promoter	ZEB1 (GM-12878)	SL3254_Peaks.bed	161171849	161172543	161171849	161172543	161154098	161168846	-1		0.587406	1.0179	0.538089	1.07114	0.426873	0.867079	0.068508	1.40168	0.882909	0.988097		FALSE
ZEB1 (GM-12878)	chr1	161172196	FCER1G	2207	-12828	intergenic (<20kb)	ZEB1 (GM-12878)	SL3254_Peaks.bed	161171849	161172543	161171849	161172543	161185024	161190489	1		0.193467	1.09122	0.00529269	0.596351	0.42265	1.36829	0.438997	1.16181	0.0937349	1.46316		FALSE
ZEB1 (GM-12878)	chr1	161179725	MIR5187	100847090	-17251	intergenic (<20kb)	ZEB1 (GM-12878)	SL3254_Peaks.bed	161179529	161179921	161179529	161179921	161196976	161197051	1		NA	NA	NA	NA	NA	NA	NA	NA	NA	NA		FALSE
ZEB1 (GM-12878)	chr1	161179725	ADAMTS4	9507	-10879	intergenic (<20kb)	ZEB1 (GM-12878)	SL3254_Peaks.bed	161179529	161179921	161179529	161179921	161154098	161168846	-1		0.587406	1.0179	0.538089	1.07114	0.426873	0.867079	0.068508	1.40168	0.882909	0.988097		FALSE
ZEB1 (GM-12878)	chr1	161179725	FCER1G	2207	-5299	distal promoter	ZEB1 (GM-12878)	SL3254_Peaks.bed	161179529	161179921	161179529	161179921	161185024	161190489	1		0.193467	1.09122	0.00529269	0.596351	0.42265	1.36829	0.438997	1.16181	0.0937349	1.46316		FALSE
ZEB1 (GM-12878)	chr1	161179725	TOMM40L	84134	-16068	intergenic (<20kb)	ZEB1 (GM-12878)	SL3254_Peaks.bed	161179529	161179921	161179529	161179921	161195793	161200408	1		0.831187	1.02259	0.0274269	0.832458	0.121402	1.16726	0.167363	1.372	0.338533	1.08126		FALSE
ZEB1 (GM-12878)	chr1	161276071	SDHC	6391	-7976	distal promoter	ZEB1 (GM-12878)	SL3254_Peaks.bed	161275787	161276355	161275787	161276355	161284047	161332984	1		0.0652429	0.77554	0.103661	0.838642	0.657658	0.919249	0.00933119	1.4483	0.45591	1.05292		TRUE
ZEB1 (GM-12878)	chr1	161493648	HSPA6	3310	-388	proximal promoter	ZEB1 (GM-12878)	SL3254_Peaks.bed	161493518	161493778	161493518	161493778	161494036	161496681	1		0.370828	1.36458	---	NA	0.507493	2.98501	NA	NA	NA	NA		FALSE
ZEB1 (GM-12878)	chr1	1.6172e+08	ATF6	22926	-16232.5	intergenic (<20kb)	ZEB1 (GM-12878)	SL3254_Peaks.bed	161719547	161720156	161719547	161720156	161736084	161933860	1		0.0220182	3.38556	0.0232911	1.16248	0.778396	0.973175	0.000307749	1.95088	0.0173731	0.882142		TRUE
ZEB1 (GM-12878)	chr1	163291661	RGS5	8490	-84	near TSS	ZEB1 (GM-12878)	SL3254_Peaks.bed	163291375	163291947	163291375	163291947	163080911	163291577	-1		NA	NA	NA	NA	NA	NA	NA	NA	NA	NA		FALSE
ZEB1 (GM-12878)	chr1	165599799	MGST3	4259	-299	proximal promoter	ZEB1 (GM-12878)	SL3254_Peaks.bed	165599575	165600023	165599575	165600023	165600098	165631033	1		0.0490025	0.699917	0.151782	1.16735	0.873535	1.03026	0.0449428	1.16993	0.0412611	0.511558		TRUE
ZEB1 (GM-12878)	chr1	166808525	POGK	57645	-156	near TSS	ZEB1 (GM-12878)	SL3254_Peaks.bed	166808230	166808820	166808230	166808820	166808681	166825581	1		0.100657	0.910431	0.00788588	1.47311	0.148479	0.707298	0.00186264	2.21793	0.422904	0.691129		TRUE
ZEB1 (GM-12878)	chr1	1.6719e+08	POU2F1	5451	-337.5	proximal promoter	ZEB1 (GM-12878)	SL3254_Peaks.bed	167189102	167190355	167189102	167190355	167190066	167396582	1		0.0768077	0.883487	0.557693	1.20512	0.44122	0.823789	0.270077	1.0899	0.49264	1.34735		FALSE
ZEB1 (GM-12878)	chr1	1.67598e+08	RCSD1	92241	-1766.5	distal promoter	ZEB1 (GM-12878)	SL3254_Peaks.bed	167597204	167597923	167597204	167597923	167599330	167675486	1		0.0758331	1.8764	0.119707	0.738789	0.0591635	0.636074	0.023794	1.51206	0.0667475	2.92284		TRUE
ZEB1 (GM-12878)	chr1	167683805	MPZL1	9019	-6624	distal promoter	ZEB1 (GM-12878)	SL3254_Peaks.bed	167683502	167684108	167683502	167684108	167690429	167761156	1		0.0175435	1.3284	0.334839	0.854041	0.230052	0.862351	0.000647696	1.48159	0.0426923	1.74032		TRUE
ZEB1 (GM-12878)	chr1	1.67906e+08	MPC2	25874	-24.5	near TSS	ZEB1 (GM-12878)	SL3254_Peaks.bed	167905961	167906644	167905961	167906644	167885967	167906278	-1		0.420481	0.917083	0.007104	1.24063	0.0245031	1.17036	0.0287585	0.796143	0.206274	0.912127		TRUE
ZEB1 (GM-12878)	chr1	168195176	SFT2D2	375035	0	near TSS	ZEB1 (GM-12878)	SL3254_Peaks.bed	168194886	168195466	168194886	168195466	168195176	168222263	1		0.622256	0.927685	0.000244752	0.694542	0.447267	0.399506	0.00242455	0.661866	0.0487722	0.682126		FALSE
ZEB1 (GM-12878)	chr1	169075403	LINC00970	101978719	-19160	intergenic (<20kb)	ZEB1 (GM-12878)	SL3254_Peaks.bed	169074996	169075810	169074996	169075810	168873143	169056243	-1		NA	NA	NA	NA	NA	NA	NA	NA	NA	NA		FALSE
ZEB1 (GM-12878)	chr1	169075403	LINC00970	101978719	-19160	intergenic (<20kb)	ZEB1 (GM-12878)	SL3254_Peaks.bed	169074996	169075810	169074996	169075810	168873143	169056243	-1		NA	NA	NA	NA	NA	NA	NA	NA	NA	NA		FALSE
ZEB1 (GM-12878)	chr1	170501149	GORAB	92344	-121	near TSS	ZEB1 (GM-12878)	SL3254_Peaks.bed	170500860	170501438	170500860	170501438	170501270	170522587	1		0.0393323	2.79402	0.746676	0.978254	0.973053	1.00876	0.0266237	1.34461	0.0917045	1.17996		TRUE
ZEB1 (GM-12878)	chr1	173684038	KLHL20	27252	-42	near TSS	ZEB1 (GM-12878)	SL3254_Peaks.bed	173683806	173684270	173683806	173684270	173684080	173755840	1		0.0217414	1.30336	0.0151008	1.24505	0.888705	1.03458	0.000325596	1.88475	0.280118	1.08089		TRUE
ZEB1 (GM-12878)	chr1	1.73832e+08	GAS5-AS1	100506046	-451.5	proximal promoter	ZEB1 (GM-12878)	SL3254_Peaks.bed	173831818	173832051	173831818	173832051	173832386	173833079	1		NA	NA	NA	NA	NA	NA	NA	NA	NA	NA		FALSE
ZEB1 (GM-12878)	chr1	1.73832e+08	ZBTB37	84614	-5285.5	distal promoter	ZEB1 (GM-12878)	SL3254_Peaks.bed	173831818	173832051	173831818	173832051	173837220	173872687	1		0.391871	1.10826	0.684304	1.0176	0.229308	0.574615	0.232428	1.63248	0.154606	1.12715		FALSE
ZEB1 (GM-12878)	chr1	173837021	SNORD78	692198	-2197	distal promoter	ZEB1 (GM-12878)	SL3254_Peaks.bed	173836804	173837238	173836804	173837238	173834760	173834824	-1		NA	NA	NA	NA	NA	1	NA	NA	NA	NA		FALSE
ZEB1 (GM-12878)	chr1	173837021	ZBTB37	84614	-199	near TSS	ZEB1 (GM-12878)	SL3254_Peaks.bed	173836804	173837238	173836804	173837238	173837220	173872687	1		0.391871	1.10826	0.684304	1.0176	0.229308	0.574615	0.232428	1.63248	0.154606	1.12715		FALSE
ZEB1 (GM-12878)	chr1	1.73838e+08	SNORD78	692198	-2890.5	distal promoter	ZEB1 (GM-12878)	SL3254_Peaks.bed	173837247	173838182	173837247	173838182	173834760	173834824	-1		NA	NA	NA	NA	NA	1	NA	NA	NA	NA		FALSE
ZEB1 (GM-12878)	chr1	175162148	KIAA0040	9674	-13	near TSS	ZEB1 (GM-12878)	SL3254_Peaks.bed	175161690	175162606	175161690	175162606	175126123	175162135	-1		0.00704571	0.267707	---	NA	0.0472078	0.706348	NA	NA	0.287438	0.918208		FALSE
ZEB1 (GM-12878)	chr1	1.75163e+08	KIAA0040	9674	-783.5	distal promoter	ZEB1 (GM-12878)	SL3254_Peaks.bed	175162708	175163129	175162708	175163129	175126123	175162135	-1		0.00704571	0.267707	---	NA	0.0472078	0.706348	NA	NA	0.287438	0.918208		FALSE
ZEB1 (GM-12878)	chr1	1.76176e+08	RP11-195C7.1	101930532	-428.5	proximal promoter	ZEB1 (GM-12878)	SL3254_Peaks.bed	176176117	176176594	176176117	176176594	176176784	176198466	1		NA	NA	NA	NA	NA	NA	NA	NA	NA	NA		FALSE
ZEB1 (GM-12878)	chr1	1.76176e+08	RP11-195C7.1	101930532	-428.5	proximal promoter	ZEB1 (GM-12878)	SL3254_Peaks.bed	176176117	176176594	176176117	176176594	176176784	176198466	1		NA	NA	NA	NA	NA	NA	NA	NA	NA	NA		FALSE
ZEB1 (GM-12878)	chr1	176177368	RFWD2	64326	-739	distal promoter	ZEB1 (GM-12878)	SL3254_Peaks.bed	176177219	176177517	176177219	176177517	175913967	176176629	-1		0.481959	1.0529	0.485756	1.21585	0.303396	0.741405	0.0126062	3.70318	0.0460128	1.44541		TRUE
ZEB1 (GM-12878)	chr1	178511363	C1orf220	400798	-524	distal promoter	ZEB1 (GM-12878)	SL3254_Peaks.bed	178511169	178511557	178511169	178511557	178511887	178518024	1		0.0533397	1.33635	NA	NA	0.826949	1.03022	NA	NA	NA	NA		FALSE
ZEB1 (GM-12878)	chr1	179199073	ABL2	27	-254	proximal promoter	ZEB1 (GM-12878)	SL3254_Peaks.bed	179198804	179199342	179198804	179199342	179068462	179198819	-1		0.0244713	1.8439	0.440901	1.1962	0.676921	0.874264	0.0769648	1.62702	0.0466758	1.22983		TRUE
ZEB1 (GM-12878)	chr1	1.79852e+08	IFRG15	163590	-17467.5	intergenic (<20kb)	ZEB1 (GM-12878)	SL3254_Peaks.bed	179851344	179852213	179851344	179852213	179833916	179834311	-1		0.113524	1.13941	0.986234	1.01251	0.819105	0.955064	0.000667885	1.23485	0.569007	0.908769		TRUE
ZEB1 (GM-12878)	chr1	1.79852e+08	TOR1AIP2	163590	-4840.5	distal promoter	ZEB1 (GM-12878)	SL3254_Peaks.bed	179851344	179852213	179851344	179852213	179809102	179846938	-1		0.113524	1.13941	0.986234	1.01251	0.819105	0.955064	0.000667885	1.23485	0.569007	0.908769		TRUE
ZEB1 (GM-12878)	chr1	1.80878e+08	KIAA1614	57710	-3989.5	distal promoter	ZEB1 (GM-12878)	SL3254_Peaks.bed	180878110	180878491	180878110	180878491	180882290	180920750	1		0.64911	1.04572	0.391305	0.878309	0.4148	1.17018	0.497896	0.852877	0.182767	2.15267		FALSE
ZEB1 (GM-12878)	chr1	1.80992e+08	STX6	10228	-8.5	near TSS	ZEB1 (GM-12878)	SL3254_Peaks.bed	180991742	180992369	180991742	180992369	180941861	180992047	-1		0.0520845	0.505884	0.0672823	1.18625	0.302381	0.797305	0.0282066	1.17613	0.0472444	0.668717		TRUE
ZEB1 (GM-12878)	chr1	1.80992e+08	MR1	3140	-11011.5	intergenic (<20kb)	ZEB1 (GM-12878)	SL3254_Peaks.bed	180991742	180992369	180991742	180992369	181003067	181031074	1		0.0796899	0.715424	0.0131084	1.55355	0.698897	0.944804	0.0122759	1.91693	0.624575	0.939862		TRUE
ZEB1 (GM-12878)	chr1	1.81008e+08	STX6	10228	-15693.5	intergenic (<20kb)	ZEB1 (GM-12878)	SL3254_Peaks.bed	181007603	181007878	181007603	181007878	180941861	180992047	-1		0.0520845	0.505884	0.0672823	1.18625	0.302381	0.797305	0.0282066	1.17613	0.0472444	0.668717		TRUE
ZEB1 (GM-12878)	chr1	1.82361e+08	LINC00272	388719	-16102.5	intergenic (<20kb)	ZEB1 (GM-12878)	SL3254_Peaks.bed	182360386	182360921	182360386	182360921	182376756	182383950	1		NA	NA	NA	NA	NA	1	NA	NA	NA	NA		FALSE
ZEB1 (GM-12878)	chr1	1.82573e+08	RP11-317P15.4	284648	-10908.5	intergenic (<20kb)	ZEB1 (GM-12878)	SL3254_Peaks.bed	182573031	182573930	182573031	182573930	182584389	182585764	1		0.613543	1.03158	---	NA	NA	1	NA	NA	NA	NA		FALSE
ZEB1 (GM-12878)	chr1	1.82573e+08	RNASEL	6041	-15089.5	intergenic (<20kb)	ZEB1 (GM-12878)	SL3254_Peaks.bed	182573031	182573930	182573031	182573930	182542769	182558391	-1		0.0364606	0.309085	0.0558985	0.739156	0.609266	0.943624	0.00670848	0.264886	0.0112217	0.256354		FALSE
ZEB1 (GM-12878)	chr1	1.82593e+08	RGS16	6004	-19068.5	intergenic (<20kb)	ZEB1 (GM-12878)	SL3254_Peaks.bed	182592294	182592929	182592294	182592929	182567758	182573543	-1		0.0387234	0.551167	0.313268	0.743341	0.131276	1.40871	0.0166535	0.559862	0.0865677	2.6258		FALSE
ZEB1 (GM-12878)	chr1	1.82992e+08	LAMC1	3915	-649.5	distal promoter	ZEB1 (GM-12878)	SL3254_Peaks.bed	182991764	182992127	182991764	182992127	182992595	183114727	1		0.0044278	3.29024	0.00010212	1.89491	0.563186	1.04118	0.00470448	2.39074	0.00346322	0.645313		TRUE
ZEB1 (GM-12878)	chr1	1.83439e+08	SMG7	9887	-1906.5	distal promoter	ZEB1 (GM-12878)	SL3254_Peaks.bed	183439286	183439603	183439286	183439603	183441351	183567381	1		0.14578	0.793731	---	NA	0.203988	0.825114	NA	NA	0.0545529	1.31021		FALSE
ZEB1 (GM-12878)	chr1	1.83441e+08	SMG7-AS1	284649	-275.5	proximal promoter	ZEB1 (GM-12878)	SL3254_Peaks.bed	183440925	183441388	183440925	183441388	183430009	183440881	-1		0.349082	1.12526	---	NA	0.370604	0.738611	NA	NA	NA	NA		FALSE
ZEB1 (GM-12878)	chr1	1.83441e+08	SMG7	9887	-194.5	near TSS	ZEB1 (GM-12878)	SL3254_Peaks.bed	183440925	183441388	183440925	183441388	183441351	183567381	1		0.14578	0.793731	---	NA	0.203988	0.825114	NA	NA	0.0545529	1.31021		FALSE
ZEB1 (GM-12878)	chr1	183442047	SMG7-AS1	284649	-1166	distal promoter	ZEB1 (GM-12878)	SL3254_Peaks.bed	183441879	183442215	183441879	183442215	183430009	183440881	-1		0.349082	1.12526	---	NA	0.370604	0.738611	NA	NA	NA	NA		FALSE
ZEB1 (GM-12878)	chr1	183573603	NCF2	4688	-13592	intergenic (<20kb)	ZEB1 (GM-12878)	SL3254_Peaks.bed	183573415	183573791	183573415	183573791	183524698	183560011	-1		0.0222548	6.88693	0.651318	0.951594	0.00415713	0.435914	0.807975	1.0967	0.932861	0.999047		TRUE
ZEB1 (GM-12878)	chr1	183605280	ARPC5	10092	-388	proximal promoter	ZEB1 (GM-12878)	SL3254_Peaks.bed	183605089	183605471	183605089	183605471	183592401	183604892	-1		0.0523761	1.3539	0.177222	0.623787	0.338308	0.932145	0.139732	1.13532	0.410975	1.63053		FALSE
ZEB1 (GM-12878)	chr1	1.84021e+08	COLGALT2	23127	-13963.5	intergenic (<20kb)	ZEB1 (GM-12878)	SL3254_Peaks.bed	184020583	184021070	184020583	184021070	183898796	184006863	-1		0.0467466	4.25845	0.801451	1.50655	0.862845	1.03532	0.112307	1.55495	0.0342634	1.33772		TRUE
ZEB1 (GM-12878)	chr1	1.84944e+08	FAM129A	116496	-164.5	near TSS	ZEB1 (GM-12878)	SL3254_Peaks.bed	184943649	184944044	184943649	184944044	184759858	184943682	-1		0.000741276	10.4289	0.0627269	1.52503	0.68345	0.881185	5.04623e-06	15.6793	0.000239971	0.298202		TRUE
ZEB1 (GM-12878)	chr1	185286689	IVNS1ABP	10625	-228	near TSS	ZEB1 (GM-12878)	SL3254_Peaks.bed	185285892	185287486	185285892	185287486	185265520	185286461	-1		0.0124654	0.532836	0.000494858	1.75561	0.954175	0.992068	1.43034e-05	2.56693	0.0385301	1.17382		TRUE
ZEB1 (GM-12878)	chr1	186344886	TPR	7175	-61	near TSS	ZEB1 (GM-12878)	SL3254_Peaks.bed	186344462	186345310	186344462	186345310	186280784	186344825	-1		0.0437051	1.52922	0.106425	1.15314	NA	1	0.006365	1.57445	0.45452	1.09963		TRUE
ZEB1 (GM-12878)	chr1	186344886	C1orf27	54953	-4	near TSS	ZEB1 (GM-12878)	SL3254_Peaks.bed	186344462	186345310	186344462	186345310	186344890	186390510	1		0.128697	1.32175	0.570696	1.04582	NA	1	4.81991e-05	2.07553	0.0102867	0.618319		TRUE
ZEB1 (GM-12878)	chr1	1.92778e+08	RGS2	5997	-269.5	proximal promoter	ZEB1 (GM-12878)	SL3254_Peaks.bed	192777754	192778045	192777754	192778045	192778169	192781403	1		0.0226412	0.148362	0.427623	1.61595	0.167408	1.98476	0.4153	1.28886	0.294511	4.28424		FALSE
ZEB1 (GM-12878)	chr1	193091031	MIR1278	100302163	-14602	intergenic (<20kb)	ZEB1 (GM-12878)	SL3254_Peaks.bed	193090584	193091478	193090584	193091478	193105633	193105713	1		NA	NA	NA	NA	NA	1	NA	NA	NA	NA		FALSE
ZEB1 (GM-12878)	chr1	193091031	GLRX2	51022	-15787	intergenic (<20kb)	ZEB1 (GM-12878)	SL3254_Peaks.bed	193090584	193091478	193090584	193091478	193065598	193075244	-1		0.00102422	3.54286	0.000146309	0.605343	0.465194	0.87383	0.00011482	1.52641	0.0810091	0.801078		TRUE
ZEB1 (GM-12878)	chr1	193091031	CDC73	79577	-116	near TSS	ZEB1 (GM-12878)	SL3254_Peaks.bed	193090584	193091478	193090584	193091478	193091147	193223031	1		0.0602889	1.3625	0.192935	1.24516	0.477494	0.921905	0.12452	1.33603	0.0255226	1.33026		TRUE
ZEB1 (GM-12878)	chr1	1.97171e+08	ZBTB41	360023	-994.5	distal promoter	ZEB1 (GM-12878)	SL3254_Peaks.bed	197170523	197170810	197170523	197170810	197122810	197169672	-1		0.0436599	0.732112	0.0242611	1.28311	0.70598	0.936862	0.0134515	1.382	0.245977	0.899787		TRUE
ZEB1 (GM-12878)	chr1	198590496	PTPRC	5788	-28792	intergenic (<20kb)	ZEB1 (GM-12878)	SL3254_Peaks.bed	198590304	198590688	198590304	198590688	198619288	198737899	1		0.118324	1.12089	0.0994918	0.672726	NA	1	0.250225	0.595147	0.0778286	0.559087		FALSE
ZEB1 (GM-12878)	chr1	1.98592e+08	PTPRC	5788	-27411.5	intergenic (<20kb)	ZEB1 (GM-12878)	SL3254_Peaks.bed	198591757	198591996	198591757	198591996	198619288	198737899	1		0.118324	1.12089	0.0994918	0.672726	NA	1	0.250225	0.595147	0.0778286	0.559087		FALSE
ZEB1 (GM-12878)	chr1	200835899	GPR25	2848	-6184	distal promoter	ZEB1 (GM-12878)	SL3254_Peaks.bed	200835699	200836099	200835699	200836099	200842083	200843306	1		0.512716	1.02575	---	NA	NA	1	NA	NA	NA	NA		FALSE
ZEB1 (GM-12878)	chr1	2.00847e+08	C1orf106	55765	-12701.5	intergenic (<20kb)	ZEB1 (GM-12878)	SL3254_Peaks.bed	200847252	200847697	200847252	200847697	200860176	200884863	1		0.652058	1.08999	0.040709	1.29566	0.134243	0.712351	0.217543	0.641105	0.00517242	0.601545		TRUE
ZEB1 (GM-12878)	chr1	2.00858e+08	C1orf106	55765	-2634.5	distal promoter	ZEB1 (GM-12878)	SL3254_Peaks.bed	200857314	200857769	200857314	200857769	200860176	200884863	1		0.652058	1.08999	0.040709	1.29566	0.134243	0.712351	0.217543	0.641105	0.00517242	0.601545		TRUE
ZEB1 (GM-12878)	chr1	201140222	IGFN1	91156	-19731	intergenic (<20kb)	ZEB1 (GM-12878)	SL3254_Peaks.bed	201139860	201140584	201139860	201140584	201159953	201198080	1		0.0227691	2.1507	---	NA	0.161295	1.07044	NA	NA	NA	NA		TRUE
ZEB1 (GM-12878)	chr1	2.01355e+08	TNNT2	7139	-7731.5	distal promoter	ZEB1 (GM-12878)	SL3254_Peaks.bed	201354466	201354777	201354466	201354777	201328136	201346890	-1		NA	NA	NA	NA	NA	NA	NA	NA	NA	NA		FALSE
ZEB1 (GM-12878)	chr1	201374678	LAD1	3898	-5942	distal promoter	ZEB1 (GM-12878)	SL3254_Peaks.bed	201374477	201374879	201374477	201374879	201342372	201368736	-1		0.000763774	0.233668	0.0103459	0.784455	0.147699	0.514407	5.81297e-05	0.141889	0.567183	1.09556		FALSE
ZEB1 (GM-12878)	chr1	2.0145e+08	PHLDA3	23612	-11410.5	intergenic (<20kb)	ZEB1 (GM-12878)	SL3254_Peaks.bed	201449608	201449943	201449608	201449943	201434620	201438365	-1		0.0172192	0.410174	0.0160883	1.51197	0.00310471	0.486082	0.0037506	1.43605	0.00369992	0.568945		TRUE
ZEB1 (GM-12878)	chr1	2.01451e+08	PHLDA3	23612	-13075.5	intergenic (<20kb)	ZEB1 (GM-12878)	SL3254_Peaks.bed	201451189	201451692	201451189	201451692	201434620	201438365	-1		0.0172192	0.410174	0.0160883	1.51197	0.00310471	0.486082	0.0037506	1.43605	0.00369992	0.568945		TRUE
ZEB1 (GM-12878)	chr1	201476190	RPS10P7	376693	-11641	intergenic (<20kb)	ZEB1 (GM-12878)	SL3254_Peaks.bed	201475856	201476524	201475856	201476524	201487831	201499602	1		0.334236	0.957585	---	NA	NA	1	NA	NA	NA	NA		FALSE
ZEB1 (GM-12878)	chr1	202113956	ARL8A	127829	-87	near TSS	ZEB1 (GM-12878)	SL3254_Peaks.bed	202113737	202114175	202113737	202114175	202102532	202113869	-1		0.00592416	0.739243	0.605783	1.05405	0.348617	0.770965	0.00946754	1.43008	0.765532	1.01815		TRUE
ZEB1 (GM-12878)	chr1	202129305	PTPRVP	148713	-7874	distal promoter	ZEB1 (GM-12878)	SL3254_Peaks.bed	202129113	202129497	202129113	202129497	202137179	202158583	1		NA	NA	NA	NA	NA	1	0.818137	1.02385	0.645058	1.02079		FALSE
ZEB1 (GM-12878)	chr1	202129305	ARL8A	127829	-15436	intergenic (<20kb)	ZEB1 (GM-12878)	SL3254_Peaks.bed	202129113	202129497	202129113	202129497	202102532	202113869	-1		0.00592416	0.739243	0.605783	1.05405	0.348617	0.770965	0.00946754	1.43008	0.765532	1.01815		TRUE
ZEB1 (GM-12878)	chr1	202310956	PPP1R12B	4660	-6871	distal promoter	ZEB1 (GM-12878)	SL3254_Peaks.bed	202310720	202311192	202310720	202311192	202317827	202561834	1		0.0949616	0.910361	1.74531e-05	0.500793	0.377358	0.902002	0.0906044	0.849328	0.142026	0.666957		FALSE
ZEB1 (GM-12878)	chr1	2.02777e+08	PCAT6	100506696	-3489.5	distal promoter	ZEB1 (GM-12878)	SL3254_Peaks.bed	202776421	202776764	202776421	202776764	202780082	202781284	1		NA	NA	NA	NA	NA	NA	NA	NA	NA	NA		FALSE
ZEB1 (GM-12878)	chr1	2.02777e+08	PCAT6	100506696	-3056.5	distal promoter	ZEB1 (GM-12878)	SL3254_Peaks.bed	202776777	202777274	202776777	202777274	202780082	202781284	1		NA	NA	NA	NA	NA	NA	NA	NA	NA	NA		FALSE
ZEB1 (GM-12878)	chr1	202780498	KDM5B	10765	-1900	distal promoter	ZEB1 (GM-12878)	SL3254_Peaks.bed	202780325	202780671	202780325	202780671	202696526	202778598	-1		0.0950679	1.39797	3.0086e-05	2.77257	0.413821	0.833601	0.00291294	1.903	0.015613	0.778059		TRUE
ZEB1 (GM-12878)	chr1	202817390	RP11-480I12.7	148709	-13492	intergenic (<20kb)	ZEB1 (GM-12878)	SL3254_Peaks.bed	202817224	202817556	202817224	202817556	202830882	202844369	1		0.163918	0.751791	---	NA	NA	1	NA	NA	NA	NA		FALSE
ZEB1 (GM-12878)	chr1	2.02976e+08	PPFIA4	8497	-19245.5	intergenic (<20kb)	ZEB1 (GM-12878)	SL3254_Peaks.bed	202976238	202976523	202976238	202976523	202995626	203047868	1		NA	NA	NA	NA	NA	NA	NA	NA	NA	NA		FALSE
ZEB1 (GM-12878)	chr1	2.02976e+08	RP11-38O14.5	401980	-18670.5	intergenic (<20kb)	ZEB1 (GM-12878)	SL3254_Peaks.bed	202976238	202976523	202976238	202976523	202955685	202957710	-1		NA	NA	NA	NA	NA	NA	NA	NA	NA	NA		FALSE
ZEB1 (GM-12878)	chr1	2.02976e+08	TMEM183A	653659	-133.5	near TSS	ZEB1 (GM-12878)	SL3254_Peaks.bed	202976238	202976523	202976238	202976523	202976514	202993976	1		NA	NA	---	NA	0.475386	1.16712	NA	NA	NA	NA		FALSE
ZEB1 (GM-12878)	chr1	2.02976e+08	TMEM183A	653659	-133.5	near TSS	ZEB1 (GM-12878)	SL3254_Peaks.bed	202976238	202976523	202976238	202976523	202976514	202993976	1		NA	NA	---	NA	0.475386	1.16712	NA	NA	NA	NA		FALSE
ZEB1 (GM-12878)	chr1	2.03256e+08	CHIT1	1118	-13721.5	intergenic (<20kb)	ZEB1 (GM-12878)	SL3254_Peaks.bed	203256157	203256824	203256157	203256824	203181955	203242769	-1		NA	NA	NA	NA	NA	NA	NA	NA	NA	NA		FALSE
ZEB1 (GM-12878)	chr1	2.03256e+08	BTG2	7832	-18128.5	intergenic (<20kb)	ZEB1 (GM-12878)	SL3254_Peaks.bed	203256157	203256824	203256157	203256824	203274619	203278730	1		0.0127624	0.138323	0.00538008	0.770736	0.980523	0.994195	0.00341782	1.4177	0.0445312	0.406967		TRUE
ZEB1 (GM-12878)	chr1	2.0326e+08	CHIT1	1118	-16841.5	intergenic (<20kb)	ZEB1 (GM-12878)	SL3254_Peaks.bed	203259339	203259882	203259339	203259882	203181955	203242769	-1		NA	NA	NA	NA	NA	NA	NA	NA	NA	NA		FALSE
ZEB1 (GM-12878)	chr1	2.0326e+08	BTG2	7832	-15008.5	intergenic (<20kb)	ZEB1 (GM-12878)	SL3254_Peaks.bed	203259339	203259882	203259339	203259882	203274619	203278730	1		0.0127624	0.138323	0.00538008	0.770736	0.980523	0.994195	0.00341782	1.4177	0.0445312	0.406967		TRUE
ZEB1 (GM-12878)	chr1	203274715	LINC01136	730227	-278	proximal promoter	ZEB1 (GM-12878)	SL3254_Peaks.bed	203274503	203274927	203274503	203274927	203267886	203274437	-1		NA	NA	NA	NA	NA	NA	NA	NA	NA	NA		FALSE
ZEB1 (GM-12878)	chr1	2.03438e+08	PRELP	5549	-7140.5	distal promoter	ZEB1 (GM-12878)	SL3254_Peaks.bed	203437706	203437925	203437706	203437925	203444956	203460480	1		NA	NA	NA	NA	NA	NA	NA	NA	NA	NA		FALSE
ZEB1 (GM-12878)	chr1	2.03456e+08	OPTC	26254	-7400.5	distal promoter	ZEB1 (GM-12878)	SL3254_Peaks.bed	203455713	203456028	203455713	203456028	203463271	203477992	1		NA	NA	NA	NA	NA	NA	NA	NA	NA	NA		FALSE
ZEB1 (GM-12878)	chr1	2.03831e+08	SNRPE	6635	-83.5	near TSS	ZEB1 (GM-12878)	SL3254_Peaks.bed	203830449	203830846	203830449	203830846	203830731	203839678	1		0.185809	0.93216	0.335015	0.920017	0.917474	0.988531	0.000252817	1.29558	0.817512	0.968522		TRUE
ZEB1 (GM-12878)	chr1	204183200	KISS1	3814	-17586	intergenic (<20kb)	ZEB1 (GM-12878)	SL3254_Peaks.bed	204183026	204183374	204183026	204183374	204159469	204165614	-1		0.024028	2.23213	---	NA	0.982651	0.991071	NA	NA	NA	NA		TRUE
ZEB1 (GM-12878)	chr1	2.04483e+08	PIK3C2B	5287	-18871.5	intergenic (<20kb)	ZEB1 (GM-12878)	SL3254_Peaks.bed	204482523	204482924	204482523	204482924	204391756	204463852	-1		0.097478	0.541831	---	NA	0.309556	1.42727	NA	NA	NA	NA		FALSE
ZEB1 (GM-12878)	chr1	2.04483e+08	MDM4	4194	-2787.5	distal promoter	ZEB1 (GM-12878)	SL3254_Peaks.bed	204482523	204482924	204482523	204482924	204485511	204542871	1		8.98614e-05	0.570261	0.0520009	1.25165	0.123109	1.20504	0.0173971	1.58993	0.17733	0.782649		TRUE
ZEB1 (GM-12878)	chr1	2.05091e+08	RBBP5	5929	-143.5	near TSS	ZEB1 (GM-12878)	SL3254_Peaks.bed	205090930	205091643	205090930	205091643	205055270	205091143	-1		0.22309	1.07072	0.0300409	0.824505	0.999076	1.00024	0.665015	0.951533	0.317024	1.11875		FALSE
ZEB1 (GM-12878)	chr1	2.05181e+08	TMCC2	9911	-16637.5	intergenic (<20kb)	ZEB1 (GM-12878)	SL3254_Peaks.bed	205180250	205181083	205180250	205181083	205197304	205242471	1		0.276821	0.847068	0.0297437	1.24578	0.322766	0.765745	0.00152693	2.89745	0.0713621	1.39934		TRUE
ZEB1 (GM-12878)	chr1	2.05199e+08	DSTYK	25778	-18619.5	intergenic (<20kb)	ZEB1 (GM-12878)	SL3254_Peaks.bed	205199154	205199539	205199154	205199539	205111632	205180727	-1		0.0859388	1.22406	0.0385178	1.29301	0.711149	0.912253	0.282531	1.12711	0.101666	0.775199		TRUE
ZEB1 (GM-12878)	chr1	205454767	CDK18	5129	-18956	intergenic (<20kb)	ZEB1 (GM-12878)	SL3254_Peaks.bed	205454617	205454917	205454617	205454917	205473723	205501921	1		0.0132028	0.245718	0.0354934	1.31321	0.567251	0.958309	0.170502	0.848678	0.0400525	0.751223		TRUE
ZEB1 (GM-12878)	chr1	205601161	ELK4	2005	-71	near TSS	ZEB1 (GM-12878)	SL3254_Peaks.bed	205600933	205601389	205600933	205601389	205577071	205601090	-1		NA	NA	NA	NA	NA	NA	NA	NA	NA	NA		FALSE
ZEB1 (GM-12878)	chr1	206290287	C1orf186	101929219	-1640	distal promoter	ZEB1 (GM-12878)	SL3254_Peaks.bed	206289980	206290594	206289980	206290594	206238872	206288647	-1		NA	NA	NA	NA	NA	NA	NA	NA	NA	NA		FALSE
ZEB1 (GM-12878)	chr1	206290287	C1orf186	101929219	-1640	distal promoter	ZEB1 (GM-12878)	SL3254_Peaks.bed	206289980	206290594	206289980	206290594	206238872	206288647	-1		NA	NA	NA	NA	NA	NA	NA	NA	NA	NA		FALSE
ZEB1 (GM-12878)	chr1	206299494	C1orf186	101929219	-10847	intergenic (<20kb)	ZEB1 (GM-12878)	SL3254_Peaks.bed	206299270	206299718	206299270	206299718	206238872	206288647	-1		NA	NA	NA	NA	NA	NA	NA	NA	NA	NA		FALSE
ZEB1 (GM-12878)	chr1	206299494	C1orf186	101929219	-10847	intergenic (<20kb)	ZEB1 (GM-12878)	SL3254_Peaks.bed	206299270	206299718	206299270	206299718	206238872	206288647	-1		NA	NA	NA	NA	NA	NA	NA	NA	NA	NA		FALSE
ZEB1 (GM-12878)	chr1	206299494	CTSE	1510	-17965	intergenic (<20kb)	ZEB1 (GM-12878)	SL3254_Peaks.bed	206299270	206299718	206299270	206299718	206317459	206332104	1		NA	NA	NA	NA	NA	NA	NA	NA	NA	NA		FALSE
ZEB1 (GM-12878)	chr1	2.0631e+08	CTSE	1510	-6970.5	distal promoter	ZEB1 (GM-12878)	SL3254_Peaks.bed	206310354	206310623	206310354	206310623	206317459	206332104	1		NA	NA	NA	NA	NA	NA	NA	NA	NA	NA		FALSE
ZEB1 (GM-12878)	chr1	2.06643e+08	IKBKE	9641	-690.5	distal promoter	ZEB1 (GM-12878)	SL3254_Peaks.bed	206642867	206643334	206642867	206643334	206643791	206670223	1		0.0936571	1.74795	0.165726	0.746153	0.709741	0.85972	0.000241052	0.332696	0.068332	0.536309		FALSE
ZEB1 (GM-12878)	chr1	206643763	IKBKE	9641	-28	near TSS	ZEB1 (GM-12878)	SL3254_Peaks.bed	206643523	206644003	206643523	206644003	206643791	206670223	1		0.0936571	1.74795	0.165726	0.746153	0.709741	0.85972	0.000241052	0.332696	0.068332	0.536309		FALSE
ZEB1 (GM-12878)	chr1	2.06956e+08	IL10	3586	-10186.5	intergenic (<20kb)	ZEB1 (GM-12878)	SL3254_Peaks.bed	206955901	206956150	206955901	206956150	206940947	206945839	-1		0.114021	1.23974	0.146157	0.728134	0.487213	1.30506	0.486916	0.746833	0.96831	1.00014		FALSE
ZEB1 (GM-12878)	chr1	2.06956e+08	IL19	29949	-16189.5	intergenic (<20kb)	ZEB1 (GM-12878)	SL3254_Peaks.bed	206955901	206956150	206955901	206956150	206972215	207016324	1		0.0331559	0.830584	---	NA	0.458384	1.06083	NA	NA	NA	NA		FALSE
ZEB1 (GM-12878)	chr1	206957827	IL10	3586	-11988	intergenic (<20kb)	ZEB1 (GM-12878)	SL3254_Peaks.bed	206957565	206958089	206957565	206958089	206940947	206945839	-1		0.114021	1.23974	0.146157	0.728134	0.487213	1.30506	0.486916	0.746833	0.96831	1.00014		FALSE
ZEB1 (GM-12878)	chr1	206957827	IL19	29949	-14388	intergenic (<20kb)	ZEB1 (GM-12878)	SL3254_Peaks.bed	206957565	206958089	206957565	206958089	206972215	207016324	1		0.0331559	0.830584	---	NA	0.458384	1.06083	NA	NA	NA	NA		FALSE
ZEB1 (GM-12878)	chr1	206958291	IL10	3586	-12452	intergenic (<20kb)	ZEB1 (GM-12878)	SL3254_Peaks.bed	206958090	206958492	206958090	206958492	206940947	206945839	-1		0.114021	1.23974	0.146157	0.728134	0.487213	1.30506	0.486916	0.746833	0.96831	1.00014		FALSE
ZEB1 (GM-12878)	chr1	206958291	IL19	29949	-13924	intergenic (<20kb)	ZEB1 (GM-12878)	SL3254_Peaks.bed	206958090	206958492	206958090	206958492	206972215	207016324	1		0.0331559	0.830584	---	NA	0.458384	1.06083	NA	NA	NA	NA		FALSE
ZEB1 (GM-12878)	chr1	207097815	FAIM3	9214	-1223	distal promoter	ZEB1 (GM-12878)	SL3254_Peaks.bed	207097346	207098284	207097346	207098284	207077731	207096592	-1		0.0252322	1.55749	0.011252	0.346145	0.823437	1.0279	0.000602942	0.314741	0.079153	1.76715		TRUE
ZEB1 (GM-12878)	chr1	207098782	FAIM3	9214	-2190	distal promoter	ZEB1 (GM-12878)	SL3254_Peaks.bed	207098448	207099116	207098448	207099116	207077731	207096592	-1		0.0252322	1.55749	0.011252	0.346145	0.823437	1.0279	0.000602942	0.314741	0.079153	1.76715		TRUE
ZEB1 (GM-12878)	chr1	207103962	FAIM3	9214	-7370	distal promoter	ZEB1 (GM-12878)	SL3254_Peaks.bed	207103764	207104160	207103764	207104160	207077731	207096592	-1		0.0252322	1.55749	0.011252	0.346145	0.823437	1.0279	0.000602942	0.314741	0.079153	1.76715		TRUE
ZEB1 (GM-12878)	chr1	207226536	YOD1	55432	-211	near TSS	ZEB1 (GM-12878)	SL3254_Peaks.bed	207226085	207226987	207226085	207226987	207217194	207226325	-1		0.167147	1.30943	0.126254	1.43455	0.657691	0.85482	0.491252	1.12815	0.608887	0.916756		FALSE
ZEB1 (GM-12878)	chr1	2.07495e+08	CD55	1604	-25.5	near TSS	ZEB1 (GM-12878)	SL3254_Peaks.bed	207494409	207495246	207494409	207495246	207494853	207534311	1		NA	NA	NA	NA	NA	NA	NA	NA	NA	NA		FALSE
ZEB1 (GM-12878)	chr1	209921202	TRAF3IP3	80342	-8175	distal promoter	ZEB1 (GM-12878)	SL3254_Peaks.bed	209920966	209921438	209920966	209921438	209929377	209955668	1		0.0244974	0.485689	0.304577	1.41671	0.635123	0.870963	0.384592	0.884598	0.764965	1.18323		FALSE
ZEB1 (GM-12878)	chr1	209979508	IRF6	3664	-43	near TSS	ZEB1 (GM-12878)	SL3254_Peaks.bed	209979164	209979852	209979164	209979852	209959036	209979465	-1		NA	NA	NA	NA	NA	NA	NA	NA	NA	NA		FALSE
ZEB1 (GM-12878)	chr1	2.11308e+08	KCNH1	3756	-108.5	near TSS	ZEB1 (GM-12878)	SL3254_Peaks.bed	211307421	211307710	211307421	211307710	210856555	211307457	-1		0.391061	1.14647	0.0805013	1.44859	0.691111	0.978187	0.0456646	0.687179	0.140937	0.810074		FALSE
ZEB1 (GM-12878)	chr1	2.11752e+08	SLC30A1	7779	-334.5	proximal promoter	ZEB1 (GM-12878)	SL3254_Peaks.bed	211752240	211752597	211752240	211752597	211744910	211752084	-1		0.0819397	1.25975	0.0667766	1.12582	0.649314	1.20916	0.000229286	0.672666	0.625513	0.733673		FALSE
ZEB1 (GM-12878)	chr1	211752822	SLC30A1	7779	-738	distal promoter	ZEB1 (GM-12878)	SL3254_Peaks.bed	211752619	211753025	211752619	211753025	211744910	211752084	-1		0.0819397	1.25975	0.0667766	1.12582	0.649314	1.20916	0.000229286	0.672666	0.625513	0.733673		FALSE
ZEB1 (GM-12878)	chr1	2.11856e+08	NEK2	4751	-7268.5	distal promoter	ZEB1 (GM-12878)	SL3254_Peaks.bed	211855989	211856468	211855989	211856468	211836114	211848960	-1		NA	NA	NA	NA	NA	NA	NA	NA	NA	NA		FALSE
ZEB1 (GM-12878)	chr1	212208642	DTL	51514	-277	proximal promoter	ZEB1 (GM-12878)	SL3254_Peaks.bed	212208392	212208892	212208392	212208892	212208919	212280742	1		0.139607	1.172	0.0141921	0.609739	0.910668	0.992931	0.122122	1.1702	0.136156	1.53121		FALSE
ZEB1 (GM-12878)	chr1	212458439	PPP2R5A	5525	-440	proximal promoter	ZEB1 (GM-12878)	SL3254_Peaks.bed	212457821	212459057	212457821	212459057	212458879	212535200	1		0.0241241	0.640107	0.0938211	1.26389	0.610914	0.901514	0.00368736	1.30174	0.00240958	0.501868		TRUE
ZEB1 (GM-12878)	chr1	2.12588e+08	NENF	29937	-18117.5	intergenic (<20kb)	ZEB1 (GM-12878)	SL3254_Peaks.bed	212587707	212588516	212587707	212588516	212606229	212619714	1		0.00869787	0.749573	0.275237	1.17492	0.0029664	1.24292	0.000330842	1.55593	0.0338503	0.60104		TRUE
ZEB1 (GM-12878)	chr1	2.12732e+08	ATF3	467	-6320.5	distal promoter	ZEB1 (GM-12878)	SL3254_Peaks.bed	212732207	212732504	212732207	212732504	212738676	212794119	1		0.167339	0.522975	0.0878433	0.675795	0.841904	0.884966	0.119929	0.787444	0.47262	0.805329		FALSE
ZEB1 (GM-12878)	chr1	2.1278e+08	FAM71A	149647	-17292.5	intergenic (<20kb)	ZEB1 (GM-12878)	SL3254_Peaks.bed	212780033	212780960	212780033	212780960	212797789	212800120	1		0.797594	0.986837	0.827404	1.04587	NA	1	0.0707369	1.84921	0.857215	1.37461		FALSE
ZEB1 (GM-12878)	chr1	212781934	FAM71A	149647	-15855	intergenic (<20kb)	ZEB1 (GM-12878)	SL3254_Peaks.bed	212781620	212782248	212781620	212782248	212797789	212800120	1		0.797594	0.986837	0.827404	1.04587	NA	1	0.0707369	1.84921	0.857215	1.37461		FALSE
ZEB1 (GM-12878)	chr1	2.12965e+08	NSL1	25936	-10.5	near TSS	ZEB1 (GM-12878)	SL3254_Peaks.bed	212964852	212965417	212964852	212965417	212899495	212965124	-1		NA	NA	NA	NA	NA	NA	NA	NA	NA	NA		FALSE
ZEB1 (GM-12878)	chr1	2.12965e+08	TATDN3	128387	-35.5	near TSS	ZEB1 (GM-12878)	SL3254_Peaks.bed	212964852	212965417	212964852	212965417	212965170	212989968	1		0.0398237	0.534395	0.277333	0.881057	0.845494	0.984517	0.000464887	1.77161	0.0256875	0.845294		TRUE
ZEB1 (GM-12878)	chr1	2.13031e+08	FLVCR1-AS1	642946	-62.5	near TSS	ZEB1 (GM-12878)	SL3254_Peaks.bed	213031227	213031758	213031227	213031758	213025450	213031430	-1		0.0069138	0.217304	---	NA	0.34304	0.650859	NA	NA	NA	NA		FALSE
ZEB1 (GM-12878)	chr1	2.13031e+08	C1orf227	149643	-10501.5	intergenic (<20kb)	ZEB1 (GM-12878)	SL3254_Peaks.bed	213031227	213031758	213031227	213031758	213003483	213020991	-1		0.027439	1.18241	NA	NA	0.88738	1.10534	NA	NA	NA	NA		TRUE
ZEB1 (GM-12878)	chr1	2.13031e+08	FLVCR1	28982	-104.5	near TSS	ZEB1 (GM-12878)	SL3254_Peaks.bed	213031227	213031758	213031227	213031758	213031597	213072705	1		0.00631289	0.374062	0.944261	1.01803	0.489299	1.05302	0.518727	0.865472	0.520428	1.16355		FALSE
ZEB1 (GM-12878)	chr1	213224506	RPS6KC1	26750	-83	near TSS	ZEB1 (GM-12878)	SL3254_Peaks.bed	213224231	213224781	213224231	213224781	213224589	213448116	1		0.673289	1.10468	0.0515964	1.50053	0.702068	0.911121	0.00437643	2.33184	0.897019	0.981015		TRUE
ZEB1 (GM-12878)	chr1	2.14454e+08	SMYD2	56950	-3.5	near TSS	ZEB1 (GM-12878)	SL3254_Peaks.bed	214453854	214455029	214453854	214455029	214454445	214510474	1		0.0308408	1.66993	0.0101324	0.690209	0.261691	0.726819	6.87141e-05	1.72941	0.129189	0.789491		TRUE
ZEB1 (GM-12878)	chr1	2.18458e+08	RRP15	51018	-149.5	near TSS	ZEB1 (GM-12878)	SL3254_Peaks.bed	218458130	218458829	218458130	218458829	218458629	218511325	1		0.731522	1.05451	0.164538	0.893031	0.540136	0.909092	0.0251265	1.32221	0.64259	1.06573		TRUE
ZEB1 (GM-12878)	chr1	2.20263e+08	IARS2	55699	-4133.5	distal promoter	ZEB1 (GM-12878)	SL3254_Peaks.bed	220262900	220263721	220262900	220263721	220267444	220321380	1		0.0186856	0.686995	0.428868	1.04867	0.45773	0.855464	0.000149449	2.09501	0.0162282	0.699823		TRUE
ZEB1 (GM-12878)	chr1	2.20268e+08	BPNT1	10380	-3755.5	distal promoter	ZEB1 (GM-12878)	SL3254_Peaks.bed	220267171	220267948	220267171	220267948	220230824	220263804	-1		0.251529	1.1238	0.0337788	1.46591	NA	1	0.000134704	1.4119	0.00101484	0.884068		TRUE
ZEB1 (GM-12878)	chr1	2.20394e+08	SNORA36B	100302234	-19603.5	intergenic (<20kb)	ZEB1 (GM-12878)	SL3254_Peaks.bed	220393427	220393816	220393427	220393816	220373888	220374018	-1		NA	NA	NA	NA	NA	1	NA	NA	NA	NA		FALSE
ZEB1 (GM-12878)	chr1	2.20394e+08	SNORA36B	100302234	-19603.5	intergenic (<20kb)	ZEB1 (GM-12878)	SL3254_Peaks.bed	220393427	220393816	220393427	220393816	220373888	220374018	-1		NA	NA	NA	NA	NA	1	NA	NA	NA	NA		FALSE
ZEB1 (GM-12878)	chr1	221915741	DUSP10	11221	-223	near TSS	ZEB1 (GM-12878)	SL3254_Peaks.bed	221915531	221915951	221915531	221915951	221874766	221915518	-1		2.4356e-05	7.21573	0.00146605	0.707502	0.0704728	0.575335	9.56621e-05	0.69827	0.0126195	1.62521		TRUE
ZEB1 (GM-12878)	chr1	2.21916e+08	DUSP10	11221	-788.5	distal promoter	ZEB1 (GM-12878)	SL3254_Peaks.bed	221916145	221916468	221916145	221916468	221874766	221915518	-1		2.4356e-05	7.21573	0.00146605	0.707502	0.0704728	0.575335	9.56621e-05	0.69827	0.0126195	1.62521		TRUE
ZEB1 (GM-12878)	chr1	221916729	DUSP10	11221	-1211	distal promoter	ZEB1 (GM-12878)	SL3254_Peaks.bed	221916567	221916891	221916567	221916891	221874766	221915518	-1		2.4356e-05	7.21573	0.00146605	0.707502	0.0704728	0.575335	9.56621e-05	0.69827	0.0126195	1.62521		TRUE
ZEB1 (GM-12878)	chr1	221934928	DUSP10	11221	-19410	intergenic (<20kb)	ZEB1 (GM-12878)	SL3254_Peaks.bed	221934792	221935064	221934792	221935064	221874766	221915518	-1		2.4356e-05	7.21573	0.00146605	0.707502	0.0704728	0.575335	9.56621e-05	0.69827	0.0126195	1.62521		TRUE
ZEB1 (GM-12878)	chr1	222886763	AIDA	64853	-211	near TSS	ZEB1 (GM-12878)	SL3254_Peaks.bed	222886523	222887003	222886523	222887003	222841355	222886552	-1		0.00110554	1.41399	0.0047003	1.464	0.43826	0.850612	0.000181207	2.36354	0.0117512	0.72398		TRUE
ZEB1 (GM-12878)	chr1	2.24181e+08	RP11-504P24.4	100287497	-2911.5	distal promoter	ZEB1 (GM-12878)	SL3254_Peaks.bed	224180641	224180854	224180641	224180854	224183659	224198309	1		NA	NA	NA	NA	NA	NA	NA	NA	NA	NA		FALSE
ZEB1 (GM-12878)	chr1	2.24181e+08	RP11-504P24.6	100287497	-15681.5	intergenic (<20kb)	ZEB1 (GM-12878)	SL3254_Peaks.bed	224180641	224180854	224180641	224180854	224196429	224198314	1		NA	NA	NA	NA	NA	NA	NA	NA	NA	NA		FALSE
ZEB1 (GM-12878)	chr1	224301770	FBXO28	23219	-19	near TSS	ZEB1 (GM-12878)	SL3254_Peaks.bed	224301550	224301990	224301550	224301990	224301789	224349749	1		0.073605	0.872732	0.0185445	1.24006	0.527783	0.885091	0.00252497	1.27216	0.000417932	1.43951		TRUE
ZEB1 (GM-12878)	chr1	224518172	NVL	4931	-83	near TSS	ZEB1 (GM-12878)	SL3254_Peaks.bed	224518008	224518336	224518008	224518336	224415036	224518089	-1		0.00427683	1.68368	0.600855	1.05274	0.540555	0.847711	0.00345552	1.2732	0.86611	1.08127		TRUE
ZEB1 (GM-12878)	chr1	2.25634e+08	LBR	3930	-17256.5	intergenic (<20kb)	ZEB1 (GM-12878)	SL3254_Peaks.bed	225633701	225634066	225633701	225634066	225589204	225616627	-1		0.395973	0.835577	0.0218288	1.16344	0.913041	1.03065	0.000713735	1.16529	0.746101	0.908309		TRUE
ZEB1 (GM-12878)	chr1	2.26085e+08	TMEM63A	9725	-14885.5	intergenic (<20kb)	ZEB1 (GM-12878)	SL3254_Peaks.bed	226084745	226085164	226084745	226085164	226033237	226070069	-1		0.10712	1.3014	0.122354	0.74542	0.80689	0.912062	0.0010355	2.44122	0.506161	0.915023		TRUE
ZEB1 (GM-12878)	chr1	226112395	LEFTY1	10637	-13313	intergenic (<20kb)	ZEB1 (GM-12878)	SL3254_Peaks.bed	226112232	226112558	226112232	226112558	226073982	226099082	-1		0.376923	0.960914	0.742662	1.08954	0.42265	1.11229	0.93373	0.937908	0.92838	0.644054		FALSE
ZEB1 (GM-12878)	chr1	226112395	PYCR2	102466270	-417	proximal promoter	ZEB1 (GM-12878)	SL3254_Peaks.bed	226112232	226112558	226112232	226112558	226107578	226111978	-1		NA	NA	NA	NA	NA	NA	NA	NA	NA	NA		FALSE
ZEB1 (GM-12878)	chr1	226112395	PYCR2	102466270	-417	proximal promoter	ZEB1 (GM-12878)	SL3254_Peaks.bed	226112232	226112558	226112232	226112558	226107578	226111978	-1		NA	NA	NA	NA	NA	NA	NA	NA	NA	NA		FALSE
ZEB1 (GM-12878)	chr1	2.2613e+08	PYCR2	102466270	-18454.5	intergenic (<20kb)	ZEB1 (GM-12878)	SL3254_Peaks.bed	226130308	226130557	226130308	226130557	226107578	226111978	-1		NA	NA	NA	NA	NA	NA	NA	NA	NA	NA		FALSE
ZEB1 (GM-12878)	chr1	2.2613e+08	PYCR2	102466270	-18454.5	intergenic (<20kb)	ZEB1 (GM-12878)	SL3254_Peaks.bed	226130308	226130557	226130308	226130557	226107578	226111978	-1		NA	NA	NA	NA	NA	NA	NA	NA	NA	NA		FALSE
ZEB1 (GM-12878)	chr1	2.2613e+08	LEFTY2	10637	-1243.5	distal promoter	ZEB1 (GM-12878)	SL3254_Peaks.bed	226130308	226130557	226130308	226130557	226124298	226129189	-1		0.376923	0.960914	0.742662	1.08954	0.42265	1.11229	0.93373	0.937908	0.92838	0.644054		FALSE
ZEB1 (GM-12878)	chr1	2.2613e+08	LEFTY2	10637	-1243.5	distal promoter	ZEB1 (GM-12878)	SL3254_Peaks.bed	226130308	226130557	226130308	226130557	226124298	226129189	-1		0.376923	0.960914	0.742662	1.08954	0.42265	1.11229	0.93373	0.937908	0.92838	0.644054		FALSE
ZEB1 (GM-12878)	chr1	2.26187e+08	SDE2	163859	-196.5	near TSS	ZEB1 (GM-12878)	SL3254_Peaks.bed	226187027	226187430	226187027	226187430	226170403	226187032	-1		0.0422612	0.922294	0.121213	1.13107	0.367818	0.857096	0.000495747	1.34659	0.000846914	1.46469		TRUE
ZEB1 (GM-12878)	chr1	226384917	ACBD3	64746	-10486	intergenic (<20kb)	ZEB1 (GM-12878)	SL3254_Peaks.bed	226384763	226385071	226384763	226385071	226332380	226374431	-1		0.00696612	0.634633	0.0580609	1.27526	0.673317	0.918246	0.00486396	2.21801	0.0712182	0.7841		TRUE
ZEB1 (GM-12878)	chr1	226867810	ITPKB-IT1	100506443	-5042	distal promoter	ZEB1 (GM-12878)	SL3254_Peaks.bed	226867576	226868044	226867576	226868044	226844341	226862768	-1		NA	NA	NA	NA	NA	NA	NA	NA	NA	NA		FALSE
ZEB1 (GM-12878)	chr1	2.27923e+08	JMJD4	65094	-31.5	near TSS	ZEB1 (GM-12878)	SL3254_Peaks.bed	227922784	227923503	227922784	227923503	227918126	227923112	-1		0.374568	0.874185	0.355918	2.1	0.753937	0.980351	0.24674	2.7017	0.397795	0.32121		FALSE
ZEB1 (GM-12878)	chr1	2.28134e+08	MIR5008	100847072	-5106.5	distal promoter	ZEB1 (GM-12878)	SL3254_Peaks.bed	228134314	228134667	228134314	228134667	228129291	228129384	-1		NA	NA	NA	NA	NA	NA	NA	NA	NA	NA		FALSE
ZEB1 (GM-12878)	chr1	2.28297e+08	C1orf35	79169	-4075.5	distal promoter	ZEB1 (GM-12878)	SL3254_Peaks.bed	228296747	228297628	228296747	228297628	228288427	228293112	-1		0.261904	0.948234	0.463276	0.957736	0.285631	1.13014	0.0483106	1.6187	0.315064	1.14236		TRUE
ZEB1 (GM-12878)	chr1	2.28297e+08	MRPL55	128308	-174.5	near TSS	ZEB1 (GM-12878)	SL3254_Peaks.bed	228296747	228297628	228296747	228297628	228294380	228297013	-1		0.0823853	0.964717	0.987947	0.988616	0.423619	0.872962	0.00205045	1.42625	0.14822	0.747976		TRUE
ZEB1 (GM-12878)	chr1	228318782	GUK1	2987	-8881	distal promoter	ZEB1 (GM-12878)	SL3254_Peaks.bed	228318634	228318930	228318634	228318930	228327663	228336685	1		0.312037	0.837804	0.0321549	0.761974	0.672938	1.0689	0.0134604	1.69261	0.0600062	0.71635		TRUE
ZEB1 (GM-12878)	chr1	228318782	GJC2	57165	-18771	intergenic (<20kb)	ZEB1 (GM-12878)	SL3254_Peaks.bed	228318634	228318930	228318634	228318930	228337553	228347527	1		0.110376	0.826488	0.224476	0.44019	0.712858	0.957305	0.1603	0.321723	0.594693	0.638809		FALSE
ZEB1 (GM-12878)	chr1	2.28328e+08	GJC2	57165	-9693.5	distal promoter	ZEB1 (GM-12878)	SL3254_Peaks.bed	228327501	228328218	228327501	228328218	228337553	228347527	1		0.110376	0.826488	0.224476	0.44019	0.712858	0.957305	0.1603	0.321723	0.594693	0.638809		FALSE
ZEB1 (GM-12878)	chr1	2.28354e+08	IBA57-AS1	574432	-385.5	proximal promoter	ZEB1 (GM-12878)	SL3254_Peaks.bed	228353271	228353926	228353271	228353926	228351787	228353213	-1		NA	NA	NA	NA	NA	NA	NA	NA	NA	NA		FALSE
ZEB1 (GM-12878)	chr1	2.29407e+08	RAB4A	10638	-162.5	near TSS	ZEB1 (GM-12878)	SL3254_Peaks.bed	229406488	229406831	229406488	229406831	229406822	229441641	1		NA	NA	NA	NA	NA	NA	NA	NA	NA	NA		FALSE
ZEB1 (GM-12878)	chr1	2.29407e+08	RAB4A	10638	-162.5	near TSS	ZEB1 (GM-12878)	SL3254_Peaks.bed	229406488	229406831	229406488	229406831	229406822	229441641	1		NA	NA	NA	NA	NA	NA	NA	NA	NA	NA		FALSE
ZEB1 (GM-12878)	chr1	2.29577e+08	ACTA1	58	-6808.5	distal promoter	ZEB1 (GM-12878)	SL3254_Peaks.bed	229576484	229576823	229576484	229576823	229566992	229569845	-1		0.211027	0.910651	0.81254	1.07905	0.996137	1.0009	0.00575115	0.208644	0.336828	1.37598		FALSE
ZEB1 (GM-12878)	chr1	229644175	NUP133	55746	-72	near TSS	ZEB1 (GM-12878)	SL3254_Peaks.bed	229643897	229644453	229643897	229644453	229577045	229644103	-1		0.0236015	1.18116	0.16589	0.844101	0.185331	0.868061	0.000950589	3.87832	0.0247119	1.88902		TRUE
ZEB1 (GM-12878)	chr1	229694954	ABCB10	23456	-512	distal promoter	ZEB1 (GM-12878)	SL3254_Peaks.bed	229694766	229695142	229694766	229695142	229652329	229694442	-1		0.0289101	0.793954	0.0290484	0.885342	0.790012	1.06547	0.266711	0.857395	0.151432	1.10781		FALSE
ZEB1 (GM-12878)	chr1	229761198	URB2	9816	-783	distal promoter	ZEB1 (GM-12878)	SL3254_Peaks.bed	229760920	229761476	229760920	229761476	229761981	229795946	1		0.510945	0.972695	0.266022	1.09568	0.746551	0.975314	0.103307	1.14631	0.238079	1.07003		FALSE
ZEB1 (GM-12878)	chr1	229761943	TAF5L	27097	-149	near TSS	ZEB1 (GM-12878)	SL3254_Peaks.bed	229761600	229762286	229761600	229762286	229728858	229761794	-1		0.152318	1.1248	0.00610734	0.798423	0.342676	0.872224	0.405025	0.942645	0.660806	1.06176		FALSE
ZEB1 (GM-12878)	chr1	229761943	URB2	9816	-38	near TSS	ZEB1 (GM-12878)	SL3254_Peaks.bed	229761600	229762286	229761600	229762286	229761981	229795946	1		0.510945	0.972695	0.266022	1.09568	0.746551	0.975314	0.103307	1.14631	0.238079	1.07003		FALSE
ZEB1 (GM-12878)	chr1	2.30778e+08	COG2	22796	-1.5	near TSS	ZEB1 (GM-12878)	SL3254_Peaks.bed	230777874	230778593	230777874	230778593	230778235	230829728	1		NA	NA	NA	NA	NA	NA	NA	NA	NA	NA		FALSE
ZEB1 (GM-12878)	chr1	2.31004e+08	RP5-858B6.3	101927604	-6489.5	distal promoter	ZEB1 (GM-12878)	SL3254_Peaks.bed	231003966	231004239	231003966	231004239	231010592	231014761	1		NA	NA	NA	NA	NA	NA	NA	NA	NA	NA		FALSE
ZEB1 (GM-12878)	chr1	231113830	ARV1	64801	-897	distal promoter	ZEB1 (GM-12878)	SL3254_Peaks.bed	231113567	231114093	231113567	231114093	231114727	231136341	1		0.0281138	4.57235	0.552589	1.09195	0.0215523	1.31955	0.0247191	0.722576	0.838422	1.03174		TRUE
ZEB1 (GM-12878)	chr1	2.31115e+08	TTC13	79573	-118.5	near TSS	ZEB1 (GM-12878)	SL3254_Peaks.bed	231114256	231115223	231114256	231115223	231041989	231114621	-1		0.0755318	2.16864	0.0154864	1.2327	0.735653	0.909996	0.0223679	0.890265	0.411089	1.11728		TRUE
ZEB1 (GM-12878)	chr1	231473655	EXOC8	149371	-57	near TSS	ZEB1 (GM-12878)	SL3254_Peaks.bed	231473387	231473923	231473387	231473923	231468480	231473598	-1		0.609733	1.04582	0.0449007	1.16831	0.661976	0.940417	0.00789802	1.23211	0.15266	0.803299		TRUE
ZEB1 (GM-12878)	chr1	231763069	LINC00582	100287814	-15233	intergenic (<20kb)	ZEB1 (GM-12878)	SL3254_Peaks.bed	231762948	231763190	231762948	231763190	231727038	231747836	-1		NA	NA	NA	NA	NA	NA	NA	NA	NA	NA		FALSE
ZEB1 (GM-12878)	chr1	2.33743e+08	MIR4427	100616390	-16656.5	intergenic (<20kb)	ZEB1 (GM-12878)	SL3254_Peaks.bed	233743086	233743397	233743086	233743397	233759898	233759965	1		NA	NA	NA	NA	NA	1	NA	NA	NA	NA		FALSE
ZEB1 (GM-12878)	chr1	2.33743e+08	KCNK1	3775	-6508.5	distal promoter	ZEB1 (GM-12878)	SL3254_Peaks.bed	233743086	233743397	233743086	233743397	233749750	233808258	1		0.0258179	0.151289	0.000162081	0.0531067	0.128504	0.610067	1.98902e-05	0.00296954	1.15e-06	33.6034		TRUE
ZEB1 (GM-12878)	chr1	2.3375e+08	MIR4427	100616390	-10356.5	intergenic (<20kb)	ZEB1 (GM-12878)	SL3254_Peaks.bed	233749283	233749800	233749283	233749800	233759898	233759965	1		NA	NA	NA	NA	NA	1	NA	NA	NA	NA		FALSE
ZEB1 (GM-12878)	chr1	2.3375e+08	KCNK1	3775	-208.5	near TSS	ZEB1 (GM-12878)	SL3254_Peaks.bed	233749283	233749800	233749283	233749800	233749750	233808258	1		0.0258179	0.151289	0.000162081	0.0531067	0.128504	0.610067	1.98902e-05	0.00296954	1.15e-06	33.6034		TRUE
ZEB1 (GM-12878)	chr1	2.3375e+08	MIR4427	100616390	-9498.5	distal promoter	ZEB1 (GM-12878)	SL3254_Peaks.bed	233749831	233750968	233749831	233750968	233759898	233759965	1		NA	NA	NA	NA	NA	1	NA	NA	NA	NA		FALSE
ZEB1 (GM-12878)	chr1	2.33751e+08	MIR4427	100616390	-8752.5	distal promoter	ZEB1 (GM-12878)	SL3254_Peaks.bed	233750982	233751309	233750982	233751309	233759898	233759965	1		NA	NA	NA	NA	NA	1	NA	NA	NA	NA		FALSE
ZEB1 (GM-12878)	chr1	2.34493e+08	COA6	388753	-16580.5	intergenic (<20kb)	ZEB1 (GM-12878)	SL3254_Peaks.bed	234492350	234492893	234492350	234492893	234509202	234519795	1		0.173371	1.12507	0.0574141	1.25405	0.151692	0.84497	0.274275	0.930816	0.010131	0.785521		FALSE
ZEB1 (GM-12878)	chr1	2.34509e+08	COA6	388753	-55.5	near TSS	ZEB1 (GM-12878)	SL3254_Peaks.bed	234508688	234509605	234508688	234509605	234509202	234519795	1		0.173371	1.12507	0.0574141	1.25405	0.151692	0.84497	0.274275	0.930816	0.010131	0.785521		FALSE
ZEB1 (GM-12878)	chr1	235490242	GGPS1	9453	-423	proximal promoter	ZEB1 (GM-12878)	SL3254_Peaks.bed	235489975	235490509	235489975	235490509	235490665	235507847	1		0.0247476	0.809537	0.00115501	0.674809	0.402175	1.06655	0.00310224	1.46657	0.141566	1.10485		TRUE
ZEB1 (GM-12878)	chr1	235667946	B3GALNT2	148789	-165	near TSS	ZEB1 (GM-12878)	SL3254_Peaks.bed	235667686	235668206	235667686	235668206	235613238	235667781	-1		0.196325	0.785413	0.321304	1.15564	0.415682	1.07219	0.0365604	1.44867	0.425121	1.13945		TRUE
ZEB1 (GM-12878)	chr1	2.3603e+08	MIR1537	100302139	-13483.5	intergenic (<20kb)	ZEB1 (GM-12878)	SL3254_Peaks.bed	236029352	236030335	236029352	236030335	236016300	236016360	-1		NA	NA	NA	NA	NA	1	NA	NA	NA	NA		FALSE
ZEB1 (GM-12878)	chr1	236695499	LGALS8-AS1	100287902	-7691	distal promoter	ZEB1 (GM-12878)	SL3254_Peaks.bed	236695373	236695625	236695373	236695625	236686369	236687808	-1		NA	NA	NA	NA	NA	NA	NA	NA	NA	NA		FALSE
ZEB1 (GM-12878)	chr1	236767822	HEATR1	55127	-18	near TSS	ZEB1 (GM-12878)	SL3254_Peaks.bed	236767602	236768042	236767602	236768042	236712305	236767804	-1		NA	NA	NA	NA	NA	NA	NA	NA	NA	NA		FALSE
ZEB1 (GM-12878)	chr1	241683072	FH	2271	-11	near TSS	ZEB1 (GM-12878)	SL3254_Peaks.bed	241682828	241683316	241682828	241683316	241660903	241683061	-1		0.0400918	1.21235	0.81988	0.978749	0.792231	1.10226	9.91438e-06	1.7271	0.0194436	0.76293		TRUE
ZEB1 (GM-12878)	chr1	241683072	KMO	8564	-12362	intergenic (<20kb)	ZEB1 (GM-12878)	SL3254_Peaks.bed	241682828	241683316	241682828	241683316	241695434	241758944	1		0.107065	1.07453	0.0258033	0.766948	0.683029	1.04871	0.885416	0.951548	0.46428	1.15315		FALSE
ZEB1 (GM-12878)	chr1	2.41696e+08	FH	2271	-13328.5	intergenic (<20kb)	ZEB1 (GM-12878)	SL3254_Peaks.bed	241696246	241696533	241696246	241696533	241660903	241683061	-1		0.0400918	1.21235	0.81988	0.978749	0.792231	1.10226	9.91438e-06	1.7271	0.0194436	0.76293		TRUE
ZEB1 (GM-12878)	chr1	243418271	SDCCAG8	10806	-1049	distal promoter	ZEB1 (GM-12878)	SL3254_Peaks.bed	243418074	243418468	243418074	243418468	243419320	243663394	1		0.0110594	0.223987	0.00326566	0.357065	0.868759	0.962813	0.0767712	0.603261	0.0383377	1.403		TRUE
ZEB1 (GM-12878)	chr1	243418738	CEP170	9859	-88	near TSS	ZEB1 (GM-12878)	SL3254_Peaks.bed	243418580	243418896	243418580	243418896	243287730	243418650	-1		0.00800748	2.20551	0.0027911	1.53629	0.322497	0.927238	0.000774721	1.80773	0.193513	1.28218		TRUE
ZEB1 (GM-12878)	chr1	243418738	SDCCAG8	10806	-582	distal promoter	ZEB1 (GM-12878)	SL3254_Peaks.bed	243418580	243418896	243418580	243418896	243419320	243663394	1		0.0110594	0.223987	0.00326566	0.357065	0.868759	0.962813	0.0767712	0.603261	0.0383377	1.403		TRUE
ZEB1 (GM-12878)	chr1	243419561	CEP170	9859	-911	distal promoter	ZEB1 (GM-12878)	SL3254_Peaks.bed	243419287	243419835	243419287	243419835	243287730	243418650	-1		0.00800748	2.20551	0.0027911	1.53629	0.322497	0.927238	0.000774721	1.80773	0.193513	1.28218		TRUE
ZEB1 (GM-12878)	chr1	2.44211e+08	ZBTB18	10472	-3388.5	distal promoter	ZEB1 (GM-12878)	SL3254_Peaks.bed	244210974	244211419	244210974	244211419	244214585	244220778	1		0.345659	1.56674	0.110193	0.748976	0.0971759	0.788262	0.00130473	1.64401	0.675394	0.916329		TRUE
ZEB1 (GM-12878)	chr1	244615053	C1orf101	257044	-2626	distal promoter	ZEB1 (GM-12878)	SL3254_Peaks.bed	244614808	244615298	244614808	244615298	244617679	244804479	1		0.281952	1.06115	---	NA	0.571434	0.840651	NA	NA	NA	NA		FALSE
ZEB1 (GM-12878)	chr1	2.44625e+08	ADSS	159	-9169.5	distal promoter	ZEB1 (GM-12878)	SL3254_Peaks.bed	244624409	244624802	244624409	244624802	244571796	244615436	-1		0.0197338	2.13166	0.231103	1.29316	0.855997	0.959688	0.276637	1.07338	0.694826	0.952571		TRUE
ZEB1 (GM-12878)	chr1	244816220	DESI2	51029	-17	near TSS	ZEB1 (GM-12878)	SL3254_Peaks.bed	244815792	244816648	244815792	244816648	244816237	244872335	1		0.00309674	17.6481	0.0075784	1.42562	0.138794	0.765144	0.00282707	1.31368	0.00367042	1.92381		TRUE
ZEB1 (GM-12878)	chr1	246729923	TFB2M	64216	-297	proximal promoter	ZEB1 (GM-12878)	SL3254_Peaks.bed	246729389	246730457	246729389	246730457	246703862	246729626	-1		0.0203087	0.909034	0.106552	1.2364	0.693195	0.893297	0.0530234	1.33916	0.0953075	1.26603		FALSE
ZEB1 (GM-12878)	chr1	246755025	RP11-439E19.1	101928139	-14150	intergenic (<20kb)	ZEB1 (GM-12878)	SL3254_Peaks.bed	246754854	246755196	246754854	246755196	246769175	246771404	1		NA	NA	NA	NA	NA	NA	NA	NA	NA	NA		FALSE
ZEB1 (GM-12878)	chr1	2.47374e+08	MIR3916	100500849	236.5	near TSS	ZEB1 (GM-12878)	SL3254_Peaks.bed	247373650	247374193	247373650	247374193	247353153	247374158	-1		NA	NA	NA	NA	NA	1	NA	NA	NA	NA		FALSE
ZEB1 (GM-12878)	chr1	248850330	OR14I1	401994	-4701	distal promoter	ZEB1 (GM-12878)	SL3254_Peaks.bed	248850213	248850447	248850213	248850447	248844628	248845629	-1		NA	NA	NA	NA	NA	NA	NA	NA	NA	NA		FALSE
ZEB1 (GM-12878)	chr1	249101464	MIR3124	100422879	-19112	intergenic (<20kb)	ZEB1 (GM-12878)	SL3254_Peaks.bed	249101269	249101659	249101269	249101659	249120576	249120642	1		NA	NA	NA	NA	NA	1	NA	NA	NA	NA		FALSE
ZEB1 (GM-12878)	chr1	249132523	SH3BP5L	80851	-11691	intergenic (<20kb)	ZEB1 (GM-12878)	SL3254_Peaks.bed	249132076	249132970	249132076	249132970	249104648	249120832	-1		0.0271076	1.79579	0.6607	0.92349	0.841739	0.925221	0.0410984	1.40923	0.425925	0.78523		TRUE
ZEB1 (GM-12878)	chr1	249133338	SH3BP5L	80851	-12506	intergenic (<20kb)	ZEB1 (GM-12878)	SL3254_Peaks.bed	249133002	249133674	249133002	249133674	249104648	249120832	-1		0.0271076	1.79579	0.6607	0.92349	0.841739	0.925221	0.0410984	1.40923	0.425925	0.78523		TRUE
ZEB1 (GM-12878)	chr1	249168211	ZNF692	55657	-14868	intergenic (<20kb)	ZEB1 (GM-12878)	SL3254_Peaks.bed	249167718	249168704	249167718	249168704	249144205	249153343	-1		0.0726966	0.702318	0.461772	0.917322	0.103027	1.27469	0.111311	1.35411	0.0615367	1.23595		FALSE
ZEB1 (GM-12878)	chr1	2.492e+08	PGBD2	267002	-111.5	near TSS	ZEB1 (GM-12878)	SL3254_Peaks.bed	249200095	249200472	249200095	249200472	249200395	249214145	1		0.128943	0.918382	---	NA	0.711733	1.04772	NA	NA	NA	NA		FALSE
ZEB1 (GM-12878)	chr10	1034287	GTPBP4	23560	-51	near TSS	ZEB1 (GM-12878)	SL3254_Peaks.bed	1033984	1034590	1033984	1034590	1034338	1065876	1		0.150101	1.26357	0.400179	1.13877	0.627041	0.900687	0.23016	0.888122	0.201489	1.22343		FALSE
ZEB1 (GM-12878)	chr10	1082446	IDI2	91734	-10647	intergenic (<20kb)	ZEB1 (GM-12878)	SL3254_Peaks.bed	1082162	1082730	1082162	1082730	1064847	1071799	-1		0.0268041	1.16927	---	NA	0.581746	1.17803	NA	NA	NA	NA		TRUE
ZEB1 (GM-12878)	chr10	1082446	WDR37	22884	-13032	intergenic (<20kb)	ZEB1 (GM-12878)	SL3254_Peaks.bed	1082162	1082730	1082162	1082730	1095478	1178237	1		0.00990866	1.18108	0.0120806	1.38974	0.605285	1.14334	0.0586576	1.26051	0.0184259	1.21868		TRUE
ZEB1 (GM-12878)	chr10	1.09484e+06	WDR37	22884	-638.5	distal promoter	ZEB1 (GM-12878)	SL3254_Peaks.bed	1094480	1095199	1094480	1095199	1095478	1178237	1		0.00990866	1.18108	0.0120806	1.38974	0.605285	1.14334	0.0586576	1.26051	0.0184259	1.21868		TRUE
ZEB1 (GM-12878)	chr10	1.09544e+06	IDI1	3422	-329.5	proximal promoter	ZEB1 (GM-12878)	SL3254_Peaks.bed	1095320	1095559	1095320	1095559	1085848	1095110	-1		0.077664	1.55102	0.131508	1.49089	0.678647	0.86328	0.00111148	0.675322	0.198419	1.19612		FALSE
ZEB1 (GM-12878)	chr10	1.09544e+06	WDR37	22884	-38.5	near TSS	ZEB1 (GM-12878)	SL3254_Peaks.bed	1095320	1095559	1095320	1095559	1095478	1178237	1		0.00990866	1.18108	0.0120806	1.38974	0.605285	1.14334	0.0586576	1.26051	0.0184259	1.21868		TRUE
ZEB1 (GM-12878)	chr10	1096685	IDI1	3422	-1575	distal promoter	ZEB1 (GM-12878)	SL3254_Peaks.bed	1096508	1096862	1096508	1096862	1085848	1095110	-1		0.077664	1.55102	0.131508	1.49089	0.678647	0.86328	0.00111148	0.675322	0.198419	1.19612		FALSE
ZEB1 (GM-12878)	chr10	1.10283e+06	IDI1	3422	-7715.5	distal promoter	ZEB1 (GM-12878)	SL3254_Peaks.bed	1102422	1103229	1102422	1103229	1085848	1095110	-1		0.077664	1.55102	0.131508	1.49089	0.678647	0.86328	0.00111148	0.675322	0.198419	1.19612		FALSE
ZEB1 (GM-12878)	chr10	3.0888e+06	PFKP	5214	-19726.5	intergenic (<20kb)	ZEB1 (GM-12878)	SL3254_Peaks.bed	3088402	3089195	3088402	3089195	3108525	3179904	1		0.0209474	2.50602	0.355621	0.846011	0.414327	1.13456	0.00207856	1.35156	0.0082628	0.75427		TRUE
ZEB1 (GM-12878)	chr10	3.10918e+06	RP11-118K6.3	101927824	-986.5	distal promoter	ZEB1 (GM-12878)	SL3254_Peaks.bed	3108795	3109564	3108795	3109564	3107616	3108193	-1		NA	NA	NA	NA	NA	NA	NA	NA	NA	NA		FALSE
ZEB1 (GM-12878)	chr10	3.10994e+06	RP11-118K6.3	101927824	-1745.5	distal promoter	ZEB1 (GM-12878)	SL3254_Peaks.bed	3109584	3110293	3109584	3110293	3107616	3108193	-1		NA	NA	NA	NA	NA	NA	NA	NA	NA	NA		FALSE
ZEB1 (GM-12878)	chr10	3110862	RP11-118K6.3	101927824	-2669	distal promoter	ZEB1 (GM-12878)	SL3254_Peaks.bed	3110677	3111047	3110677	3111047	3107616	3108193	-1		NA	NA	NA	NA	NA	NA	NA	NA	NA	NA		FALSE
ZEB1 (GM-12878)	chr10	3.21556e+06	PITRM1	10531	-557.5	distal promoter	ZEB1 (GM-12878)	SL3254_Peaks.bed	3215115	3216006	3215115	3216006	3179920	3215003	-1		0.00156674	1.52196	0.0661101	0.887387	0.856388	0.964224	0.0266662	1.34017	0.0493202	0.873406		TRUE
ZEB1 (GM-12878)	chr10	3827753	KLF6	1316	-280	proximal promoter	ZEB1 (GM-12878)	SL3254_Peaks.bed	3827504	3828002	3827504	3828002	3818188	3827473	-1		0.00730579	2.87911	0.197227	1.22324	0.585185	0.797638	0.00491714	0.714534	0.35856	1.2075		TRUE
ZEB1 (GM-12878)	chr10	4.05595e+06	RP11-433J20.2	101927946	-11178.5	intergenic (<20kb)	ZEB1 (GM-12878)	SL3254_Peaks.bed	4055776	4056131	4055776	4056131	4067132	4070586	1		NA	NA	NA	NA	NA	NA	NA	NA	NA	NA		FALSE
ZEB1 (GM-12878)	chr10	5396232	UCN3	114131	-10969	intergenic (<20kb)	ZEB1 (GM-12878)	SL3254_Peaks.bed	5396117	5396347	5396117	5396347	5407201	5416884	1		NA	NA	NA	NA	NA	NA	NA	NA	NA	NA		FALSE
ZEB1 (GM-12878)	chr10	5454408	TUBAL3	79861	-7386	distal promoter	ZEB1 (GM-12878)	SL3254_Peaks.bed	5454268	5454548	5454268	5454548	5435290	5447022	-1		0.35747	1.0792	---	NA	0.451499	0.713002	NA	NA	NA	NA		FALSE
ZEB1 (GM-12878)	chr10	5454408	NET1	10276	-106	near TSS	ZEB1 (GM-12878)	SL3254_Peaks.bed	5454268	5454548	5454268	5454548	5454514	5500426	1		0.000735701	2.18731	0.103933	0.87966	0.837757	1.02842	0.417358	0.932152	0.0502477	1.27296		TRUE
ZEB1 (GM-12878)	chr10	5726538	ASB13	79754	-17980	intergenic (<20kb)	ZEB1 (GM-12878)	SL3254_Peaks.bed	5726385	5726691	5726385	5726691	5680830	5708558	-1		0.216227	0.865001	0.0695479	0.84655	0.568857	1.42972	0.269371	0.870516	0.094939	0.870753		FALSE
ZEB1 (GM-12878)	chr10	5726538	FAM208B	54906	-263	proximal promoter	ZEB1 (GM-12878)	SL3254_Peaks.bed	5726385	5726691	5726385	5726691	5726801	5805703	1		0.0358149	1.80584	0.326389	1.17722	0.0870458	0.869078	0.0196541	1.15775	0.0654271	1.54018		TRUE
ZEB1 (GM-12878)	chr10	5727253	ASB13	79754	-18695	intergenic (<20kb)	ZEB1 (GM-12878)	SL3254_Peaks.bed	5727102	5727404	5727102	5727404	5680830	5708558	-1		0.216227	0.865001	0.0695479	0.84655	0.568857	1.42972	0.269371	0.870516	0.094939	0.870753		FALSE
ZEB1 (GM-12878)	chr10	5.93215e+06	ANKRD16	54522	-284.5	proximal promoter	ZEB1 (GM-12878)	SL3254_Peaks.bed	5931864	5932443	5931864	5932443	5903580	5931869	-1		0.017719	1.1406	0.521224	1.0457	0.978771	0.998364	0.464013	1.27228	0.314225	1.08913		TRUE
ZEB1 (GM-12878)	chr10	6.12852e+06	RBM17	84991	-2433.5	distal promoter	ZEB1 (GM-12878)	SL3254_Peaks.bed	6128316	6128717	6128316	6128717	6130950	6159420	1		0.0322858	1.12508	0.106824	0.881917	0.228756	0.871975	0.000702907	0.86681	0.0302506	1.20722		TRUE
ZEB1 (GM-12878)	chr10	6130842	RBM17	84991	-108	near TSS	ZEB1 (GM-12878)	SL3254_Peaks.bed	6130631	6131053	6130631	6131053	6130950	6159420	1		0.0322858	1.12508	0.106824	0.881917	0.228756	0.871975	0.000702907	0.86681	0.0302506	1.20722		TRUE
ZEB1 (GM-12878)	chr10	6.18279e+06	MIR3155A	100628560	-11365.5	intergenic (<20kb)	ZEB1 (GM-12878)	SL3254_Peaks.bed	6182428	6183159	6182428	6183159	6194159	6194240	1		NA	NA	NA	NA	NA	1	NA	NA	NA	NA		FALSE
ZEB1 (GM-12878)	chr10	6.18279e+06	MIR3155A	100628560	-11365.5	intergenic (<20kb)	ZEB1 (GM-12878)	SL3254_Peaks.bed	6182428	6183159	6182428	6183159	6194159	6194240	1		NA	NA	NA	NA	NA	1	NA	NA	NA	NA		FALSE
ZEB1 (GM-12878)	chr10	6.18279e+06	PFKFB3	5209	-4087.5	distal promoter	ZEB1 (GM-12878)	SL3254_Peaks.bed	6182428	6183159	6182428	6183159	6186881	6277495	1		0.0729465	1.28215	0.0696549	0.759835	0.624079	0.968622	0.00151859	0.313144	0.182554	2.2601		FALSE
ZEB1 (GM-12878)	chr10	6.18349e+06	MIR3155A	100628560	-10665.5	intergenic (<20kb)	ZEB1 (GM-12878)	SL3254_Peaks.bed	6183303	6183684	6183303	6183684	6194159	6194240	1		NA	NA	NA	NA	NA	1	NA	NA	NA	NA		FALSE
ZEB1 (GM-12878)	chr10	6.18349e+06	MIR3155A	100628560	-10665.5	intergenic (<20kb)	ZEB1 (GM-12878)	SL3254_Peaks.bed	6183303	6183684	6183303	6183684	6194159	6194240	1		NA	NA	NA	NA	NA	1	NA	NA	NA	NA		FALSE
ZEB1 (GM-12878)	chr10	6.18349e+06	PFKFB3	5209	-3387.5	distal promoter	ZEB1 (GM-12878)	SL3254_Peaks.bed	6183303	6183684	6183303	6183684	6186881	6277495	1		0.0729465	1.28215	0.0696549	0.759835	0.624079	0.968622	0.00151859	0.313144	0.182554	2.2601		FALSE
ZEB1 (GM-12878)	chr10	6.18701e+06	MIR3155A	100628560	-7151.5	distal promoter	ZEB1 (GM-12878)	SL3254_Peaks.bed	6186799	6187216	6186799	6187216	6194159	6194240	1		NA	NA	NA	NA	NA	1	NA	NA	NA	NA		FALSE
ZEB1 (GM-12878)	chr10	6.18701e+06	MIR3155A	100628560	-7151.5	distal promoter	ZEB1 (GM-12878)	SL3254_Peaks.bed	6186799	6187216	6186799	6187216	6194159	6194240	1		NA	NA	NA	NA	NA	1	NA	NA	NA	NA		FALSE
ZEB1 (GM-12878)	chr10	6312539	RP11-563J2.2	399715	-7111	distal promoter	ZEB1 (GM-12878)	SL3254_Peaks.bed	6312309	6312769	6312309	6312769	6319650	6377944	1		NA	NA	NA	NA	0.56666	1.08427	NA	NA	NA	NA		FALSE
ZEB1 (GM-12878)	chr10	6317311	RP11-563J2.2	399715	-2339	distal promoter	ZEB1 (GM-12878)	SL3254_Peaks.bed	6317012	6317610	6317012	6317610	6319650	6377944	1		NA	NA	NA	NA	0.56666	1.08427	NA	NA	NA	NA		FALSE
ZEB1 (GM-12878)	chr10	7830005	KIN	22944	-15	near TSS	ZEB1 (GM-12878)	SL3254_Peaks.bed	7829644	7830366	7829644	7830366	7792925	7829990	-1		0.637205	0.944387	0.18188	1.18339	0.482497	1.31495	0.0201266	0.707393	0.0244706	1.42164		TRUE
ZEB1 (GM-12878)	chr10	7830005	ATP5C1	509	-87	near TSS	ZEB1 (GM-12878)	SL3254_Peaks.bed	7829644	7830366	7829644	7830366	7830092	7849778	1		0.162481	1.44944	0.391854	0.949722	0.696366	0.950731	0.100968	1.15646	0.067474	1.07318		FALSE
ZEB1 (GM-12878)	chr10	7.83074e+06	KIN	22944	-749.5	distal promoter	ZEB1 (GM-12878)	SL3254_Peaks.bed	7830375	7831104	7830375	7831104	7792925	7829990	-1		0.637205	0.944387	0.18188	1.18339	0.482497	1.31495	0.0201266	0.707393	0.0244706	1.42164		TRUE
ZEB1 (GM-12878)	chr10	7860306	TAF3	83860	-161	near TSS	ZEB1 (GM-12878)	SL3254_Peaks.bed	7859942	7860670	7859942	7860670	7860467	8058590	1		0.0329483	1.35075	0.133995	1.2553	0.104789	0.729143	0.591474	0.944597	0.465989	1.13872		TRUE
ZEB1 (GM-12878)	chr10	8.09537e+06	GATA3	2625	-197.5	near TSS	ZEB1 (GM-12878)	SL3254_Peaks.bed	8095243	8095496	8095243	8095496	8095567	8117161	1		0.0824099	1.62803	0.483598	0.874103	0.0252155	0.544431	0.275257	2.33443	0.0292307	0.152203		FALSE
ZEB1 (GM-12878)	chr10	8103420	GATA3-AS1	399717	-7973	distal promoter	ZEB1 (GM-12878)	SL3254_Peaks.bed	8103188	8103652	8103188	8103652	8092413	8095447	-1		NA	NA	NA	NA	NA	NA	NA	NA	NA	NA		FALSE
ZEB1 (GM-12878)	chr10	8103420	RP11-379F12.3	399717	-8008	distal promoter	ZEB1 (GM-12878)	SL3254_Peaks.bed	8103188	8103652	8103188	8103652	8094205	8095412	-1		NA	NA	NA	NA	NA	NA	NA	NA	NA	NA		FALSE
ZEB1 (GM-12878)	chr10	11783771	ECHDC3	79746	-594	distal promoter	ZEB1 (GM-12878)	SL3254_Peaks.bed	11783648	11783894	11783648	11783894	11784365	11806069	1		0.011273	1.83732	0.46442	0.883464	NA	1	0.241875	0.914856	0.458283	0.873359		TRUE
ZEB1 (GM-12878)	chr10	1.17841e+07	ECHDC3	79746	-276.5	proximal promoter	ZEB1 (GM-12878)	SL3254_Peaks.bed	11783910	11784267	11783910	11784267	11784365	11806069	1		0.011273	1.83732	0.46442	0.883464	NA	1	0.241875	0.914856	0.458283	0.873359		TRUE
ZEB1 (GM-12878)	chr10	12085916	UPF2	26019	-747	distal promoter	ZEB1 (GM-12878)	SL3254_Peaks.bed	12085766	12086066	12085766	12086066	11962021	12085169	-1		0.0269426	0.875455	0.213995	1.23034	0.706645	0.90358	0.523439	0.938727	0.0284574	1.07004		TRUE
ZEB1 (GM-12878)	chr10	1.21108e+07	DHTKD1	55526	-189.5	near TSS	ZEB1 (GM-12878)	SL3254_Peaks.bed	12110607	12110956	12110607	12110956	12110971	12165224	1		0.00748167	1.71879	0.752572	0.956671	0.867411	0.957177	0.0783705	3.68905	0.34769	0.698562		TRUE
ZEB1 (GM-12878)	chr10	12390835	CAMK1D	57118	-646	distal promoter	ZEB1 (GM-12878)	SL3254_Peaks.bed	12390685	12390985	12390685	12390985	12391481	12877545	1		0.0494131	1.77747	5.49904e-05	0.216966	0.178027	1.77755	0.140419	0.85727	0.142738	0.63467		TRUE
ZEB1 (GM-12878)	chr10	1.23913e+07	CAMK1D	57118	-227.5	near TSS	ZEB1 (GM-12878)	SL3254_Peaks.bed	12391042	12391465	12391042	12391465	12391481	12877545	1		0.0494131	1.77747	5.49904e-05	0.216966	0.178027	1.77755	0.140419	0.85727	0.142738	0.63467		TRUE
ZEB1 (GM-12878)	chr10	1.31422e+07	CCDC3	83643	-579.5	distal promoter	ZEB1 (GM-12878)	SL3254_Peaks.bed	13142053	13142410	13142053	13142410	12938627	13141652	-1		NA	NA	NA	NA	NA	NA	NA	NA	NA	NA		FALSE
ZEB1 (GM-12878)	chr10	13628917	PRPF18	8559	-10	near TSS	ZEB1 (GM-12878)	SL3254_Peaks.bed	13628657	13629177	13628657	13629177	13628927	13672868	1		0.0469968	1.47722	0.643945	1.05438	0.808496	1.05755	0.0181761	1.21505	0.000201939	1.52328		TRUE
ZEB1 (GM-12878)	chr10	14996106	MEIG1	644890	-5332	distal promoter	ZEB1 (GM-12878)	SL3254_Peaks.bed	14995622	14996590	14995622	14996590	15001438	15030049	1		NA	NA	0.456859	0.636065	0.199967	1.77906	0.669954	0.738549	0.274871	1.76656		FALSE
ZEB1 (GM-12878)	chr10	15001627	DCLRE1C	64421	-5196	distal promoter	ZEB1 (GM-12878)	SL3254_Peaks.bed	15001094	15002160	15001094	15002160	14939358	14996431	-1		0.00746775	1.79618	0.252007	0.835564	0.0843126	0.786988	0.490197	0.716096	0.289104	1.49122		TRUE
ZEB1 (GM-12878)	chr10	1.51306e+07	RPP38	10557	-8622.5	distal promoter	ZEB1 (GM-12878)	SL3254_Peaks.bed	15130422	15130691	15130422	15130691	15139179	15181817	1		0.00336462	0.769246	---	NA	0.50379	0.793617	NA	NA	NA	NA		FALSE
ZEB1 (GM-12878)	chr10	15139492	ACBD7	414149	-8717	distal promoter	ZEB1 (GM-12878)	SL3254_Peaks.bed	15139008	15139976	15139008	15139976	15119522	15130775	-1		NA	NA	---	NA	0.237575	0.946788	NA	NA	NA	NA		FALSE
ZEB1 (GM-12878)	chr10	15139492	C10orf111	221060	-174	near TSS	ZEB1 (GM-12878)	SL3254_Peaks.bed	15139008	15139976	15139008	15139976	15137384	15139318	-1		NA	NA	---	NA	0.526298	1.11659	NA	NA	NA	NA		FALSE
ZEB1 (GM-12878)	chr10	15210488	PPIAP30	100192204	-13169	intergenic (<20kb)	ZEB1 (GM-12878)	SL3254_Peaks.bed	15210253	15210723	15210253	15210723	15196801	15197319	-1		NA	NA	NA	NA	NA	NA	NA	NA	NA	NA		FALSE
ZEB1 (GM-12878)	chr10	15902554	FAM188A	80013	-35	near TSS	ZEB1 (GM-12878)	SL3254_Peaks.bed	15902287	15902821	15902287	15902821	15820169	15902519	-1		0.703793	1.04686	0.017549	0.452525	0.438226	1.16762	5.25558e-06	0.235844	0.00581738	1.62964		TRUE
ZEB1 (GM-12878)	chr10	1.72726e+07	VIM-AS1	100507347	-605.5	distal promoter	ZEB1 (GM-12878)	SL3254_Peaks.bed	17272294	17272885	17272294	17272885	17256238	17271984	-1		NA	NA	NA	NA	NA	NA	NA	NA	NA	NA		FALSE
ZEB1 (GM-12878)	chr10	1.76861e+07	STAM	8027	-16.5	near TSS	ZEB1 (GM-12878)	SL3254_Peaks.bed	17685879	17686336	17685879	17686336	17686124	17757913	1		0.0539187	1.2644	0.000237744	1.16591	0.576211	0.908695	0.000550057	1.30038	0.00244283	1.59878		TRUE
ZEB1 (GM-12878)	chr10	18940663	NSUN6	221078	-112	near TSS	ZEB1 (GM-12878)	SL3254_Peaks.bed	18940377	18940949	18940377	18940949	18834490	18940551	-1		0.0429423	1.74058	0.507213	0.904513	0.35924	1.12693	0.459452	1.21999	0.0906705	1.26782		TRUE
ZEB1 (GM-12878)	chr10	18940663	ARL5B	221079	-7671	distal promoter	ZEB1 (GM-12878)	SL3254_Peaks.bed	18940377	18940949	18940377	18940949	18948334	18970568	1		0.0818556	0.858443	0.00433997	0.561148	0.136319	0.674998	0.0103835	0.740876	0.351017	1.29102		FALSE
ZEB1 (GM-12878)	chr10	1.89487e+07	NSUN6	221078	-8117.5	distal promoter	ZEB1 (GM-12878)	SL3254_Peaks.bed	18947969	18949368	18947969	18949368	18834490	18940551	-1		0.0429423	1.74058	0.507213	0.904513	0.35924	1.12693	0.459452	1.21999	0.0906705	1.26782		TRUE
ZEB1 (GM-12878)	chr10	21823016	SKIDA1	387640	-8405	distal promoter	ZEB1 (GM-12878)	SL3254_Peaks.bed	21822608	21823424	21822608	21823424	21802407	21814611	-1		0.0893461	0.665354	0.515691	0.527299	0.321899	1.13164	0.709326	0.905191	0.634059	1.22874		FALSE
ZEB1 (GM-12878)	chr10	21823016	MLLT10	8028	-78	near TSS	ZEB1 (GM-12878)	SL3254_Peaks.bed	21822608	21823424	21822608	21823424	21823094	22032559	1		0.00587972	0.803814	0.0528694	1.60855	0.828169	1.03944	0.0124627	0.622096	0.0321124	1.75806		TRUE
ZEB1 (GM-12878)	chr10	22518380	EBLN1	340900	-19430	intergenic (<20kb)	ZEB1 (GM-12878)	SL3254_Peaks.bed	22518157	22518603	22518157	22518603	22497743	22498950	-1		NA	NA	NA	NA	NA	1	NA	NA	NA	NA		FALSE
ZEB1 (GM-12878)	chr10	22540763	RP11-573G6.6	100130992	-5952	distal promoter	ZEB1 (GM-12878)	SL3254_Peaks.bed	22540566	22540960	22540566	22540960	22546715	22547477	1		NA	NA	NA	NA	0.995782	1.00022	NA	NA	NA	NA		FALSE
ZEB1 (GM-12878)	chr10	2.25416e+07	RP11-573G6.6	100130992	-5104.5	distal promoter	ZEB1 (GM-12878)	SL3254_Peaks.bed	22541284	22541937	22541284	22541937	22546715	22547477	1		NA	NA	NA	NA	0.995782	1.00022	NA	NA	NA	NA		FALSE
ZEB1 (GM-12878)	chr10	23012452	PIP4K2A	5305	-8968	distal promoter	ZEB1 (GM-12878)	SL3254_Peaks.bed	23012262	23012642	23012262	23012642	22823778	23003484	-1		0.105436	0.714477	0.0160432	1.62856	0.937514	1.01503	0.000163509	4.99695	0.00323157	1.5507		TRUE
ZEB1 (GM-12878)	chr10	2.3728e+07	OTUD1	220213	-221.5	near TSS	ZEB1 (GM-12878)	SL3254_Peaks.bed	23727824	23728129	23727824	23728129	23728198	23731308	1		0.0420715	1.88421	0.0568612	1.22381	0.619267	0.94713	0.00350865	1.2614	0.00646082	2.35587		TRUE
ZEB1 (GM-12878)	chr10	25012969	ARHGAP21	57584	-372	proximal promoter	ZEB1 (GM-12878)	SL3254_Peaks.bed	25012740	25013198	25012740	25013198	24872538	25012597	-1		0.000670475	2.36776	0.229759	0.790679	0.152114	0.695891	0.00213442	0.613782	0.157992	1.13792		TRUE
ZEB1 (GM-12878)	chr10	25305707	ENKUR	219670	-618	distal promoter	ZEB1 (GM-12878)	SL3254_Peaks.bed	25305314	25306100	25305314	25306100	25270908	25305089	-1		0.893781	1.01489	0.000235676	0.329838	0.42265	0.911821	0.0125777	0.25306	0.433639	1.11884		FALSE
ZEB1 (GM-12878)	chr10	26719676	APBB1IP	54518	-7456	distal promoter	ZEB1 (GM-12878)	SL3254_Peaks.bed	26719503	26719849	26719503	26719849	26727132	26856732	1		0.00255096	14.3865	0.11161	0.766064	NA	1	0.00177301	1.68047	0.377094	0.828177		TRUE
ZEB1 (GM-12878)	chr10	26726889	APBB1IP	54518	-243	near TSS	ZEB1 (GM-12878)	SL3254_Peaks.bed	26726652	26727126	26726652	26727126	26727132	26856732	1		0.00255096	14.3865	0.11161	0.766064	NA	1	0.00177301	1.68047	0.377094	0.828177		TRUE
ZEB1 (GM-12878)	chr10	2.74433e+07	MASTL	84930	-490.5	proximal promoter	ZEB1 (GM-12878)	SL3254_Peaks.bed	27443031	27443494	27443031	27443494	27443753	27475853	1		0.00412309	2.29338	0.0228602	0.789718	0.366991	0.800863	0.00137937	0.725445	0.615915	1.174		TRUE
ZEB1 (GM-12878)	chr10	27532003	ACBD5	91452	-944	distal promoter	ZEB1 (GM-12878)	SL3254_Peaks.bed	27531861	27532145	27531861	27532145	27484146	27531059	-1		0.10374	1.57449	0.00596222	1.65199	NA	1	0.00539193	3.99637	0.861983	0.99375		TRUE
ZEB1 (GM-12878)	chr10	2.75417e+07	ACBD5	91452	-10593.5	intergenic (<20kb)	ZEB1 (GM-12878)	SL3254_Peaks.bed	27541419	27541886	27541419	27541886	27484146	27531059	-1		0.10374	1.57449	0.00596222	1.65199	NA	1	0.00539193	3.99637	0.861983	0.99375		TRUE
ZEB1 (GM-12878)	chr10	2.88219e+07	WAC-AS1	220906	-212.5	near TSS	ZEB1 (GM-12878)	SL3254_Peaks.bed	28821702	28822067	28821702	28822067	28811581	28821672	-1		NA	NA	NA	NA	NA	NA	NA	NA	NA	NA		FALSE
ZEB1 (GM-12878)	chr10	28966179	BAMBI	25805	-92	near TSS	ZEB1 (GM-12878)	SL3254_Peaks.bed	28966023	28966335	28966023	28966335	28966271	28971868	1		0.0488079	0.466716	0.013572	0.679927	0.146587	1.63245	0.0588189	3.08722	0.00807904	0.129682		FALSE
ZEB1 (GM-12878)	chr10	30707382	MAP3K8	1326	-15484	intergenic (<20kb)	ZEB1 (GM-12878)	SL3254_Peaks.bed	30707238	30707526	30707238	30707526	30722866	30750762	1		0.0545464	3.74258	0.472432	1.07497	0.0836081	0.597018	0.151895	1.76934	0.607301	0.839079		FALSE
ZEB1 (GM-12878)	chr10	3.07094e+07	MAP3K8	1326	-13510.5	intergenic (<20kb)	ZEB1 (GM-12878)	SL3254_Peaks.bed	30709199	30709512	30709199	30709512	30722866	30750762	1		0.0545464	3.74258	0.472432	1.07497	0.0836081	0.597018	0.151895	1.76934	0.607301	0.839079		FALSE
ZEB1 (GM-12878)	chr10	3.07222e+07	MAP3K8	1326	-622.5	distal promoter	ZEB1 (GM-12878)	SL3254_Peaks.bed	30722098	30722389	30722098	30722389	30722866	30750762	1		0.0545464	3.74258	0.472432	1.07497	0.0836081	0.597018	0.151895	1.76934	0.607301	0.839079		FALSE
ZEB1 (GM-12878)	chr10	30954435	SVILP1	645954	-6060	distal promoter	ZEB1 (GM-12878)	SL3254_Peaks.bed	30954293	30954577	30954293	30954577	30960495	31006195	1		NA	NA	NA	NA	NA	NA	NA	NA	NA	NA		FALSE
ZEB1 (GM-12878)	chr10	30994437	RP11-14C22.6	101929332	-17743	intergenic (<20kb)	ZEB1 (GM-12878)	SL3254_Peaks.bed	30994036	30994838	30994036	30994838	31012180	31012669	1		NA	NA	NA	NA	NA	NA	NA	NA	NA	NA		FALSE
ZEB1 (GM-12878)	chr10	31609525	ZEB1-AS1	101930234	-149	near TSS	ZEB1 (GM-12878)	SL3254_Peaks.bed	31609045	31610005	31609045	31610005	31495207	31609376	-1		NA	NA	NA	NA	NA	NA	NA	NA	NA	NA		FALSE
ZEB1 (GM-12878)	chr10	31609525	ZEB1-AS1	101930234	-149	near TSS	ZEB1 (GM-12878)	SL3254_Peaks.bed	31609045	31610005	31609045	31610005	31495207	31609376	-1		NA	NA	NA	NA	NA	NA	NA	NA	NA	NA		FALSE
ZEB1 (GM-12878)	chr10	3.26353e+07	RP11-135A24.2	102031319	-1028.5	distal promoter	ZEB1 (GM-12878)	SL3254_Peaks.bed	32635100	32635493	32635100	32635493	32636325	32663416	1		NA	NA	NA	NA	NA	NA	NA	NA	NA	NA		FALSE
ZEB1 (GM-12878)	chr10	32636293	RP11-135A24.2	102031319	-32	near TSS	ZEB1 (GM-12878)	SL3254_Peaks.bed	32636094	32636492	32636094	32636492	32636325	32663416	1		NA	NA	NA	NA	NA	NA	NA	NA	NA	NA		FALSE
ZEB1 (GM-12878)	chr10	33246704	RP11-462L8.1	101929475	-1069	distal promoter	ZEB1 (GM-12878)	SL3254_Peaks.bed	33246507	33246901	33246507	33246901	33247773	33371030	1		NA	NA	NA	NA	NA	NA	NA	NA	NA	NA		FALSE
ZEB1 (GM-12878)	chr10	35379336	MIR3611	100500890	-10728	intergenic (<20kb)	ZEB1 (GM-12878)	SL3254_Peaks.bed	35379039	35379633	35379039	35379633	35368526	35368608	-1		NA	NA	NA	NA	NA	NA	NA	NA	NA	NA		FALSE
ZEB1 (GM-12878)	chr10	35930341	MIR4683	100616500	-161	near TSS	ZEB1 (GM-12878)	SL3254_Peaks.bed	35930197	35930485	35930197	35930485	35930100	35930180	-1		NA	NA	NA	NA	NA	1	NA	NA	NA	NA		FALSE
ZEB1 (GM-12878)	chr10	38383210	ZNF37A	101929740	-54	near TSS	ZEB1 (GM-12878)	SL3254_Peaks.bed	38382974	38383446	38382974	38383446	38383264	38414472	1		NA	NA	NA	NA	NA	NA	NA	NA	NA	NA		FALSE
ZEB1 (GM-12878)	chr10	38383210	ZNF37A	101929740	-54	near TSS	ZEB1 (GM-12878)	SL3254_Peaks.bed	38382974	38383446	38382974	38383446	38383264	38414472	1		NA	NA	NA	NA	NA	NA	NA	NA	NA	NA		FALSE
ZEB1 (GM-12878)	chr10	43278152	BMS1	101929959	-97	near TSS	ZEB1 (GM-12878)	SL3254_Peaks.bed	43277878	43278426	43277878	43278426	43278249	43330385	1		NA	NA	NA	NA	NA	NA	NA	NA	NA	NA		FALSE
ZEB1 (GM-12878)	chr10	43278152	BMS1	101929959	-97	near TSS	ZEB1 (GM-12878)	SL3254_Peaks.bed	43277878	43278426	43277878	43278426	43278249	43330385	1		NA	NA	NA	NA	NA	NA	NA	NA	NA	NA		FALSE
ZEB1 (GM-12878)	chr10	43857660	FXYD4	53828	-9430	distal promoter	ZEB1 (GM-12878)	SL3254_Peaks.bed	43857401	43857919	43857401	43857919	43867090	43871783	1		0.0199179	1.15902	0.0392098	0.858729	NA	1	0.176634	0.819301	0.445088	0.876913		TRUE
ZEB1 (GM-12878)	chr10	43915966	HNRNPF	3185	-11352	intergenic (<20kb)	ZEB1 (GM-12878)	SL3254_Peaks.bed	43915821	43916111	43915821	43916111	43881065	43904614	-1		0.00851662	0.798727	0.804427	0.931757	0.27144	0.919713	0.000634726	0.696572	0.228312	1.11966		FALSE
ZEB1 (GM-12878)	chr10	4.5459e+07	TMEM72-AS1	220980	-3845.5	distal promoter	ZEB1 (GM-12878)	SL3254_Peaks.bed	45458848	45459117	45458848	45459117	45306472	45455137	-1		NA	NA	NA	NA	NA	NA	NA	NA	NA	NA		FALSE
ZEB1 (GM-12878)	chr10	46222606	FAM21C	101930591	-42	near TSS	ZEB1 (GM-12878)	SL3254_Peaks.bed	46222369	46222843	46222369	46222843	46222648	46288409	1		NA	NA	NA	NA	NA	NA	NA	NA	NA	NA		FALSE
ZEB1 (GM-12878)	chr10	46222606	FAM21C	101930591	-42	near TSS	ZEB1 (GM-12878)	SL3254_Peaks.bed	46222369	46222843	46222369	46222843	46222648	46288409	1		NA	NA	NA	NA	NA	NA	NA	NA	NA	NA		FALSE
ZEB1 (GM-12878)	chr10	46222606	FAM21C	101930591	-42	near TSS	ZEB1 (GM-12878)	SL3254_Peaks.bed	46222369	46222843	46222369	46222843	46222648	46288409	1		NA	NA	NA	NA	NA	NA	NA	NA	NA	NA		FALSE
ZEB1 (GM-12878)	chr10	49496393	FRMPD2	101930006	-13452	intergenic (<20kb)	ZEB1 (GM-12878)	SL3254_Peaks.bed	49496219	49496567	49496219	49496567	49364601	49482941	-1		NA	NA	NA	NA	NA	NA	NA	NA	NA	NA		FALSE
ZEB1 (GM-12878)	chr10	49496393	FRMPD2	101930006	-13452	intergenic (<20kb)	ZEB1 (GM-12878)	SL3254_Peaks.bed	49496219	49496567	49496219	49496567	49364601	49482941	-1		NA	NA	NA	NA	NA	NA	NA	NA	NA	NA		FALSE
ZEB1 (GM-12878)	chr10	49496393	MAPK8	5599	-18305	intergenic (<20kb)	ZEB1 (GM-12878)	SL3254_Peaks.bed	49496219	49496567	49496219	49496567	49514698	49647403	1		NA	NA	NA	NA	NA	NA	NA	NA	NA	NA		FALSE
ZEB1 (GM-12878)	chr10	49514343	MAPK8	5599	-355	proximal promoter	ZEB1 (GM-12878)	SL3254_Peaks.bed	49514049	49514637	49514049	49514637	49514698	49647403	1		NA	NA	NA	NA	NA	NA	NA	NA	NA	NA		FALSE
ZEB1 (GM-12878)	chr10	49864608	ARHGAP22	58504	-298	proximal promoter	ZEB1 (GM-12878)	SL3254_Peaks.bed	49864101	49865115	49864101	49865115	49654077	49864310	-1		NA	NA	NA	NA	NA	NA	NA	NA	NA	NA		FALSE
ZEB1 (GM-12878)	chr10	4.98798e+07	ARHGAP22	58504	-15456.5	intergenic (<20kb)	ZEB1 (GM-12878)	SL3254_Peaks.bed	49879529	49880004	49879529	49880004	49654077	49864310	-1		NA	NA	NA	NA	NA	NA	NA	NA	NA	NA		FALSE
ZEB1 (GM-12878)	chr10	4.98798e+07	WDFY4	57705	-13154.5	intergenic (<20kb)	ZEB1 (GM-12878)	SL3254_Peaks.bed	49879529	49880004	49879529	49880004	49892921	50191001	1		0.496996	0.971794	---	NA	NA	1	NA	NA	NA	NA		FALSE
ZEB1 (GM-12878)	chr10	49880578	ARHGAP22	58504	-16268	intergenic (<20kb)	ZEB1 (GM-12878)	SL3254_Peaks.bed	49880230	49880926	49880230	49880926	49654077	49864310	-1		NA	NA	NA	NA	NA	NA	NA	NA	NA	NA		FALSE
ZEB1 (GM-12878)	chr10	49880578	WDFY4	57705	-12343	intergenic (<20kb)	ZEB1 (GM-12878)	SL3254_Peaks.bed	49880230	49880926	49880230	49880926	49892921	50191001	1		0.496996	0.971794	---	NA	NA	1	NA	NA	NA	NA		FALSE
ZEB1 (GM-12878)	chr10	5.03985e+07	C10orf128	170371	-1890.5	distal promoter	ZEB1 (GM-12878)	SL3254_Peaks.bed	50398263	50398778	50398263	50398778	50362773	50396630	-1		0.0313934	1.22582	---	NA	NA	1	NA	NA	NA	NA		TRUE
ZEB1 (GM-12878)	chr10	51503411	AGAP7	653268	-17084	intergenic (<20kb)	ZEB1 (GM-12878)	SL3254_Peaks.bed	51503279	51503543	51503279	51503543	51464162	51486327	-1		NA	NA	NA	NA	NA	NA	NA	NA	NA	NA		FALSE
ZEB1 (GM-12878)	chr10	5.18276e+07	RP11-324H6.5	326332	-68.5	near TSS	ZEB1 (GM-12878)	SL3254_Peaks.bed	51827418	51827845	51827418	51827845	51780942	51827563	-1		NA	NA	NA	NA	NA	NA	NA	NA	NA	NA		FALSE
ZEB1 (GM-12878)	chr10	5.18276e+07	FAM21A	101930591	-16.5	near TSS	ZEB1 (GM-12878)	SL3254_Peaks.bed	51827418	51827845	51827418	51827845	51827648	51893269	1		NA	NA	NA	NA	NA	NA	NA	NA	NA	NA		FALSE
ZEB1 (GM-12878)	chr10	5.18276e+07	FAM21A	101930591	-16.5	near TSS	ZEB1 (GM-12878)	SL3254_Peaks.bed	51827418	51827845	51827418	51827845	51827648	51893269	1		NA	NA	NA	NA	NA	NA	NA	NA	NA	NA		FALSE
ZEB1 (GM-12878)	chr10	5.18276e+07	FAM21A	101930591	-16.5	near TSS	ZEB1 (GM-12878)	SL3254_Peaks.bed	51827418	51827845	51827418	51827845	51827648	51893269	1		NA	NA	NA	NA	NA	NA	NA	NA	NA	NA		FALSE
ZEB1 (GM-12878)	chr10	5.18276e+07	FAM21A	101930591	-16.5	near TSS	ZEB1 (GM-12878)	SL3254_Peaks.bed	51827418	51827845	51827418	51827845	51827648	51893269	1		NA	NA	NA	NA	NA	NA	NA	NA	NA	NA		FALSE
ZEB1 (GM-12878)	chr10	6.00279e+07	IPMK	253430	-178.5	near TSS	ZEB1 (GM-12878)	SL3254_Peaks.bed	60027688	60028057	60027688	60028057	59951278	60027694	-1		0.216127	0.96844	0.400074	0.9544	0.123248	1.17096	7.84462e-05	0.464273	0.0159667	1.65186		TRUE
ZEB1 (GM-12878)	chr10	6.00279e+07	CISD1	55847	-945.5	distal promoter	ZEB1 (GM-12878)	SL3254_Peaks.bed	60027688	60028057	60027688	60028057	60028818	60049346	1		0.617213	0.974229	---	NA	0.895154	0.959809	NA	NA	0.942953	1.02299		FALSE
ZEB1 (GM-12878)	chr10	6.00287e+07	IPMK	253430	-967.5	distal promoter	ZEB1 (GM-12878)	SL3254_Peaks.bed	60028346	60028977	60028346	60028977	59951278	60027694	-1		0.216127	0.96844	0.400074	0.9544	0.123248	1.17096	7.84462e-05	0.464273	0.0159667	1.65186		TRUE
ZEB1 (GM-12878)	chr10	6.00287e+07	CISD1	55847	-156.5	near TSS	ZEB1 (GM-12878)	SL3254_Peaks.bed	60028346	60028977	60028346	60028977	60028818	60049346	1		0.617213	0.974229	---	NA	0.895154	0.959809	NA	NA	0.942953	1.02299		FALSE
ZEB1 (GM-12878)	chr10	61666548	CCDC6	8030	-134	near TSS	ZEB1 (GM-12878)	SL3254_Peaks.bed	61666215	61666881	61666215	61666881	61548521	61666414	-1		0.000633819	0.731481	0.236168	1.07936	0.224742	0.817698	0.000192871	0.685589	0.031327	1.30038		TRUE
ZEB1 (GM-12878)	chr10	6.40286e+07	RTKN2	219790	-98.5	near TSS	ZEB1 (GM-12878)	SL3254_Peaks.bed	64028163	64028966	64028163	64028966	63942794	64028466	-1		0.00710468	0.744533	0.00898316	0.43911	0.281566	0.684311	0.124216	1.31015	0.438501	0.578883		FALSE
ZEB1 (GM-12878)	chr10	64684213	EGR2	1959	-4553	distal promoter	ZEB1 (GM-12878)	SL3254_Peaks.bed	64684025	64684401	64684025	64684401	64571756	64679660	-1		0.230821	0.781316	0.444946	1.23039	0.511449	1.57933	0.190856	0.699725	0.0464951	0.570374		FALSE
ZEB1 (GM-12878)	chr10	65225773	JMJD1C	221037	-51	near TSS	ZEB1 (GM-12878)	SL3254_Peaks.bed	65225533	65226013	65225533	65226013	64926981	65225722	-1		0.0011823	1.52243	0.12616	0.695894	0.511538	0.813874	0.00417892	0.773953	0.0153553	1.75704		TRUE
ZEB1 (GM-12878)	chr10	69644245	SIRT1	23411	-182	near TSS	ZEB1 (GM-12878)	SL3254_Peaks.bed	69644009	69644481	69644009	69644481	69644427	69678147	1		0.423794	0.87635	0.00303794	1.48795	0.876737	1.081	0.131146	0.865909	0.0214424	1.29921		TRUE
ZEB1 (GM-12878)	chr10	70287261	SLC25A16	8034	-30	near TSS	ZEB1 (GM-12878)	SL3254_Peaks.bed	70287073	70287449	70287073	70287449	70237756	70287231	-1		NA	NA	NA	NA	NA	NA	NA	NA	NA	NA		FALSE
ZEB1 (GM-12878)	chr10	70302898	SLC25A16	8034	-15667	intergenic (<20kb)	ZEB1 (GM-12878)	SL3254_Peaks.bed	70302766	70303030	70302766	70303030	70237756	70287231	-1		NA	NA	NA	NA	NA	NA	NA	NA	NA	NA		FALSE
ZEB1 (GM-12878)	chr10	70302898	TET1	80312	-17515	intergenic (<20kb)	ZEB1 (GM-12878)	SL3254_Peaks.bed	70302766	70303030	70302766	70303030	70320413	70454239	1		NA	NA	NA	NA	NA	NA	NA	NA	NA	NA		FALSE
ZEB1 (GM-12878)	chr10	7.0587e+07	STOX1	219736	-320.5	proximal promoter	ZEB1 (GM-12878)	SL3254_Peaks.bed	70586768	70587187	70586768	70587187	70587298	70655188	1		0.0204771	0.486434	0.540601	0.894245	0.980156	0.988288	0.31508	2.62299	0.325703	0.861357		FALSE
ZEB1 (GM-12878)	chr10	7.1893e+07	AIFM2	84883	-346.5	proximal promoter	ZEB1 (GM-12878)	SL3254_Peaks.bed	71892921	71893152	71892921	71893152	71857979	71892690	-1		0.021912	1.40264	0.00066291	1.24215	0.941497	0.979622	0.0388745	1.44411	0.0202837	1.22478		TRUE
ZEB1 (GM-12878)	chr10	71930492	SAR1A	56681	-213	near TSS	ZEB1 (GM-12878)	SL3254_Peaks.bed	71930338	71930646	71930338	71930646	71907045	71930279	-1		0.0466888	1.29758	0.0175888	1.22356	0.893553	0.971219	0.0106819	1.11364	0.00254713	1.33685		TRUE
ZEB1 (GM-12878)	chr10	72237530	PALD1	27143	-1047	distal promoter	ZEB1 (GM-12878)	SL3254_Peaks.bed	72237278	72237782	72237278	72237782	72238577	72328205	1		0.000579403	0.0479972	0.0196313	0.778507	0.0950669	1.26879	0.676868	1.07266	0.0175689	1.31163		TRUE
ZEB1 (GM-12878)	chr10	7.25756e+07	SGPL1	8879	-98.5	near TSS	ZEB1 (GM-12878)	SL3254_Peaks.bed	72575488	72575749	72575488	72575749	72575717	72640930	1		0.0445946	0.671391	0.374612	0.858232	0.402031	0.907248	0.666799	0.960223	0.0571463	1.67432		FALSE
ZEB1 (GM-12878)	chr10	7.31371e+07	CDH23	100653137	-19615.5	intergenic (<20kb)	ZEB1 (GM-12878)	SL3254_Peaks.bed	73136710	73137441	73136710	73137441	73156691	73575702	1		NA	NA	NA	NA	NA	NA	NA	NA	NA	NA		FALSE
ZEB1 (GM-12878)	chr10	7.31371e+07	CDH23	100653137	-19615.5	intergenic (<20kb)	ZEB1 (GM-12878)	SL3254_Peaks.bed	73136710	73137441	73136710	73137441	73156691	73575702	1		NA	NA	NA	NA	NA	NA	NA	NA	NA	NA		FALSE
ZEB1 (GM-12878)	chr10	73612258	PSAP	5660	-1132	distal promoter	ZEB1 (GM-12878)	SL3254_Peaks.bed	73612110	73612406	73612110	73612406	73576055	73611126	-1		NA	NA	0.374895	0.88991	0.0641098	1.58288	0.0405595	1.3124	0.196008	1.31905		TRUE
ZEB1 (GM-12878)	chr10	7.39756e+07	ANAPC16	119504	-142.5	near TSS	ZEB1 (GM-12878)	SL3254_Peaks.bed	73975204	73976085	73975204	73976085	73975787	73995618	1		0.0068975	0.652195	0.0774956	0.824575	0.380776	1.07372	0.000298497	0.695785	0.210129	1.14398		FALSE
ZEB1 (GM-12878)	chr10	74016241	DDIT4	54541	-17437	intergenic (<20kb)	ZEB1 (GM-12878)	SL3254_Peaks.bed	74016077	74016405	74016077	74016405	74033678	74035794	1		0.805241	0.81814	0.00690367	0.670811	0.907814	0.98436	0.000533574	0.415891	0.160538	2.44346		FALSE
ZEB1 (GM-12878)	chr10	74021254	DDIT4	54541	-12424	intergenic (<20kb)	ZEB1 (GM-12878)	SL3254_Peaks.bed	74020709	74021799	74020709	74021799	74033678	74035794	1		0.805241	0.81814	0.00690367	0.670811	0.907814	0.98436	0.000533574	0.415891	0.160538	2.44346		FALSE
ZEB1 (GM-12878)	chr10	74032804	DDIT4	54541	-874	distal promoter	ZEB1 (GM-12878)	SL3254_Peaks.bed	74032558	74033050	74032558	74033050	74033678	74035794	1		0.805241	0.81814	0.00690367	0.670811	0.907814	0.98436	0.000533574	0.415891	0.160538	2.44346		FALSE
ZEB1 (GM-12878)	chr10	74856656	NUDT13	25961	-13561	intergenic (<20kb)	ZEB1 (GM-12878)	SL3254_Peaks.bed	74856346	74856966	74856346	74856966	74870217	74891586	1		0.233563	1.41534	0.509684	0.89288	0.379943	0.848886	0.494997	0.878452	0.0230838	0.537841		FALSE
ZEB1 (GM-12878)	chr10	74927870	FAM149B1	317662	-54	near TSS	ZEB1 (GM-12878)	SL3254_Peaks.bed	74927667	74928073	74927667	74928073	74927924	75004262	1		0.00330101	0.333748	---	NA	0.123892	1.27611	NA	NA	NA	NA		FALSE
ZEB1 (GM-12878)	chr10	75006866	DNAJC9-AS1	414245	-252	proximal promoter	ZEB1 (GM-12878)	SL3254_Peaks.bed	75006511	75007221	75006511	75007221	75007118	75036742	1		0.137646	1.12444	NA	NA	0.279376	1.48756	NA	NA	NA	NA		FALSE
ZEB1 (GM-12878)	chr10	75006866	RP11-152N13.5	101929112	-5683	distal promoter	ZEB1 (GM-12878)	SL3254_Peaks.bed	75006511	75007221	75006511	75007221	75012549	75014107	1		NA	NA	NA	NA	NA	NA	NA	NA	NA	NA		FALSE
ZEB1 (GM-12878)	chr10	75012487	RP11-152N13.5	101929112	-62	near TSS	ZEB1 (GM-12878)	SL3254_Peaks.bed	75012222	75012752	75012222	75012752	75012549	75014107	1		NA	NA	NA	NA	NA	NA	NA	NA	NA	NA		FALSE
ZEB1 (GM-12878)	chr10	75012487	DNAJC9	23234	-3867	distal promoter	ZEB1 (GM-12878)	SL3254_Peaks.bed	75012222	75012752	75012222	75012752	74943120	75008620	-1		0.0107622	2.06494	0.0599341	0.760869	0.262016	0.908083	2.69739e-05	0.754462	0.891865	0.980758		TRUE
ZEB1 (GM-12878)	chr10	75012487	MRPS16	51021	-36	near TSS	ZEB1 (GM-12878)	SL3254_Peaks.bed	75012222	75012752	75012222	75012752	75006510	75012451	-1		0.394731	0.878381	0.0631875	0.880189	0.496404	0.932087	0.0224553	1.24141	0.170091	0.783933		TRUE
ZEB1 (GM-12878)	chr10	7.53859e+07	USP54	159195	-157.5	near TSS	ZEB1 (GM-12878)	SL3254_Peaks.bed	75385681	75386056	75385681	75386056	75257296	75385711	-1		NA	NA	NA	NA	NA	NA	NA	NA	NA	NA		FALSE
ZEB1 (GM-12878)	chr10	75415636	MYOZ1	58529	-14121	intergenic (<20kb)	ZEB1 (GM-12878)	SL3254_Peaks.bed	75415449	75415823	75415449	75415823	75391412	75401515	-1		0.945298	0.992968	0.0218306	3.8673	NA	1	0.178769	0.321432	0.0483817	0.935961		TRUE
ZEB1 (GM-12878)	chr10	7.54779e+07	DUSP8P5	2749	-13633.5	intergenic (<20kb)	ZEB1 (GM-12878)	SL3254_Peaks.bed	75477800	75478097	75477800	75478097	75491582	75493396	1		NA	NA	NA	NA	NA	NA	NA	NA	NA	NA		FALSE
ZEB1 (GM-12878)	chr10	7.54902e+07	DUSP8P5	2749	-1402.5	distal promoter	ZEB1 (GM-12878)	SL3254_Peaks.bed	75489984	75490375	75489984	75490375	75491582	75493396	1		NA	NA	NA	NA	NA	NA	NA	NA	NA	NA		FALSE
ZEB1 (GM-12878)	chr10	7.54902e+07	SEC24C	9632	-13940.5	intergenic (<20kb)	ZEB1 (GM-12878)	SL3254_Peaks.bed	75489984	75490375	75489984	75490375	75504120	75531919	1		0.0465683	1.23808	0.0157861	0.854356	0.926722	0.990514	0.148816	1.10254	0.635511	0.943758		TRUE
ZEB1 (GM-12878)	chr10	75519458	FUT11	170384	-12591	intergenic (<20kb)	ZEB1 (GM-12878)	SL3254_Peaks.bed	75519240	75519676	75519240	75519676	75532049	75540009	1		0.0297178	1.41395	0.261146	0.875396	0.545121	1.05713	0.00138054	6.7143	0.0566369	0.696433		TRUE
ZEB1 (GM-12878)	chr10	75532715	CHCHD1	118487	-9090	distal promoter	ZEB1 (GM-12878)	SL3254_Peaks.bed	75532434	75532996	75532434	75532996	75541805	75543410	1		0.0779239	1.06394	0.000986949	0.631152	0.69995	1.08166	0.205617	0.895888	0.708371	0.946915		FALSE
ZEB1 (GM-12878)	chr10	75532715	ZSWIM8	23053	-12625	intergenic (<20kb)	ZEB1 (GM-12878)	SL3254_Peaks.bed	75532434	75532996	75532434	75532996	75545340	75561551	1		0.0856528	0.815406	0.245321	1.10687	0.380882	1.17052	0.161842	1.19819	0.0911774	1.23558		FALSE
ZEB1 (GM-12878)	chr10	75541753	CHCHD1	118487	-52	near TSS	ZEB1 (GM-12878)	SL3254_Peaks.bed	75541548	75541958	75541548	75541958	75541805	75543410	1		0.0779239	1.06394	0.000986949	0.631152	0.69995	1.08166	0.205617	0.895888	0.708371	0.946915		FALSE
ZEB1 (GM-12878)	chr10	75541753	ZSWIM8	23053	-3587	distal promoter	ZEB1 (GM-12878)	SL3254_Peaks.bed	75541548	75541958	75541548	75541958	75545340	75561551	1		0.0856528	0.815406	0.245321	1.10687	0.380882	1.17052	0.161842	1.19819	0.0911774	1.23558		FALSE
ZEB1 (GM-12878)	chr10	7.55452e+07	ZSWIM8	23053	-98.5	near TSS	ZEB1 (GM-12878)	SL3254_Peaks.bed	75545011	75545472	75545011	75545472	75545340	75561551	1		0.0856528	0.815406	0.245321	1.10687	0.380882	1.17052	0.161842	1.19819	0.0911774	1.23558		FALSE
ZEB1 (GM-12878)	chr10	7.55715e+07	ZSWIM8-AS1	100507331	-10295.5	intergenic (<20kb)	ZEB1 (GM-12878)	SL3254_Peaks.bed	75571196	75571709	75571196	75571709	75556272	75561157	-1		NA	NA	NA	NA	NA	NA	NA	NA	NA	NA		FALSE
ZEB1 (GM-12878)	chr10	7.55715e+07	RP11-574K11.31	8509	-43.5	near TSS	ZEB1 (GM-12878)	SL3254_Peaks.bed	75571196	75571709	75571196	75571709	75556272	75571409	-1		NA	NA	NA	NA	NA	NA	NA	NA	NA	NA		FALSE
ZEB1 (GM-12878)	chr10	75646006	CAMK2G	818	-11663	intergenic (<20kb)	ZEB1 (GM-12878)	SL3254_Peaks.bed	75645839	75646173	75645839	75646173	75572259	75634343	-1		NA	NA	NA	NA	NA	NA	NA	NA	NA	NA		FALSE
ZEB1 (GM-12878)	chr10	75692272	C10orf55	414236	-9737	distal promoter	ZEB1 (GM-12878)	SL3254_Peaks.bed	75692034	75692510	75692034	75692510	75669727	75682535	-1		0.078566	1.197	NA	NA	0.0952228	0.556643	NA	NA	NA	NA		FALSE
ZEB1 (GM-12878)	chr10	7.57005e+07	C10orf55	414236	-18009.5	intergenic (<20kb)	ZEB1 (GM-12878)	SL3254_Peaks.bed	75700311	75700778	75700311	75700778	75669727	75682535	-1		0.078566	1.197	NA	NA	0.0952228	0.556643	NA	NA	NA	NA		FALSE
ZEB1 (GM-12878)	chr10	75757443	VCL	7414	-429	proximal promoter	ZEB1 (GM-12878)	SL3254_Peaks.bed	75757199	75757687	75757199	75757687	75757872	75879918	1		0.410798	1.18953	0.00358492	1.23733	0.273058	0.90886	0.0193088	0.750239	0.240545	1.13623		TRUE
ZEB1 (GM-12878)	chr10	75910364	ADK	132	-596	distal promoter	ZEB1 (GM-12878)	SL3254_Peaks.bed	75910058	75910670	75910058	75910670	75910960	76469061	1		0.035263	1.18221	0.00785483	1.44287	0.192631	0.849354	0.149102	3.10724	0.0156234	0.839096		TRUE
ZEB1 (GM-12878)	chr10	7.59111e+07	AP3M1	26985	-280.5	proximal promoter	ZEB1 (GM-12878)	SL3254_Peaks.bed	75910845	75911358	75910845	75911358	75881524	75910821	-1		0.11121	1.18772	0.0425302	1.67003	0.692414	1.04186	0.0189088	1.32375	0.135102	0.818783		TRUE
ZEB1 (GM-12878)	chr10	76995856	COMTD1	118881	-68	near TSS	ZEB1 (GM-12878)	SL3254_Peaks.bed	76995560	76996152	76995560	76996152	76993727	76995788	-1		0.0406082	0.652812	0.00625185	0.719554	0.500476	1.55454	0.00182761	2.19712	0.00970549	0.55526		TRUE
ZEB1 (GM-12878)	chr10	79409903	KCNMA1	3778	-11550	intergenic (<20kb)	ZEB1 (GM-12878)	SL3254_Peaks.bed	79409758	79410048	79409758	79410048	78629359	79398353	-1		0.0665068	0.894305	0.178537	1.35821	0.213083	2.71017	0.354913	0.690292	0.0415663	1.18566		TRUE
ZEB1 (GM-12878)	chr10	79793604	POLR3A	11128	-4301	distal promoter	ZEB1 (GM-12878)	SL3254_Peaks.bed	79793356	79793852	79793356	79793852	79734907	79789303	-1		0.0325589	0.921019	0.0296689	0.89571	0.816208	0.939747	0.011167	0.795651	0.0882777	0.462095		FALSE
ZEB1 (GM-12878)	chr10	7.9794e+07	POLR3A	11128	-4735.5	distal promoter	ZEB1 (GM-12878)	SL3254_Peaks.bed	79793944	79794133	79793944	79794133	79734907	79789303	-1		0.0325589	0.921019	0.0296689	0.89571	0.816208	0.939747	0.011167	0.795651	0.0882777	0.462095		FALSE
ZEB1 (GM-12878)	chr10	80827178	ZMIZ1	57178	-1614	distal promoter	ZEB1 (GM-12878)	SL3254_Peaks.bed	80826938	80827418	80826938	80827418	80828792	81076276	1		0.18894	1.41972	0.137085	0.701675	0.386588	1.38675	0.0952125	1.31272	0.0504921	0.741686		FALSE
ZEB1 (GM-12878)	chr10	8.08276e+07	ZMIZ1	57178	-1164.5	distal promoter	ZEB1 (GM-12878)	SL3254_Peaks.bed	80827491	80827764	80827491	80827764	80828792	81076276	1		0.18894	1.41972	0.137085	0.701675	0.386588	1.38675	0.0952125	1.31272	0.0504921	0.741686		FALSE
ZEB1 (GM-12878)	chr10	8.08287e+07	ZMIZ1	57178	-113.5	near TSS	ZEB1 (GM-12878)	SL3254_Peaks.bed	80828494	80828863	80828494	80828863	80828792	81076276	1		0.18894	1.41972	0.137085	0.701675	0.386588	1.38675	0.0952125	1.31272	0.0504921	0.741686		FALSE
ZEB1 (GM-12878)	chr10	8.08287e+07	ZMIZ1-AS1	283050	-1026.5	distal promoter	ZEB1 (GM-12878)	SL3254_Peaks.bed	80828494	80828863	80828494	80828863	80703085	80827652	-1		NA	NA	NA	NA	NA	NA	NA	NA	NA	NA		FALSE
ZEB1 (GM-12878)	chr10	80834604	ZMIZ1-AS1	283050	-6952	distal promoter	ZEB1 (GM-12878)	SL3254_Peaks.bed	80834467	80834741	80834467	80834741	80703085	80827652	-1		NA	NA	NA	NA	NA	NA	NA	NA	NA	NA		FALSE
ZEB1 (GM-12878)	chr10	80835339	ZMIZ1-AS1	283050	-7687	distal promoter	ZEB1 (GM-12878)	SL3254_Peaks.bed	80835183	80835495	80835183	80835495	80703085	80827652	-1		NA	NA	NA	NA	NA	NA	NA	NA	NA	NA		FALSE
ZEB1 (GM-12878)	chr10	81838325	TMEM254	80195	-77	near TSS	ZEB1 (GM-12878)	SL3254_Peaks.bed	81838135	81838515	81838135	81838515	81838402	81852313	1		0.0583823	0.889341	0.0532621	0.552083	0.308943	1.11988	0.838706	0.987893	0.446732	0.677813		FALSE
ZEB1 (GM-12878)	chr10	81963187	LINC00857	439990	-4279	distal promoter	ZEB1 (GM-12878)	SL3254_Peaks.bed	81962835	81963539	81962835	81963539	81967466	81979413	1		NA	NA	NA	NA	NA	NA	NA	NA	NA	NA		FALSE
ZEB1 (GM-12878)	chr10	8.19652e+07	LINC00857	439990	-2287.5	distal promoter	ZEB1 (GM-12878)	SL3254_Peaks.bed	81964958	81965399	81964958	81965399	81967466	81979413	1		NA	NA	NA	NA	NA	NA	NA	NA	NA	NA		FALSE
ZEB1 (GM-12878)	chr10	8.22046e+07	TSPAN14	81619	-9286.5	distal promoter	ZEB1 (GM-12878)	SL3254_Peaks.bed	82204496	82204775	82204496	82204775	82213922	82292879	1		0.00758412	3.79674	0.000102234	0.579567	0.432823	0.864114	0.00264764	0.685651	0.548391	1.10764		TRUE
ZEB1 (GM-12878)	chr10	82295758	RP11-137H2.4	101929574	-60	near TSS	ZEB1 (GM-12878)	SL3254_Peaks.bed	82295546	82295970	82295546	82295970	82289353	82295698	-1		NA	NA	NA	NA	NA	NA	NA	NA	NA	NA		FALSE
ZEB1 (GM-12878)	chr10	82295758	SH2D4B	387694	-1900	distal promoter	ZEB1 (GM-12878)	SL3254_Peaks.bed	82295546	82295970	82295546	82295970	82297658	82406316	1		0.259134	0.86218	0.641381	1.33414	0.42265	1.09793	0.316374	0.575447	0.21802	1.72616		FALSE
ZEB1 (GM-12878)	chr10	8.59267e+07	C10orf99	387695	-6783.5	distal promoter	ZEB1 (GM-12878)	SL3254_Peaks.bed	85926570	85926851	85926570	85926851	85933494	85945050	1		0.0181534	0.823941	NA	NA	NA	1	NA	NA	NA	NA		FALSE
ZEB1 (GM-12878)	chr10	88043595	MIR346	442911	-19050	intergenic (<20kb)	ZEB1 (GM-12878)	SL3254_Peaks.bed	88043253	88043937	88043253	88043937	88024451	88024545	-1		NA	NA	NA	NA	NA	NA	NA	NA	NA	NA		FALSE
ZEB1 (GM-12878)	chr10	8.82816e+07	WAPAL	23063	-40.5	near TSS	ZEB1 (GM-12878)	SL3254_Peaks.bed	88281415	88281810	88281415	88281810	88195013	88281572	-1		0.0601677	1.15079	0.00646497	0.759605	0.529124	0.890943	0.0118719	0.71954	0.184394	1.98817		FALSE
ZEB1 (GM-12878)	chr10	8.86994e+07	SNCG	6623	-18995.5	intergenic (<20kb)	ZEB1 (GM-12878)	SL3254_Peaks.bed	88699200	88699559	88699200	88699559	88718375	88723017	1		0.0230855	0.342201	0.9178	1.36521	0.522347	1.25731	0.348457	0.444425	0.127466	2.02646		FALSE
ZEB1 (GM-12878)	chr10	8.87311e+07	MMRN2	79812	-1823.5	distal promoter	ZEB1 (GM-12878)	SL3254_Peaks.bed	88730894	88731229	88730894	88731229	88695297	88729238	-1		0.0106345	0.440031	0.211087	0.751054	0.191024	1.14102	0.571586	0.831537	0.00306559	1.76058		TRUE
ZEB1 (GM-12878)	chr10	88731487	MMRN2	79812	-2249	distal promoter	ZEB1 (GM-12878)	SL3254_Peaks.bed	88731290	88731684	88731290	88731684	88695297	88729238	-1		0.0106345	0.440031	0.211087	0.751054	0.191024	1.14102	0.571586	0.831537	0.00306559	1.76058		TRUE
ZEB1 (GM-12878)	chr10	8.88551e+07	GLUD1	2746	-482.5	proximal promoter	ZEB1 (GM-12878)	SL3254_Peaks.bed	88854897	88855314	88854897	88855314	88810243	88854623	-1		0.159143	1.09797	---	NA	0.0452859	1.17918	NA	NA	NA	NA		TRUE
ZEB1 (GM-12878)	chr10	8.89745e+07	NUTM2A	728118	-10683.5	intergenic (<20kb)	ZEB1 (GM-12878)	SL3254_Peaks.bed	88974390	88974653	88974390	88974653	88985205	88996665	1		NA	NA	NA	NA	NA	NA	NA	NA	NA	NA		FALSE
ZEB1 (GM-12878)	chr10	8.96227e+07	PTEN	5728	-150.5	near TSS	ZEB1 (GM-12878)	SL3254_Peaks.bed	89621808	89623631	89621808	89623631	89622870	89731687	1		0.0103879	0.728399	6.79532e-05	1.18646	0.240052	0.876848	0.000295283	1.82827	0.110851	1.26445		TRUE
ZEB1 (GM-12878)	chr10	90342775	LIPJ	142910	-3735	distal promoter	ZEB1 (GM-12878)	SL3254_Peaks.bed	90342449	90343101	90342449	90343101	90346510	90366733	1		0.0224359	1.06299	NA	NA	NA	1	NA	NA	NA	NA		TRUE
ZEB1 (GM-12878)	chr10	9.07504e+07	FAS	355	-11.5	near TSS	ZEB1 (GM-12878)	SL3254_Peaks.bed	90749934	90750871	90749934	90750871	90750414	90775542	1		NA	NA	NA	NA	NA	NA	NA	NA	NA	NA		FALSE
ZEB1 (GM-12878)	chr10	9.11741e+07	IFIT5	24138	-277.5	proximal promoter	ZEB1 (GM-12878)	SL3254_Peaks.bed	91173924	91174207	91173924	91174207	91174343	91180758	1		0.328524	1.10471	---	NA	0.920048	0.974177	NA	NA	NA	NA		FALSE
ZEB1 (GM-12878)	chr10	9.14614e+07	RP11-80H5.7	283011	-3705.5	distal promoter	ZEB1 (GM-12878)	SL3254_Peaks.bed	91461097	91461684	91461097	91461684	91454052	91457685	-1		0.160345	0.775709	---	NA	0.663911	0.946911	NA	NA	NA	NA		FALSE
ZEB1 (GM-12878)	chr10	9.31699e+07	HECTD2	143279	-199.5	near TSS	ZEB1 (GM-12878)	SL3254_Peaks.bed	93169675	93170118	93169675	93170118	93170096	93274586	1		0.0284955	1.75565	0.141035	1.48517	0.171288	1.22073	0.168322	2.99244	0.303562	1.3871		TRUE
ZEB1 (GM-12878)	chr10	9.35582e+07	TNKS2-AS1	100507633	-121.5	near TSS	ZEB1 (GM-12878)	SL3254_Peaks.bed	93557948	93558391	93557948	93558391	93542596	93558048	-1		NA	NA	NA	NA	NA	NA	NA	NA	NA	NA		FALSE
ZEB1 (GM-12878)	chr10	93558714	TNKS2-AS1	100507633	-666	distal promoter	ZEB1 (GM-12878)	SL3254_Peaks.bed	93558424	93559004	93558424	93559004	93542596	93558048	-1		NA	NA	NA	NA	NA	NA	NA	NA	NA	NA		FALSE
ZEB1 (GM-12878)	chr10	9.36684e+07	BTAF1	9044	-15113.5	intergenic (<20kb)	ZEB1 (GM-12878)	SL3254_Peaks.bed	93668204	93668621	93668204	93668621	93683526	93790082	1		0.215475	0.939063	0.612734	1.05436	0.255463	0.880616	0.00687457	1.42875	0.000898628	1.45664		TRUE
ZEB1 (GM-12878)	chr10	9.40507e+07	42434	54708	-245.5	near TSS	ZEB1 (GM-12878)	SL3254_Peaks.bed	94049900	94051449	94049900	94051449	94050920	94113721	1		NA	NA	NA	NA	NA	NA	NA	NA	NA	NA		FALSE
ZEB1 (GM-12878)	chr10	9.4334e+07	IDE	3416	-209.5	near TSS	ZEB1 (GM-12878)	SL3254_Peaks.bed	94333656	94334429	94333656	94334429	94211441	94333833	-1		0.0429915	0.649713	0.0189818	1.31227	0.304327	1.12809	0.0308365	1.25178	0.0542681	1.41601		TRUE
ZEB1 (GM-12878)	chr10	9.4334e+07	KIF11	3832	-19000.5	intergenic (<20kb)	ZEB1 (GM-12878)	SL3254_Peaks.bed	94333656	94334429	94333656	94334429	94353043	94415150	1		0.00315264	1.70977	0.22521	0.893229	0.96103	0.982955	0.00457061	0.740849	0.552406	1.76854		TRUE
ZEB1 (GM-12878)	chr10	94351461	IDE	3416	-17628	intergenic (<20kb)	ZEB1 (GM-12878)	SL3254_Peaks.bed	94351251	94351671	94351251	94351671	94211441	94333833	-1		0.0429915	0.649713	0.0189818	1.31227	0.304327	1.12809	0.0308365	1.25178	0.0542681	1.41601		TRUE
ZEB1 (GM-12878)	chr10	94351461	KIF11	3832	-1582	distal promoter	ZEB1 (GM-12878)	SL3254_Peaks.bed	94351251	94351671	94351251	94351671	94353043	94415150	1		0.00315264	1.70977	0.22521	0.893229	0.96103	0.982955	0.00457061	0.740849	0.552406	1.76854		TRUE
ZEB1 (GM-12878)	chr10	9.43528e+07	IDE	3416	-18972.5	intergenic (<20kb)	ZEB1 (GM-12878)	SL3254_Peaks.bed	94352613	94352998	94352613	94352998	94211441	94333833	-1		0.0429915	0.649713	0.0189818	1.31227	0.304327	1.12809	0.0308365	1.25178	0.0542681	1.41601		TRUE
ZEB1 (GM-12878)	chr10	9.43528e+07	KIF11	3832	-237.5	near TSS	ZEB1 (GM-12878)	SL3254_Peaks.bed	94352613	94352998	94352613	94352998	94353043	94415150	1		0.00315264	1.70977	0.22521	0.893229	0.96103	0.982955	0.00457061	0.740849	0.552406	1.76854		TRUE
ZEB1 (GM-12878)	chr10	94822573	CYP26A1	1592	-10659	intergenic (<20kb)	ZEB1 (GM-12878)	SL3254_Peaks.bed	94822452	94822694	94822452	94822694	94833232	94837647	1		0.0386549	0.688087	0.0827842	0.737811	0.848896	1.0314	0.235804	0.400743	0.104264	0.830432		FALSE
ZEB1 (GM-12878)	chr10	96305364	HELLS	3070	-183	near TSS	ZEB1 (GM-12878)	SL3254_Peaks.bed	96305070	96305658	96305070	96305658	96305547	96373662	1		0.042993	0.402243	0.00303981	0.581578	0.39448	1.25435	0.00301677	0.430008	0.346324	2.213		FALSE
ZEB1 (GM-12878)	chr10	96943607	C10orf129	142827	-10350	intergenic (<20kb)	ZEB1 (GM-12878)	SL3254_Peaks.bed	96943264	96943950	96943264	96943950	96953957	96988685	1		0.842478	0.993321	NA	NA	NA	1	NA	NA	NA	NA		FALSE
ZEB1 (GM-12878)	chr10	97050836	PDLIM1	9124	-55	near TSS	ZEB1 (GM-12878)	SL3254_Peaks.bed	97050564	97051108	97050564	97051108	96997329	97050781	-1		0.179984	1.52482	0.117974	1.18221	0.962686	1.01497	0.0351115	0.827055	0.0148824	0.755864		FALSE
ZEB1 (GM-12878)	chr10	97055171	PDLIM1	9124	-4390	distal promoter	ZEB1 (GM-12878)	SL3254_Peaks.bed	97054934	97055408	97054934	97055408	96997329	97050781	-1		0.179984	1.52482	0.117974	1.18221	0.962686	1.01497	0.0351115	0.827055	0.0148824	0.755864		FALSE
ZEB1 (GM-12878)	chr10	97803117	CCNJ	54619	-34	near TSS	ZEB1 (GM-12878)	SL3254_Peaks.bed	97802741	97803493	97802741	97803493	97803151	97820627	1		0.0126694	0.565814	0.96251	0.998687	0.144719	0.851535	0.858902	1.03508	0.277471	1.43966		FALSE
ZEB1 (GM-12878)	chr10	98032155	BLNK	29760	-852	distal promoter	ZEB1 (GM-12878)	SL3254_Peaks.bed	98031897	98032413	98031897	98032413	97951459	98031303	-1		0.587809	1.03019	0.972049	1.06218	NA	1	0.929133	1.06486	0.073412	1.52795		FALSE
ZEB1 (GM-12878)	chr10	9.81352e+07	OPALIN	93377	-16121.5	intergenic (<20kb)	ZEB1 (GM-12878)	SL3254_Peaks.bed	98135021	98135406	98135021	98135406	98102973	98119092	-1		0.204921	1.09323	0.0140773	0.864091	NA	1	0.304915	1.18996	0.350976	0.834579		FALSE
ZEB1 (GM-12878)	chr10	98273820	TLL2	7093	-145	near TSS	ZEB1 (GM-12878)	SL3254_Peaks.bed	98273508	98274132	98273508	98274132	98124363	98273675	-1		0.0189164	0.802256	0.41863	1.08663	0.15238	0.876213	0.699885	0.899529	0.373901	0.421941		FALSE
ZEB1 (GM-12878)	chr10	9.85918e+07	MIR607	693192	-3246.5	distal promoter	ZEB1 (GM-12878)	SL3254_Peaks.bed	98591533	98592002	98591533	98592002	98588426	98588521	-1		NA	NA	NA	NA	NA	NA	NA	NA	NA	NA		FALSE
ZEB1 (GM-12878)	chr10	9.85918e+07	LCOR	84458	-249.5	near TSS	ZEB1 (GM-12878)	SL3254_Peaks.bed	98591533	98592002	98591533	98592002	98592017	98740800	1		0.030671	0.651265	---	NA	0.0807844	0.678937	NA	NA	0.105638	1.20487		FALSE
ZEB1 (GM-12878)	chr10	9.91674e+07	RRP12	23223	-6238.5	distal promoter	ZEB1 (GM-12878)	SL3254_Peaks.bed	99167190	99167541	99167190	99167541	99116115	99161127	-1		0.124713	1.2029	0.255343	0.584764	0.677663	1.1627	0.000705402	0.690098	0.0421794	1.74013		TRUE
ZEB1 (GM-12878)	chr10	9.91674e+07	PGAM1	5223	-18551.5	intergenic (<20kb)	ZEB1 (GM-12878)	SL3254_Peaks.bed	99167190	99167541	99167190	99167541	99185917	99193198	1		NA	NA	---	NA	0.999603	1.00002	NA	NA	NA	NA		FALSE
ZEB1 (GM-12878)	chr10	99205793	EXOSC1	51013	-19	near TSS	ZEB1 (GM-12878)	SL3254_Peaks.bed	99205440	99206146	99205440	99206146	99195899	99205774	-1		0.0677137	1.20767	0.0447797	0.556386	0.185391	1.18819	0.0810481	0.883718	0.0475238	2.61807		TRUE
ZEB1 (GM-12878)	chr10	99205793	ZDHHC16	84287	-134	near TSS	ZEB1 (GM-12878)	SL3254_Peaks.bed	99205440	99206146	99205440	99206146	99205927	99217127	1		0.0408107	1.55276	0.585807	0.951644	0.46578	1.07699	0.0305367	0.88173	0.809504	0.981103		TRUE
ZEB1 (GM-12878)	chr10	9.9258e+07	UBTD1	80019	-588.5	distal promoter	ZEB1 (GM-12878)	SL3254_Peaks.bed	99257881	99258192	99257881	99258192	99258625	99330966	1		0.0141295	1.33279	0.650689	1.03265	0.415134	1.12514	0.386509	1.095	0.0398385	1.21992		TRUE
ZEB1 (GM-12878)	chr10	9.92584e+07	UBTD1	80019	-184.5	near TSS	ZEB1 (GM-12878)	SL3254_Peaks.bed	99258223	99258658	99258223	99258658	99258625	99330966	1		0.0141295	1.33279	0.650689	1.03265	0.415134	1.12514	0.386509	1.095	0.0398385	1.21992		TRUE
ZEB1 (GM-12878)	chr10	1.00207e+08	MIR4685	100616482	-15533.5	intergenic (<20kb)	ZEB1 (GM-12878)	SL3254_Peaks.bed	100206454	100206847	100206454	100206847	100191049	100191117	-1		NA	NA	NA	NA	NA	1	NA	NA	NA	NA		FALSE
ZEB1 (GM-12878)	chr10	1.0119e+08	GOT1	2805	-112.5	near TSS	ZEB1 (GM-12878)	SL3254_Peaks.bed	101189882	101191105	101189882	101191105	101156627	101190381	-1		NA	NA	NA	NA	NA	NA	NA	NA	NA	NA		FALSE
ZEB1 (GM-12878)	chr10	101381085	SLC25A28	81894	-719	distal promoter	ZEB1 (GM-12878)	SL3254_Peaks.bed	101380896	101381274	101380896	101381274	101370282	101380366	-1		0.16126	0.876512	0.691137	1.03379	0.335507	1.11	0.0913102	1.09726	0.0928202	1.23967		FALSE
ZEB1 (GM-12878)	chr10	1.01419e+08	ENTPD7	57089	-322.5	proximal promoter	ZEB1 (GM-12878)	SL3254_Peaks.bed	101418682	101419199	101418682	101419199	101419263	101465997	1		0.187558	0.813075	0.0130662	1.2984	0.41532	0.799393	0.00148244	1.97494	0.116432	0.864762		TRUE
ZEB1 (GM-12878)	chr10	101492349	COX15	1355	-492	proximal promoter	ZEB1 (GM-12878)	SL3254_Peaks.bed	101491954	101492744	101491954	101492744	101471601	101491857	-1		NA	NA	NA	NA	NA	NA	NA	NA	NA	NA		FALSE
ZEB1 (GM-12878)	chr10	1.0177e+08	DNMBP	23268	-94.5	near TSS	ZEB1 (GM-12878)	SL3254_Peaks.bed	101769536	101770005	101769536	101770005	101635334	101769676	-1		0.0233475	2.28681	0.00475789	0.36594	0.680861	1.0537	0.00525094	0.606803	0.0166022	1.25107		TRUE
ZEB1 (GM-12878)	chr10	102046109	CWF19L1	55280	-18672	intergenic (<20kb)	ZEB1 (GM-12878)	SL3254_Peaks.bed	102045616	102046602	102045616	102046602	101992055	102027437	-1		0.00963972	0.642707	0.499751	0.940208	0.435465	1.17024	0.011631	1.19203	0.0482756	1.89707		TRUE
ZEB1 (GM-12878)	chr10	102086934	SCD	6319	-19947	intergenic (<20kb)	ZEB1 (GM-12878)	SL3254_Peaks.bed	102086757	102087111	102086757	102087111	102106881	102124591	1		0.00578761	0.099932	1.40328e-05	2.77446	0.246774	0.59508	6.86704e-06	7.0199	0.0687013	0.444669		TRUE
ZEB1 (GM-12878)	chr10	102289925	SEC31B	25956	-297	proximal promoter	ZEB1 (GM-12878)	SL3254_Peaks.bed	102289680	102290170	102289680	102290170	102246399	102289628	-1		0.894482	0.963731	---	NA	0.82668	1.02167	NA	NA	NA	NA		FALSE
ZEB1 (GM-12878)	chr10	102289925	NDUFB8	4714	-287	proximal promoter	ZEB1 (GM-12878)	SL3254_Peaks.bed	102289680	102290170	102289680	102290170	102265385	102289638	-1		0.0125584	0.600084	0.239021	0.847745	0.374776	1.19731	0.0998277	1.24886	0.52807	0.96099		FALSE
ZEB1 (GM-12878)	chr10	102289925	NDUFB8	4714	-287	proximal promoter	ZEB1 (GM-12878)	SL3254_Peaks.bed	102289680	102290170	102289680	102290170	102265385	102289638	-1		0.0125584	0.600084	0.239021	0.847745	0.374776	1.19731	0.0998277	1.24886	0.52807	0.96099		FALSE
ZEB1 (GM-12878)	chr10	1.02729e+08	MIR608	693193	-5787.5	distal promoter	ZEB1 (GM-12878)	SL3254_Peaks.bed	102728822	102729087	102728822	102729087	102734742	102734841	1		NA	NA	NA	NA	NA	1	NA	NA	NA	NA		FALSE
ZEB1 (GM-12878)	chr10	1.02729e+08	SEMA4G	57715	-320.5	proximal promoter	ZEB1 (GM-12878)	SL3254_Peaks.bed	102728822	102729087	102728822	102729087	102729275	102745628	1		0.00125523	0.19344	0.00068679	3.81709	0.477412	1.18918	0.00202946	3.98902	0.666765	0.911017		TRUE
ZEB1 (GM-12878)	chr10	1.02729e+08	C10orf2	56652	-18169.5	intergenic (<20kb)	ZEB1 (GM-12878)	SL3254_Peaks.bed	102728822	102729087	102728822	102729087	102747124	102754158	1		0.117093	0.609849	0.630424	0.915438	0.843406	1.06566	0.0224961	1.15358	0.0240861	1.43243		TRUE
ZEB1 (GM-12878)	chr10	102747135	LZTS2	84445	-9240	distal promoter	ZEB1 (GM-12878)	SL3254_Peaks.bed	102746829	102747441	102746829	102747441	102756375	102767593	1		0.0108962	0.488829	0.377189	1.07371	0.832845	0.964835	0.00471953	1.59674	0.55629	1.10698		TRUE
ZEB1 (GM-12878)	chr10	102756928	MRPL43	84545	-9656	distal promoter	ZEB1 (GM-12878)	SL3254_Peaks.bed	102756058	102757798	102756058	102757798	102729215	102747272	-1		0.0678539	0.561131	0.0316011	0.819522	0.470177	1.19296	0.144004	1.10631	0.271356	1.2153		FALSE
ZEB1 (GM-12878)	chr10	102758992	MRPL43	84545	-11720	intergenic (<20kb)	ZEB1 (GM-12878)	SL3254_Peaks.bed	102758808	102759176	102758808	102759176	102729215	102747272	-1		0.0678539	0.561131	0.0316011	0.819522	0.470177	1.19296	0.144004	1.10631	0.271356	1.2153		FALSE
ZEB1 (GM-12878)	chr10	1.02791e+08	PDZD7	79955	-105.5	near TSS	ZEB1 (GM-12878)	SL3254_Peaks.bed	102790676	102791315	102790676	102791315	102767440	102790890	-1		0.00812124	0.681899	---	NA	0.817018	1.06279	NA	NA	NA	NA		FALSE
ZEB1 (GM-12878)	chr10	102802968	PDZD7	79955	-12078	intergenic (<20kb)	ZEB1 (GM-12878)	SL3254_Peaks.bed	102802775	102803161	102802775	102803161	102767440	102790890	-1		0.00812124	0.681899	---	NA	0.817018	1.06279	NA	NA	NA	NA		FALSE
ZEB1 (GM-12878)	chr10	102802968	KAZALD1	81621	-18630	intergenic (<20kb)	ZEB1 (GM-12878)	SL3254_Peaks.bed	102802775	102803161	102802775	102803161	102821598	102827888	1		0.303769	0.975117	0.00842361	2.01542	0.0467187	1.26717	0.0189533	2.44985	0.00051491	0.471541		TRUE
ZEB1 (GM-12878)	chr10	102810277	PDZD7	79955	-19387	intergenic (<20kb)	ZEB1 (GM-12878)	SL3254_Peaks.bed	102809904	102810650	102809904	102810650	102767440	102790890	-1		0.00812124	0.681899	---	NA	0.817018	1.06279	NA	NA	NA	NA		FALSE
ZEB1 (GM-12878)	chr10	102810277	KAZALD1	81621	-11321	intergenic (<20kb)	ZEB1 (GM-12878)	SL3254_Peaks.bed	102809904	102810650	102809904	102810650	102821598	102827888	1		0.303769	0.975117	0.00842361	2.01542	0.0467187	1.26717	0.0189533	2.44985	0.00051491	0.471541		TRUE
ZEB1 (GM-12878)	chr10	102819967	KAZALD1	81621	-1631	distal promoter	ZEB1 (GM-12878)	SL3254_Peaks.bed	102819784	102820150	102819784	102820150	102821598	102827888	1		0.303769	0.975117	0.00842361	2.01542	0.0467187	1.26717	0.0189533	2.44985	0.00051491	0.471541		TRUE
ZEB1 (GM-12878)	chr10	102820891	KAZALD1	81621	-707	distal promoter	ZEB1 (GM-12878)	SL3254_Peaks.bed	102820677	102821105	102820677	102821105	102821598	102827888	1		0.303769	0.975117	0.00842361	2.01542	0.0467187	1.26717	0.0189533	2.44985	0.00051491	0.471541		TRUE
ZEB1 (GM-12878)	chr10	1.0333e+08	DPCD	25911	-152.5	near TSS	ZEB1 (GM-12878)	SL3254_Peaks.bed	103329975	103330354	103329975	103330354	103330317	103369425	1		0.00463171	0.886867	0.0101193	0.727417	0.584881	1.08395	0.0062249	0.874639	0.464876	1.21436		FALSE
ZEB1 (GM-12878)	chr10	103347906	MIR3158-2	100423033	-13268	intergenic (<20kb)	ZEB1 (GM-12878)	SL3254_Peaks.bed	103347538	103348274	103347538	103348274	103361174	103361254	1		NA	NA	NA	NA	NA	NA	NA	NA	NA	NA		FALSE
ZEB1 (GM-12878)	chr10	103347906	MIR3158-2	100423033	-13268	intergenic (<20kb)	ZEB1 (GM-12878)	SL3254_Peaks.bed	103347538	103348274	103347538	103348274	103361174	103361254	1		NA	NA	NA	NA	NA	NA	NA	NA	NA	NA		FALSE
ZEB1 (GM-12878)	chr10	1.0354e+08	FGF8	2253	-3956.5	distal promoter	ZEB1 (GM-12878)	SL3254_Peaks.bed	103539675	103539946	103539675	103539946	103529899	103535854	-1		0.580702	0.980112	0.072796	0.603734	NA	1	0.945571	1.04855	0.65623	0.532026		FALSE
ZEB1 (GM-12878)	chr10	1.03543e+08	FGF8	2253	-7050.5	distal promoter	ZEB1 (GM-12878)	SL3254_Peaks.bed	103542529	103543280	103542529	103543280	103529899	103535854	-1		0.580702	0.980112	0.072796	0.603734	NA	1	0.945571	1.04855	0.65623	0.532026		FALSE
ZEB1 (GM-12878)	chr10	1.03578e+08	KCNIP2-AS1	100289509	-609.5	distal promoter	ZEB1 (GM-12878)	SL3254_Peaks.bed	103577889	103578562	103577889	103578562	103578835	103588536	1		NA	NA	NA	NA	NA	NA	NA	NA	NA	NA		FALSE
ZEB1 (GM-12878)	chr10	103590599	MGEA5	10724	-11903	intergenic (<20kb)	ZEB1 (GM-12878)	SL3254_Peaks.bed	103590331	103590867	103590331	103590867	103544200	103578696	-1		0.0317483	0.566254	0.00635654	0.705229	0.520481	0.832726	0.0194942	1.04648	0.0119415	1.32798		TRUE
ZEB1 (GM-12878)	chr10	1.03596e+08	MGEA5	10724	-17194.5	intergenic (<20kb)	ZEB1 (GM-12878)	SL3254_Peaks.bed	103595726	103596055	103595726	103596055	103544200	103578696	-1		0.0317483	0.566254	0.00635654	0.705229	0.520481	0.832726	0.0194942	1.04648	0.0119415	1.32798		TRUE
ZEB1 (GM-12878)	chr10	103815867	HPS6	79803	-9280	distal promoter	ZEB1 (GM-12878)	SL3254_Peaks.bed	103815650	103816084	103815650	103816084	103825147	103827792	1		0.0478805	0.548361	0.377854	1.25043	0.82289	0.928212	0.250697	2.64395	0.0436723	1.82114		TRUE
ZEB1 (GM-12878)	chr10	103874758	PPRC1	23082	-18029	intergenic (<20kb)	ZEB1 (GM-12878)	SL3254_Peaks.bed	103874543	103874973	103874543	103874973	103892787	103910082	1		0.129359	0.730557	0.818594	1.02738	0.454454	0.884397	0.0684367	1.29773	0.0143893	1.99224		TRUE
ZEB1 (GM-12878)	chr10	103880200	PPRC1	23082	-12587	intergenic (<20kb)	ZEB1 (GM-12878)	SL3254_Peaks.bed	103879967	103880433	103879967	103880433	103892787	103910082	1		0.129359	0.730557	0.818594	1.02738	0.454454	0.884397	0.0684367	1.29773	0.0143893	1.99224		TRUE
ZEB1 (GM-12878)	chr10	1.03893e+08	LDB1	8861	-12350.5	intergenic (<20kb)	ZEB1 (GM-12878)	SL3254_Peaks.bed	103892177	103892944	103892177	103892944	103867317	103880210	-1		0.0212063	0.718375	0.775615	0.906919	0.354399	1.13812	0.765418	0.974217	0.168333	1.24673		FALSE
ZEB1 (GM-12878)	chr10	1.03893e+08	PPRC1	23082	-226.5	near TSS	ZEB1 (GM-12878)	SL3254_Peaks.bed	103892177	103892944	103892177	103892944	103892787	103910082	1		0.129359	0.730557	0.818594	1.02738	0.454454	0.884397	0.0684367	1.29773	0.0143893	1.99224		TRUE
ZEB1 (GM-12878)	chr10	1.03893e+08	NOLC1	9221	-19372.5	intergenic (<20kb)	ZEB1 (GM-12878)	SL3254_Peaks.bed	103892177	103892944	103892177	103892944	103911933	103923627	1		0.0413931	0.563255	0.230321	0.852552	0.0987925	0.747849	0.0648697	0.884884	0.00241055	1.92826		TRUE
ZEB1 (GM-12878)	chr10	103989712	GBF1	8729	-15577	intergenic (<20kb)	ZEB1 (GM-12878)	SL3254_Peaks.bed	103989498	103989926	103989498	103989926	104005289	104142656	1		0.0236035	1.09338	0.0675265	0.834738	0.32293	0.871977	0.254167	1.62337	0.0120697	1.16613		TRUE
ZEB1 (GM-12878)	chr10	1.04159e+08	FBXL15	79176	-19566.5	intergenic (<20kb)	ZEB1 (GM-12878)	SL3254_Peaks.bed	104159235	104159524	104159235	104159524	104178946	104182893	1		NA	NA	NA	NA	NA	NA	NA	NA	NA	NA		FALSE
ZEB1 (GM-12878)	chr10	104181208	MIR146B	574447	-15061	intergenic (<20kb)	ZEB1 (GM-12878)	SL3254_Peaks.bed	104180631	104181785	104180631	104181785	104196269	104196341	1		NA	NA	NA	NA	NA	1	NA	NA	NA	NA		FALSE
ZEB1 (GM-12878)	chr10	104182631	MIR146B	574447	-13638	intergenic (<20kb)	ZEB1 (GM-12878)	SL3254_Peaks.bed	104182415	104182847	104182415	104182847	104196269	104196341	1		NA	NA	NA	NA	NA	1	NA	NA	NA	NA		FALSE
ZEB1 (GM-12878)	chr10	104182631	PSD	5662	-1335	distal promoter	ZEB1 (GM-12878)	SL3254_Peaks.bed	104182415	104182847	104182415	104182847	104162376	104181296	-1		0.0736374	0.781446	0.0465893	1.383	0.622849	1.15086	0.553272	0.777948	0.89331	1.00562		TRUE
ZEB1 (GM-12878)	chr10	1.04192e+08	MIR146B	574447	-3857.5	distal promoter	ZEB1 (GM-12878)	SL3254_Peaks.bed	104192115	104192708	104192115	104192708	104196269	104196341	1		NA	NA	NA	NA	NA	1	NA	NA	NA	NA		FALSE
ZEB1 (GM-12878)	chr10	1.04192e+08	RP11-18I14.10	100505761	-17162.5	intergenic (<20kb)	ZEB1 (GM-12878)	SL3254_Peaks.bed	104192115	104192708	104192115	104192708	104209574	104220863	1		NA	NA	NA	NA	NA	NA	NA	NA	NA	NA		FALSE
ZEB1 (GM-12878)	chr10	1.04192e+08	PSD	5662	-11115.5	intergenic (<20kb)	ZEB1 (GM-12878)	SL3254_Peaks.bed	104192115	104192708	104192115	104192708	104162376	104181296	-1		0.0736374	0.781446	0.0465893	1.383	0.622849	1.15086	0.553272	0.777948	0.89331	1.00562		TRUE
ZEB1 (GM-12878)	chr10	104210214	CUEDC2	79004	-17796	intergenic (<20kb)	ZEB1 (GM-12878)	SL3254_Peaks.bed	104209384	104211044	104209384	104211044	104183002	104192418	-1		0.0655306	0.341752	0.621785	1.06894	0.909165	1.02574	0.00102655	1.62686	0.66902	1.02969		TRUE
ZEB1 (GM-12878)	chr10	104210214	TMEM180	79847	-10935	intergenic (<20kb)	ZEB1 (GM-12878)	SL3254_Peaks.bed	104209384	104211044	104209384	104211044	104221149	104236802	1		0.00501911	0.192875	---	NA	0.144081	1.14215	NA	NA	0.00743455	0.89765		FALSE
ZEB1 (GM-12878)	chr10	1.04211e+08	CUEDC2	79004	-19000.5	intergenic (<20kb)	ZEB1 (GM-12878)	SL3254_Peaks.bed	104211264	104211573	104211264	104211573	104183002	104192418	-1		0.0655306	0.341752	0.621785	1.06894	0.909165	1.02574	0.00102655	1.62686	0.66902	1.02969		TRUE
ZEB1 (GM-12878)	chr10	1.04211e+08	C10orf95	79946	-118.5	near TSS	ZEB1 (GM-12878)	SL3254_Peaks.bed	104211264	104211573	104211264	104211573	104209594	104211300	-1		0.0159091	0.725801	---	NA	0.0118635	1.58172	NA	NA	NA	NA		TRUE
ZEB1 (GM-12878)	chr10	1.04211e+08	TMEM180	79847	-9730.5	distal promoter	ZEB1 (GM-12878)	SL3254_Peaks.bed	104211264	104211573	104211264	104211573	104221149	104236802	1		0.00501911	0.192875	---	NA	0.144081	1.14215	NA	NA	0.00743455	0.89765		FALSE
ZEB1 (GM-12878)	chr10	1.04221e+08	C10orf95	79946	-9698.5	distal promoter	ZEB1 (GM-12878)	SL3254_Peaks.bed	104220690	104221307	104220690	104221307	104209594	104211300	-1		0.0159091	0.725801	---	NA	0.0118635	1.58172	NA	NA	NA	NA		TRUE
ZEB1 (GM-12878)	chr10	1.04221e+08	TMEM180	79847	-150.5	near TSS	ZEB1 (GM-12878)	SL3254_Peaks.bed	104220690	104221307	104220690	104221307	104221149	104236802	1		0.00501911	0.192875	---	NA	0.144081	1.14215	NA	NA	0.00743455	0.89765		FALSE
ZEB1 (GM-12878)	chr10	104402536	TRIM8	81603	-1717	distal promoter	ZEB1 (GM-12878)	SL3254_Peaks.bed	104402342	104402730	104402342	104402730	104404253	104418164	1		0.0315603	3.00276	0.230027	1.21133	0.318884	0.847837	0.0969239	0.741644	0.0211973	1.18991		TRUE
ZEB1 (GM-12878)	chr10	104473710	SFXN2	118980	-585	distal promoter	ZEB1 (GM-12878)	SL3254_Peaks.bed	104473332	104474088	104473332	104474088	104474295	104503249	1		0.224053	0.830171	0.490038	0.805185	0.927773	1.02931	0.140336	1.1722	0.0592858	1.86536		FALSE
ZEB1 (GM-12878)	chr10	104474592	ARL3	403	-428	proximal promoter	ZEB1 (GM-12878)	SL3254_Peaks.bed	104474149	104475035	104474149	104475035	104433488	104474164	-1		0.00961862	0.614395	0.851618	0.967728	0.166524	1.10716	0.00957459	1.19154	0.320781	1.15464		TRUE
ZEB1 (GM-12878)	chr10	1.04677e+08	CNNM2	54805	-670.5	distal promoter	ZEB1 (GM-12878)	SL3254_Peaks.bed	104677186	104677573	104677186	104677573	104678050	104849978	1		0.000646409	0.472232	0.149584	1.18165	0.0932457	1.46235	0.00102978	2.09818	0.112671	1.28275		TRUE
ZEB1 (GM-12878)	chr10	105127737	PCGF6	84108	-16846	intergenic (<20kb)	ZEB1 (GM-12878)	SL3254_Peaks.bed	105127546	105127928	105127546	105127928	105062553	105110891	-1		0.925354	0.997643	0.000978031	0.650813	0.379909	0.766905	1.18026e-05	0.476388	0.0289307	1.24172		TRUE
ZEB1 (GM-12878)	chr10	105128390	PCGF6	84108	-17499	intergenic (<20kb)	ZEB1 (GM-12878)	SL3254_Peaks.bed	105128131	105128649	105128131	105128649	105062553	105110891	-1		0.925354	0.997643	0.000978031	0.650813	0.379909	0.766905	1.18026e-05	0.476388	0.0289307	1.24172		TRUE
ZEB1 (GM-12878)	chr10	105156222	MIR1307	100302174	-2064	distal promoter	ZEB1 (GM-12878)	SL3254_Peaks.bed	105155870	105156574	105155870	105156574	105154010	105154158	-1		NA	NA	NA	NA	NA	1	NA	NA	NA	NA		FALSE
ZEB1 (GM-12878)	chr10	105156222	PDCD11	22984	-183	near TSS	ZEB1 (GM-12878)	SL3254_Peaks.bed	105155870	105156574	105155870	105156574	105156405	105206049	1		0.0156716	0.52869	0.517205	0.966988	0.760868	0.967357	0.410763	0.946767	0.018659	1.64453		TRUE
ZEB1 (GM-12878)	chr10	105231085	CALHM2	51063	-18425	intergenic (<20kb)	ZEB1 (GM-12878)	SL3254_Peaks.bed	105230773	105231397	105230773	105231397	105206543	105212660	-1		0.0134978	0.481812	0.828978	0.985566	0.590896	1.2536	0.00222551	4.06761	0.779342	1.01284		TRUE
ZEB1 (GM-12878)	chr10	105231085	CALHM1	255022	-12440	intergenic (<20kb)	ZEB1 (GM-12878)	SL3254_Peaks.bed	105230773	105231397	105230773	105231397	105213144	105218645	-1		0.168123	1.1477	---	NA	0.29583	0.895822	NA	NA	NA	NA		FALSE
ZEB1 (GM-12878)	chr10	1.05232e+08	CALHM2	51063	-19255.5	intergenic (<20kb)	ZEB1 (GM-12878)	SL3254_Peaks.bed	105231731	105232100	105231731	105232100	105206543	105212660	-1		0.0134978	0.481812	0.828978	0.985566	0.590896	1.2536	0.00222551	4.06761	0.779342	1.01284		TRUE
ZEB1 (GM-12878)	chr10	1.05232e+08	CALHM1	255022	-13270.5	intergenic (<20kb)	ZEB1 (GM-12878)	SL3254_Peaks.bed	105231731	105232100	105231731	105232100	105213144	105218645	-1		0.168123	1.1477	---	NA	0.29583	0.895822	NA	NA	NA	NA		FALSE
ZEB1 (GM-12878)	chr10	105250494	CALHM3	119395	-11497	intergenic (<20kb)	ZEB1 (GM-12878)	SL3254_Peaks.bed	105250239	105250749	105250239	105250749	105232561	105238997	-1		0.188149	0.817697	---	NA	0.42265	1.15907	NA	NA	NA	NA		FALSE
ZEB1 (GM-12878)	chr10	105250494	NEURL1	9148	-3242	distal promoter	ZEB1 (GM-12878)	SL3254_Peaks.bed	105250239	105250749	105250239	105250749	105253736	105352309	1		0.388469	1.04373	0.00590388	0.396457	0.724449	0.937198	0.0712127	0.767745	0.0536972	1.17283		FALSE
ZEB1 (GM-12878)	chr10	105254214	CALHM3	119395	-15217	intergenic (<20kb)	ZEB1 (GM-12878)	SL3254_Peaks.bed	105254007	105254421	105254007	105254421	105232561	105238997	-1		0.188149	0.817697	---	NA	0.42265	1.15907	NA	NA	NA	NA		FALSE
ZEB1 (GM-12878)	chr10	1.05727e+08	SLK	9748	-61.5	near TSS	ZEB1 (GM-12878)	SL3254_Peaks.bed	105726688	105727107	105726688	105727107	105726959	105788991	1		0.0108244	1.46388	0.099836	0.587645	0.0805799	0.74318	0.0666303	1.10057	0.0118299	3.10336		TRUE
ZEB1 (GM-12878)	chr10	1.05881e+08	SFR1	119392	-377.5	proximal promoter	ZEB1 (GM-12878)	SL3254_Peaks.bed	105881208	105881669	105881208	105881669	105881816	105886143	1		0.0181103	0.481784	0.438818	0.933737	0.279444	1.37314	0.256965	0.931184	0.0117212	1.21173		TRUE
ZEB1 (GM-12878)	chr10	1.06015e+08	GSTO2	119391	-14089.5	intergenic (<20kb)	ZEB1 (GM-12878)	SL3254_Peaks.bed	106014204	106014879	106014204	106014879	106028631	106064703	1		0.000355836	0.0181663	0.294194	1.38999	0.741941	0.905977	0.00328196	2.04105	0.191754	0.760134		TRUE
ZEB1 (GM-12878)	chr10	106028646	MIR4482-1	100616323	-469	proximal promoter	ZEB1 (GM-12878)	SL3254_Peaks.bed	106028375	106028917	106028375	106028917	106028080	106028177	-1		NA	NA	NA	NA	NA	1	NA	NA	NA	NA		FALSE
ZEB1 (GM-12878)	chr10	106097720	CCDC147	159686	-15802	intergenic (<20kb)	ZEB1 (GM-12878)	SL3254_Peaks.bed	106097549	106097891	106097549	106097891	106113522	106214848	1		0.195872	1.13171	NA	NA	0.0224552	1.43554	NA	NA	NA	NA		TRUE
ZEB1 (GM-12878)	chr10	1.11967e+08	MXI1	4601	-47.5	near TSS	ZEB1 (GM-12878)	SL3254_Peaks.bed	111967120	111967511	111967120	111967511	111967363	112047123	1		0.0159351	0.292219	0.0493854	0.808942	0.923006	1.02013	7.49222e-05	2.92123	0.0204008	1.33021		TRUE
ZEB1 (GM-12878)	chr10	1.12257e+08	DUSP5	1847	-271.5	proximal promoter	ZEB1 (GM-12878)	SL3254_Peaks.bed	112257121	112257528	112257121	112257528	112257596	112271302	1		0.311451	0.656197	0.258409	1.53799	0.70576	0.829398	0.00113149	0.438863	0.434902	1.1333		FALSE
ZEB1 (GM-12878)	chr10	112620730	PDCD4	100616113	-10835	intergenic (<20kb)	ZEB1 (GM-12878)	SL3254_Peaks.bed	112620435	112621025	112620435	112621025	112631565	112659764	1		NA	NA	NA	NA	NA	1	NA	NA	NA	NA		FALSE
ZEB1 (GM-12878)	chr10	112620730	PDCD4	100616113	-10835	intergenic (<20kb)	ZEB1 (GM-12878)	SL3254_Peaks.bed	112620435	112621025	112620435	112621025	112631565	112659764	1		NA	NA	NA	NA	NA	1	NA	NA	NA	NA		FALSE
ZEB1 (GM-12878)	chr10	1.12643e+08	MIR4680	100616113	-15028.5	intergenic (<20kb)	ZEB1 (GM-12878)	SL3254_Peaks.bed	112642671	112642968	112642671	112642968	112657848	112657913	1		NA	NA	NA	NA	NA	1	NA	NA	NA	NA		FALSE
ZEB1 (GM-12878)	chr10	1.15439e+08	NRAP	4892	-15014.5	intergenic (<20kb)	ZEB1 (GM-12878)	SL3254_Peaks.bed	115438702	115439099	115438702	115439099	115348475	115423886	-1		0.616469	0.93004	0.0607676	1.19961	0.237883	1.13618	0.866184	0.957113	0.394627	1.1512		FALSE
ZEB1 (GM-12878)	chr10	1.15439e+08	CASP7	840	-41.5	near TSS	ZEB1 (GM-12878)	SL3254_Peaks.bed	115438702	115439099	115438702	115439099	115438942	115490662	1		0.193457	0.667379	0.27814	0.819204	0.596301	1.10707	0.0482259	1.29054	0.187706	0.811013		TRUE
ZEB1 (GM-12878)	chr10	1.15614e+08	NHLRC2	374354	-557.5	distal promoter	ZEB1 (GM-12878)	SL3254_Peaks.bed	115613589	115614136	115613589	115614136	115614420	115676953	1		0.00768602	0.847746	0.000686129	0.703593	0.836736	1.0283	0.0783354	1.17	0.0265508	1.49937		TRUE
ZEB1 (GM-12878)	chr10	115614526	DCLRE1A	9937	-384	proximal promoter	ZEB1 (GM-12878)	SL3254_Peaks.bed	115614362	115614690	115614362	115614690	115594488	115614142	-1		5.41342e-05	0.703194	0.00471278	0.742546	0.644791	0.919627	0.029333	0.790152	0.211705	1.12448		FALSE
ZEB1 (GM-12878)	chr10	115933915	TDRD1	56165	-5114	distal promoter	ZEB1 (GM-12878)	SL3254_Peaks.bed	115933342	115934488	115933342	115934488	115939029	115992063	1		0.128175	1.16864	0.497227	1.25448	0.42265	0.926978	0.457615	0.859331	0.154775	0.835655		FALSE
ZEB1 (GM-12878)	chr10	116697952	TRUB1	142940	0	near TSS	ZEB1 (GM-12878)	SL3254_Peaks.bed	116697755	116698149	116697755	116698149	116697952	116737430	1		NA	NA	NA	NA	NA	NA	NA	NA	NA	NA		FALSE
ZEB1 (GM-12878)	chr10	1.18442e+08	C10orf82	143379	-12284.5	intergenic (<20kb)	ZEB1 (GM-12878)	SL3254_Peaks.bed	118441944	118442177	118441944	118442177	118423208	118429776	-1		0.896669	1.00537	0.570108	1.20994	0.42265	1.27657	0.670926	0.924514	0.810044	2.33191		FALSE
ZEB1 (GM-12878)	chr10	1.18608e+08	ENO4	387712	-1380.5	distal promoter	ZEB1 (GM-12878)	SL3254_Peaks.bed	118607440	118607845	118607440	118607845	118609023	118671299	1		0.35214	1.11629	NA	NA	0.155787	1.17377	0.0821875	0.802642	0.0378712	1.58741		TRUE
ZEB1 (GM-12878)	chr10	1.18608e+08	ENO4	387712	-868.5	distal promoter	ZEB1 (GM-12878)	SL3254_Peaks.bed	118607964	118608345	118607964	118608345	118609023	118671299	1		0.35214	1.11629	NA	NA	0.155787	1.17377	0.0821875	0.802642	0.0378712	1.58741		TRUE
ZEB1 (GM-12878)	chr10	118934920	MIR3663	100500893	-7635	distal promoter	ZEB1 (GM-12878)	SL3254_Peaks.bed	118934762	118935078	118934762	118935078	118927189	118927285	-1		NA	NA	NA	NA	NA	1	NA	NA	NA	NA		FALSE
ZEB1 (GM-12878)	chr10	119135238	PDZD8	118987	-260	proximal promoter	ZEB1 (GM-12878)	SL3254_Peaks.bed	119135098	119135378	119135098	119135378	119040000	119134978	-1		0.0920664	0.536619	0.00364906	2.47589	0.361819	0.799888	0.00112233	1.55875	0.000530055	1.7354		TRUE
ZEB1 (GM-12878)	chr10	1.19298e+08	EMX2	2018	-4178.5	distal promoter	ZEB1 (GM-12878)	SL3254_Peaks.bed	119297472	119298081	119297472	119298081	119301955	119309056	1		0.572855	1.05168	0.637209	1.04224	NA	1	0.660956	1.47753	0.37498	1.4233		FALSE
ZEB1 (GM-12878)	chr10	119806396	RAB11FIP2	22841	-282	proximal promoter	ZEB1 (GM-12878)	SL3254_Peaks.bed	119806108	119806684	119806108	119806684	119764427	119806114	-1		0.297472	0.822251	0.00845674	1.57066	0.213567	0.866032	0.000659785	0.812305	0.0762035	1.42648		TRUE
ZEB1 (GM-12878)	chr10	1.20102e+08	LINC00867	100506126	-14841.5	intergenic (<20kb)	ZEB1 (GM-12878)	SL3254_Peaks.bed	120101577	120101980	120101577	120101980	120116620	120124615	1		NA	NA	NA	NA	NA	NA	NA	NA	NA	NA		FALSE
ZEB1 (GM-12878)	chr10	1.20861e+08	FAM45A	404636	-2378.5	distal promoter	ZEB1 (GM-12878)	SL3254_Peaks.bed	120861055	120861384	120861055	120861384	120863598	120897496	1		NA	NA	NA	NA	NA	NA	NA	NA	NA	NA		FALSE
ZEB1 (GM-12878)	chr10	1.20959e+08	GRK5-IT1	101927868	-9079.5	distal promoter	ZEB1 (GM-12878)	SL3254_Peaks.bed	120958843	120959084	120958843	120959084	120968043	120971272	1		NA	NA	NA	NA	NA	NA	NA	NA	NA	NA		FALSE
ZEB1 (GM-12878)	chr10	1.20959e+08	GRK5	2869	-8137.5	distal promoter	ZEB1 (GM-12878)	SL3254_Peaks.bed	120958843	120959084	120958843	120959084	120967101	121215131	1		0.00157114	0.642126	0.323457	0.898387	0.503453	0.844126	0.0204724	0.815497	0.331211	0.914806		FALSE
ZEB1 (GM-12878)	chr10	120966276	GRK5-IT1	101927868	-1767	distal promoter	ZEB1 (GM-12878)	SL3254_Peaks.bed	120966128	120966424	120966128	120966424	120968043	120971272	1		NA	NA	NA	NA	NA	NA	NA	NA	NA	NA		FALSE
ZEB1 (GM-12878)	chr10	120966276	GRK5	2869	-825	distal promoter	ZEB1 (GM-12878)	SL3254_Peaks.bed	120966128	120966424	120966128	120966424	120967101	121215131	1		0.00157114	0.642126	0.323457	0.898387	0.503453	0.844126	0.0204724	0.815497	0.331211	0.914806		FALSE
ZEB1 (GM-12878)	chr10	1.20967e+08	GRK5-IT1	101927868	-1048.5	distal promoter	ZEB1 (GM-12878)	SL3254_Peaks.bed	120966836	120967153	120966836	120967153	120968043	120971272	1		NA	NA	NA	NA	NA	NA	NA	NA	NA	NA		FALSE
ZEB1 (GM-12878)	chr10	1.20967e+08	GRK5	2869	-106.5	near TSS	ZEB1 (GM-12878)	SL3254_Peaks.bed	120966836	120967153	120966836	120967153	120967101	121215131	1		0.00157114	0.642126	0.323457	0.898387	0.503453	0.844126	0.0204724	0.815497	0.331211	0.914806		FALSE
ZEB1 (GM-12878)	chr10	121632415	SEC23IP	11196	-19808	intergenic (<20kb)	ZEB1 (GM-12878)	SL3254_Peaks.bed	121632212	121632618	121632212	121632618	121652223	121702014	1		0.000934021	0.509215	0.0698043	1.35031	0.344754	0.90279	0.00383469	1.52561	0.0117083	1.46669		TRUE
ZEB1 (GM-12878)	chr10	1.21652e+08	SEC23IP	11196	-166.5	near TSS	ZEB1 (GM-12878)	SL3254_Peaks.bed	121651861	121652252	121651861	121652252	121652223	121702014	1		0.000934021	0.509215	0.0698043	1.35031	0.344754	0.90279	0.00383469	1.52561	0.0117083	1.46669		TRUE
ZEB1 (GM-12878)	chr10	122610784	WDR11-AS1	283089	-63	near TSS	ZEB1 (GM-12878)	SL3254_Peaks.bed	122610464	122611104	122610464	122611104	122521324	122610721	-1		NA	NA	NA	NA	NA	NA	NA	NA	NA	NA		FALSE
ZEB1 (GM-12878)	chr10	123368225	FGFR2	2263	-10253	intergenic (<20kb)	ZEB1 (GM-12878)	SL3254_Peaks.bed	123368056	123368394	123368056	123368394	123237848	123357972	-1		0.000200054	0.0750692	0.0797474	0.910416	0.944208	1.01334	0.0076685	0.523352	0.134856	1.26858		FALSE
ZEB1 (GM-12878)	chr10	1.23688e+08	ATE1-AS1	100130887	-227.5	near TSS	ZEB1 (GM-12878)	SL3254_Peaks.bed	123687435	123687764	123687435	123687764	123687827	123711480	1		NA	NA	NA	NA	NA	NA	NA	NA	NA	NA		FALSE
ZEB1 (GM-12878)	chr10	123734476	TACC2	10579	-14213	intergenic (<20kb)	ZEB1 (GM-12878)	SL3254_Peaks.bed	123734018	123734934	123734018	123734934	123748689	124014060	1		0.1291	1.59692	0.000141799	1.67197	0.827354	1.04479	0.0521161	1.28758	0.0208555	1.30387		TRUE
ZEB1 (GM-12878)	chr10	124639501	FAM24B	196792	-344	proximal promoter	ZEB1 (GM-12878)	SL3254_Peaks.bed	124639196	124639806	124639196	124639806	124608594	124639157	-1		0.037407	4.20261	---	NA	0.773066	1.15201	NA	NA	NA	NA		TRUE
ZEB1 (GM-12878)	chr10	124639501	CUZD1	50624	-355	proximal promoter	ZEB1 (GM-12878)	SL3254_Peaks.bed	124639196	124639806	124639196	124639806	124591665	124639146	-1		NA	NA	NA	NA	NA	NA	NA	NA	NA	NA		FALSE
ZEB1 (GM-12878)	chr10	124768269	ACADSB	36	-226	near TSS	ZEB1 (GM-12878)	SL3254_Peaks.bed	124767894	124768644	124767894	124768644	124768495	124817827	1		0.0477026	0.243847	0.0034719	1.46145	0.795251	0.969503	0.0315557	1.41885	0.929995	0.995987		TRUE
ZEB1 (GM-12878)	chr10	1.24909e+08	BUB3	9184	-4364.5	distal promoter	ZEB1 (GM-12878)	SL3254_Peaks.bed	124909172	124909685	124909172	124909685	124913793	124924886	1		0.0178655	1.45396	0.118521	1.16721	0.770346	0.959334	0.0173021	0.892611	0.02663	1.70105		TRUE
ZEB1 (GM-12878)	chr10	125859083	CHST15	51363	-5877	distal promoter	ZEB1 (GM-12878)	SL3254_Peaks.bed	125858860	125859306	125858860	125859306	125767184	125853206	-1		0.0202527	1.38577	0.0509429	2.90076	0.618118	0.923742	0.00425051	2.91244	0.00981637	0.283163		TRUE
ZEB1 (GM-12878)	chr10	1.2615e+08	NKX1-2	390010	-11695.5	intergenic (<20kb)	ZEB1 (GM-12878)	SL3254_Peaks.bed	126150295	126150602	126150295	126150602	126135592	126138753	-1		NA	NA	---	NA	NA	1	NA	NA	0.109089	0.663742		FALSE
ZEB1 (GM-12878)	chr10	126375412	FAM53B-AS1	101927944	-16782	intergenic (<20kb)	ZEB1 (GM-12878)	SL3254_Peaks.bed	126375241	126375583	126375241	126375583	126392194	126402786	1		NA	NA	NA	NA	NA	NA	NA	NA	NA	NA		FALSE
ZEB1 (GM-12878)	chr10	126480392	FAM175B	23172	-9962	distal promoter	ZEB1 (GM-12878)	SL3254_Peaks.bed	126480089	126480695	126480089	126480695	126490354	126525239	1		0.0336203	0.677491	0.219611	0.908016	0.439831	0.8196	0.972217	0.996407	0.020848	1.25874		TRUE
ZEB1 (GM-12878)	chr10	126490356	METTL10	399818	-9917	distal promoter	ZEB1 (GM-12878)	SL3254_Peaks.bed	126490148	126490564	126490148	126490564	126436718	126480439	-1		0.0701195	0.684145	0.760096	1.02892	0.630443	1.02966	0.297196	1.20457	0.581683	0.927655		FALSE
ZEB1 (GM-12878)	chr10	127408256	RP11-383C5.4	399821	-121	near TSS	ZEB1 (GM-12878)	SL3254_Peaks.bed	127407719	127408793	127407719	127408793	127389005	127408135	-1		0.0472054	0.719357	---	NA	0.599006	0.91763	NA	NA	NA	NA		FALSE
ZEB1 (GM-12878)	chr10	1.27512e+08	BCCIP	56647	-432.5	proximal promoter	ZEB1 (GM-12878)	SL3254_Peaks.bed	127511508	127511857	127511508	127511857	127512115	127542264	1		0.0409918	0.445146	0.345947	0.90101	0.163019	0.883918	0.0607987	0.824214	0.0908253	1.28116		FALSE
ZEB1 (GM-12878)	chr10	1.27585e+08	FANK1	92565	-123.5	near TSS	ZEB1 (GM-12878)	SL3254_Peaks.bed	127584419	127585550	127584419	127585550	127585108	127698161	1		0.0103628	0.528792	0.104549	0.505172	0.959877	1.00668	0.15013	1.19966	0.146281	1.48822		FALSE
ZEB1 (GM-12878)	chr10	1.29925e+08	MKI67	4288	-261.5	proximal promoter	ZEB1 (GM-12878)	SL3254_Peaks.bed	129924690	129925131	129924690	129925131	129894923	129924649	-1		0.0752869	1.60733	---	NA	0.589888	0.799617	NA	NA	NA	NA		FALSE
ZEB1 (GM-12878)	chr10	1.33742e+08	PPP2R2D	55844	-6184.5	distal promoter	ZEB1 (GM-12878)	SL3254_Peaks.bed	133741604	133741937	133741604	133741937	133747955	133773331	1		0.0663778	1.36701	0.469301	0.940917	0.915437	1.00758	0.0449703	0.830809	0.184117	1.11755		FALSE
ZEB1 (GM-12878)	chr10	1.34134e+08	LRRC27	101927515	-11808.5	intergenic (<20kb)	ZEB1 (GM-12878)	SL3254_Peaks.bed	134133610	134134001	134133610	134134001	134145614	134195010	1		NA	NA	NA	NA	NA	NA	NA	NA	NA	NA		FALSE
ZEB1 (GM-12878)	chr10	1.34134e+08	LRRC27	101927515	-11808.5	intergenic (<20kb)	ZEB1 (GM-12878)	SL3254_Peaks.bed	134133610	134134001	134133610	134134001	134145614	134195010	1		NA	NA	NA	NA	NA	NA	NA	NA	NA	NA		FALSE
ZEB1 (GM-12878)	chr10	134145765	STK32C	282974	-414	proximal promoter	ZEB1 (GM-12878)	SL3254_Peaks.bed	134145478	134146052	134145478	134146052	134020996	134145351	-1		0.131282	1.11521	0.0900817	0.580988	0.675234	1.09865	0.462256	0.702732	0.699649	1.3187		FALSE
ZEB1 (GM-12878)	chr10	1.34872e+08	GPR123	84435	-12834.5	intergenic (<20kb)	ZEB1 (GM-12878)	SL3254_Peaks.bed	134871086	134872111	134871086	134872111	134884433	134945179	1		NA	NA	NA	NA	NA	NA	NA	NA	NA	NA		FALSE
ZEB1 (GM-12878)	chr10	1.35074e+08	MIR202HG	101927671	-12598.5	intergenic (<20kb)	ZEB1 (GM-12878)	SL3254_Peaks.bed	135073344	135074643	135073344	135074643	135059982	135061395	-1		NA	NA	NA	NA	NA	NA	NA	NA	NA	NA		FALSE
ZEB1 (GM-12878)	chr10	1.35074e+08	MIR202HG	101927671	-12598.5	intergenic (<20kb)	ZEB1 (GM-12878)	SL3254_Peaks.bed	135073344	135074643	135073344	135074643	135059982	135061395	-1		NA	NA	NA	NA	NA	NA	NA	NA	NA	NA		FALSE
ZEB1 (GM-12878)	chr10	135121405	ZNF511	118472	-574	distal promoter	ZEB1 (GM-12878)	SL3254_Peaks.bed	135121167	135121643	135121167	135121643	135121979	135166033	1		0.0110299	1.68546	0.119064	0.838703	0.956784	1.00614	0.000657822	0.764116	0.0111268	1.334		TRUE
ZEB1 (GM-12878)	chr10	1.35132e+08	TUBGCP2	10844	-6495.5	distal promoter	ZEB1 (GM-12878)	SL3254_Peaks.bed	135132229	135132444	135132229	135132444	135093135	135125841	-1		0.0191675	1.9393	0.0768994	1.35506	0.389937	1.15239	0.106464	0.839719	0.731562	0.967527		TRUE
ZEB1 (GM-12878)	chr10	1.35176e+08	FUOM	282969	-3988.5	distal promoter	ZEB1 (GM-12878)	SL3254_Peaks.bed	135175394	135175641	135175394	135175641	135168658	135171529	-1		0.00179432	0.27895	0.00103887	0.591355	0.664689	1.12607	0.00416068	0.201362	0.112095	1.19208		FALSE
ZEB1 (GM-12878)	chr10	1.35176e+08	PAOX	196743	-17177.5	intergenic (<20kb)	ZEB1 (GM-12878)	SL3254_Peaks.bed	135175394	135175641	135175394	135175641	135192695	135205198	1		0.875505	1.02568	0.00522748	0.618034	0.962785	1.01417	0.862675	1.00909	0.0319267	1.53782		TRUE
ZEB1 (GM-12878)	chr10	1.35187e+08	MIR3944	100500911	-1646.5	distal promoter	ZEB1 (GM-12878)	SL3254_Peaks.bed	135186675	135186952	135186675	135186952	135185060	135185167	-1		NA	NA	NA	NA	NA	1	NA	NA	NA	NA		FALSE
ZEB1 (GM-12878)	chr10	1.35187e+08	FUOM	282969	-15284.5	intergenic (<20kb)	ZEB1 (GM-12878)	SL3254_Peaks.bed	135186675	135186952	135186675	135186952	135168658	135171529	-1		0.00179432	0.27895	0.00103887	0.591355	0.664689	1.12607	0.00416068	0.201362	0.112095	1.19208		FALSE
ZEB1 (GM-12878)	chr10	1.35187e+08	PAOX	196743	-5881.5	distal promoter	ZEB1 (GM-12878)	SL3254_Peaks.bed	135186675	135186952	135186675	135186952	135192695	135205198	1		0.875505	1.02568	0.00522748	0.618034	0.962785	1.01417	0.862675	1.00909	0.0319267	1.53782		TRUE
ZEB1 (GM-12878)	chr10	1.35187e+08	RP11-108K14.8	92170	-17524.5	intergenic (<20kb)	ZEB1 (GM-12878)	SL3254_Peaks.bed	135186675	135186952	135186675	135186952	135204338	135233999	1		0.00421658	2.67594	0.255975	0.920735	0.512139	1.08165	0.0110904	1.21277	0.724551	1.09094		TRUE
ZEB1 (GM-12878)	chr10	135193016	MIR3944	100500911	-7849	distal promoter	ZEB1 (GM-12878)	SL3254_Peaks.bed	135192710	135193322	135192710	135193322	135185060	135185167	-1		NA	NA	NA	NA	NA	1	NA	NA	NA	NA		FALSE
ZEB1 (GM-12878)	chr10	135193016	ECHS1	1892	-5823	distal promoter	ZEB1 (GM-12878)	SL3254_Peaks.bed	135192710	135193322	135192710	135193322	135175984	135187193	-1		0.0377406	1.38353	0.729003	1.05857	0.369945	1.09374	0.017434	1.16184	0.367437	1.10996		TRUE
ZEB1 (GM-12878)	chr10	135193016	RP11-108K14.8	92170	-11322	intergenic (<20kb)	ZEB1 (GM-12878)	SL3254_Peaks.bed	135192710	135193322	135192710	135193322	135204338	135233999	1		0.00421658	2.67594	0.255975	0.920735	0.512139	1.08165	0.0110904	1.21277	0.724551	1.09094		TRUE
ZEB1 (GM-12878)	chr10	135193016	MTG1	92170	-14582	intergenic (<20kb)	ZEB1 (GM-12878)	SL3254_Peaks.bed	135192710	135193322	135192710	135193322	135207598	135234811	1		0.00421658	2.67594	0.255975	0.920735	0.512139	1.08165	0.0110904	1.21277	0.724551	1.09094		TRUE
ZEB1 (GM-12878)	chr10	1.35202e+08	MIR3944	100500911	-16886.5	intergenic (<20kb)	ZEB1 (GM-12878)	SL3254_Peaks.bed	135201897	135202210	135201897	135202210	135185060	135185167	-1		NA	NA	NA	NA	NA	1	NA	NA	NA	NA		FALSE
ZEB1 (GM-12878)	chr10	1.35202e+08	ECHS1	1892	-14860.5	intergenic (<20kb)	ZEB1 (GM-12878)	SL3254_Peaks.bed	135201897	135202210	135201897	135202210	135175984	135187193	-1		0.0377406	1.38353	0.729003	1.05857	0.369945	1.09374	0.017434	1.16184	0.367437	1.10996		TRUE
ZEB1 (GM-12878)	chr10	1.35202e+08	RP11-108K14.8	92170	-2284.5	distal promoter	ZEB1 (GM-12878)	SL3254_Peaks.bed	135201897	135202210	135201897	135202210	135204338	135233999	1		0.00421658	2.67594	0.255975	0.920735	0.512139	1.08165	0.0110904	1.21277	0.724551	1.09094		TRUE
ZEB1 (GM-12878)	chr10	1.35202e+08	MTG1	92170	-5544.5	distal promoter	ZEB1 (GM-12878)	SL3254_Peaks.bed	135201897	135202210	135201897	135202210	135207598	135234811	1		0.00421658	2.67594	0.255975	0.920735	0.512139	1.08165	0.0110904	1.21277	0.724551	1.09094		TRUE
ZEB1 (GM-12878)	chr10	135202580	MIR3944	100500911	-17413	intergenic (<20kb)	ZEB1 (GM-12878)	SL3254_Peaks.bed	135202418	135202742	135202418	135202742	135185060	135185167	-1		NA	NA	NA	NA	NA	1	NA	NA	NA	NA		FALSE
ZEB1 (GM-12878)	chr10	135202580	ECHS1	1892	-15387	intergenic (<20kb)	ZEB1 (GM-12878)	SL3254_Peaks.bed	135202418	135202742	135202418	135202742	135175984	135187193	-1		0.0377406	1.38353	0.729003	1.05857	0.369945	1.09374	0.017434	1.16184	0.367437	1.10996		TRUE
ZEB1 (GM-12878)	chr10	135202580	RP11-108K14.8	92170	-1758	distal promoter	ZEB1 (GM-12878)	SL3254_Peaks.bed	135202418	135202742	135202418	135202742	135204338	135233999	1		0.00421658	2.67594	0.255975	0.920735	0.512139	1.08165	0.0110904	1.21277	0.724551	1.09094		TRUE
ZEB1 (GM-12878)	chr10	135202580	MTG1	92170	-5018	distal promoter	ZEB1 (GM-12878)	SL3254_Peaks.bed	135202418	135202742	135202418	135202742	135207598	135234811	1		0.00421658	2.67594	0.255975	0.920735	0.512139	1.08165	0.0110904	1.21277	0.724551	1.09094		TRUE
ZEB1 (GM-12878)	chr10	1.35204e+08	MIR3944	100500911	-18788.5	intergenic (<20kb)	ZEB1 (GM-12878)	SL3254_Peaks.bed	135203750	135204161	135203750	135204161	135185060	135185167	-1		NA	NA	NA	NA	NA	1	NA	NA	NA	NA		FALSE
ZEB1 (GM-12878)	chr10	1.35204e+08	ECHS1	1892	-16762.5	intergenic (<20kb)	ZEB1 (GM-12878)	SL3254_Peaks.bed	135203750	135204161	135203750	135204161	135175984	135187193	-1		0.0377406	1.38353	0.729003	1.05857	0.369945	1.09374	0.017434	1.16184	0.367437	1.10996		TRUE
ZEB1 (GM-12878)	chr10	1.35204e+08	RP11-108K14.8	92170	-382.5	proximal promoter	ZEB1 (GM-12878)	SL3254_Peaks.bed	135203750	135204161	135203750	135204161	135204338	135233999	1		0.00421658	2.67594	0.255975	0.920735	0.512139	1.08165	0.0110904	1.21277	0.724551	1.09094		TRUE
ZEB1 (GM-12878)	chr10	1.35204e+08	MTG1	92170	-3642.5	distal promoter	ZEB1 (GM-12878)	SL3254_Peaks.bed	135203750	135204161	135203750	135204161	135207598	135234811	1		0.00421658	2.67594	0.255975	0.920735	0.512139	1.08165	0.0110904	1.21277	0.724551	1.09094		TRUE
ZEB1 (GM-12878)	chr10	1.35208e+08	MTG1	92170	-49.5	near TSS	ZEB1 (GM-12878)	SL3254_Peaks.bed	135207401	135207696	135207401	135207696	135207598	135234811	1		0.00421658	2.67594	0.255975	0.920735	0.512139	1.08165	0.0110904	1.21277	0.724551	1.09094		TRUE
ZEB1 (GM-12878)	chr10	1.35257e+08	RP11-108K14.4	619207	-10165.5	intergenic (<20kb)	ZEB1 (GM-12878)	SL3254_Peaks.bed	135256740	135257793	135256740	135257793	135267432	135337062	1		NA	NA	NA	NA	NA	NA	NA	NA	NA	NA		FALSE
ZEB1 (GM-12878)	chr11	189976	SCGB1C1	147199	-3103.5	distal promoter	ZEB1 (GM-12878)	SL3254_Peaks.bed	189571	190382	189571	190382	193080	194573	1		0.133041	0.861003	---	NA	NA	1	NA	NA	NA	NA		FALSE
ZEB1 (GM-12878)	chr11	189976	ODF3	113746	-6761.5	distal promoter	ZEB1 (GM-12878)	SL3254_Peaks.bed	189571	190382	189571	190382	196738	200261	1		0.400227	0.919804	0.0263673	2.52	NA	1	0.503874	1.22605	0.373901	0.562852		TRUE
ZEB1 (GM-12878)	chr11	189976	RIC8A	102465445	-17534.5	intergenic (<20kb)	ZEB1 (GM-12878)	SL3254_Peaks.bed	189571	190382	189571	190382	207511	215113	1		NA	NA	NA	NA	NA	NA	NA	NA	NA	NA		FALSE
ZEB1 (GM-12878)	chr11	189976	RIC8A	102465445	-17534.5	intergenic (<20kb)	ZEB1 (GM-12878)	SL3254_Peaks.bed	189571	190382	189571	190382	207511	215113	1		NA	NA	NA	NA	NA	NA	NA	NA	NA	NA		FALSE
ZEB1 (GM-12878)	chr11	268026	NLRP6	171389	-10338.5	intergenic (<20kb)	ZEB1 (GM-12878)	SL3254_Peaks.bed	267638	268415	267638	268415	278365	285359	1		0.917469	0.995326	0.572071	1.16962	NA	1	0.938151	0.978367	0.485102	1.24991		FALSE
ZEB1 (GM-12878)	chr11	268026	RP11-326C3.2	101930595	-19278.5	intergenic (<20kb)	ZEB1 (GM-12878)	SL3254_Peaks.bed	267638	268415	267638	268415	287305	288987	1		NA	NA	NA	NA	NA	NA	NA	NA	NA	NA		FALSE
ZEB1 (GM-12878)	chr11	269290	NLRP6	171389	-9075	distal promoter	ZEB1 (GM-12878)	SL3254_Peaks.bed	269127	269453	269127	269453	278365	285359	1		0.917469	0.995326	0.572071	1.16962	NA	1	0.938151	0.978367	0.485102	1.24991		FALSE
ZEB1 (GM-12878)	chr11	269290	ATHL1	80162	-19845	intergenic (<20kb)	ZEB1 (GM-12878)	SL3254_Peaks.bed	269127	269453	269127	269453	289135	296107	1		0.0150588	0.458629	0.662077	1.03474	0.0843863	0.748865	0.000240207	1.87861	0.0955577	1.31013		TRUE
ZEB1 (GM-12878)	chr11	269290	RP11-326C3.2	101930595	-18015	intergenic (<20kb)	ZEB1 (GM-12878)	SL3254_Peaks.bed	269127	269453	269127	269453	287305	288987	1		NA	NA	NA	NA	NA	NA	NA	NA	NA	NA		FALSE
ZEB1 (GM-12878)	chr11	288728	ATHL1	80162	-407.5	proximal promoter	ZEB1 (GM-12878)	SL3254_Peaks.bed	288591	288864	288591	288864	289135	296107	1		0.0150588	0.458629	0.662077	1.03474	0.0843863	0.748865	0.000240207	1.87861	0.0955577	1.31013		TRUE
ZEB1 (GM-12878)	chr11	288728	IFITM2	10581	-18903.5	intergenic (<20kb)	ZEB1 (GM-12878)	SL3254_Peaks.bed	288591	288864	288591	288864	307631	315272	1		0.00644935	0.571834	0.242445	0.907415	0.707126	1.15518	0.000665009	1.92896	0.36913	1.3958		TRUE
ZEB1 (GM-12878)	chr11	289987	IFITM2	10581	-17644	intergenic (<20kb)	ZEB1 (GM-12878)	SL3254_Peaks.bed	289774	290200	289774	290200	307631	315272	1		0.00644935	0.571834	0.242445	0.907415	0.707126	1.15518	0.000665009	1.92896	0.36913	1.3958		TRUE
ZEB1 (GM-12878)	chr11	308339	IFITM5	387733	-8813	distal promoter	ZEB1 (GM-12878)	SL3254_Peaks.bed	308131	308547	308131	308547	298200	299526	-1		NA	NA	0.105369	2.37262	0.42265	1.39175	0.00202658	3.57959	0.506635	2.09935		TRUE
ZEB1 (GM-12878)	chr11	308339	IFITM1	8519	-5167	distal promoter	ZEB1 (GM-12878)	SL3254_Peaks.bed	308131	308547	308131	308547	313506	315272	1		0.0208359	3.61065	0.229585	0.75289	0.997512	0.998339	0.141223	1.45662	0.352615	0.279494		TRUE
ZEB1 (GM-12878)	chr11	331189	IFITM3	10410	-3652	distal promoter	ZEB1 (GM-12878)	SL3254_Peaks.bed	330965	331413	330965	331413	319669	327537	-1		0.112879	0.682009	0.0233937	0.688285	0.919111	1.05069	0.00031759	2.19932	0.384852	1.16557		TRUE
ZEB1 (GM-12878)	chr11	364658	B4GALNT4	338707	-5138.5	distal promoter	ZEB1 (GM-12878)	SL3254_Peaks.bed	364422	364893	364422	364893	369796	382116	1		0.0769824	0.745275	0.258731	1.09244	NA	1	0.286971	1.25261	0.492536	0.947901		FALSE
ZEB1 (GM-12878)	chr11	441626	PTDSS2	81490	-6642.5	distal promoter	ZEB1 (GM-12878)	SL3254_Peaks.bed	440977	442274	440977	442274	448268	491393	1		0.0333997	1.51854	0.0335956	0.788012	0.756026	1.12753	0.000537527	0.75629	0.0104256	7.545		TRUE
ZEB1 (GM-12878)	chr11	448370	ANO9	338440	-6359	distal promoter	ZEB1 (GM-12878)	SL3254_Peaks.bed	448164	448576	448164	448576	417933	442011	-1		0.0453564	0.344844	---	NA	0.963126	0.99014	NA	NA	0.0655391	4.59992		FALSE
ZEB1 (GM-12878)	chr11	450320	ANO9	338440	-8308.5	distal promoter	ZEB1 (GM-12878)	SL3254_Peaks.bed	450174	450465	450174	450465	417933	442011	-1		0.0453564	0.344844	---	NA	0.963126	0.99014	NA	NA	0.0655391	4.59992		FALSE
ZEB1 (GM-12878)	chr11	518911	LRRC56	115399	-18616	intergenic (<20kb)	ZEB1 (GM-12878)	SL3254_Peaks.bed	518515	519307	518515	519307	537527	554916	1		0.0211152	0.773046	0.0714033	0.87835	0.641471	0.897208	0.158918	0.787298	0.419837	0.868076		FALSE
ZEB1 (GM-12878)	chr11	518911	RNH1	6050	-11611	intergenic (<20kb)	ZEB1 (GM-12878)	SL3254_Peaks.bed	518515	519307	518515	519307	494512	507300	-1		0.0195312	1.72145	0.0657965	1.30389	0.19929	1.19026	7.69845e-05	0.782369	0.126493	0.8519		TRUE
ZEB1 (GM-12878)	chr11	520350	LRRC56	115399	-17177.5	intergenic (<20kb)	ZEB1 (GM-12878)	SL3254_Peaks.bed	520218	520481	520218	520481	537527	554916	1		0.0211152	0.773046	0.0714033	0.87835	0.641471	0.897208	0.158918	0.787298	0.419837	0.868076		FALSE
ZEB1 (GM-12878)	chr11	520350	RNH1	6050	-13049.5	intergenic (<20kb)	ZEB1 (GM-12878)	SL3254_Peaks.bed	520218	520481	520218	520481	494512	507300	-1		0.0195312	1.72145	0.0657965	1.30389	0.19929	1.19026	7.69845e-05	0.782369	0.126493	0.8519		TRUE
ZEB1 (GM-12878)	chr11	535099	LRRC56	115399	-2428	distal promoter	ZEB1 (GM-12878)	SL3254_Peaks.bed	534946	535252	534946	535252	537527	554916	1		0.0211152	0.773046	0.0714033	0.87835	0.641471	0.897208	0.158918	0.787298	0.419837	0.868076		FALSE
ZEB1 (GM-12878)	chr11	537548	HRAS	3265	-261	proximal promoter	ZEB1 (GM-12878)	SL3254_Peaks.bed	537096	538000	537096	538000	532242	537287	-1		0.011376	1.42511	0.0210006	0.874047	0.848857	1.07597	0.0474565	0.747536	0.208585	1.35299		TRUE
ZEB1 (GM-12878)	chr11	554927	HRAS	3265	-17640	intergenic (<20kb)	ZEB1 (GM-12878)	SL3254_Peaks.bed	554699	555155	554699	555155	532242	537287	-1		0.011376	1.42511	0.0210006	0.874047	0.848857	1.07597	0.0474565	0.747536	0.208585	1.35299		TRUE
ZEB1 (GM-12878)	chr11	554927	RASSF7	8045	-5477	distal promoter	ZEB1 (GM-12878)	SL3254_Peaks.bed	554699	555155	554699	555155	560404	564021	1		0.100364	1.1552	0.00324297	0.720745	0.886102	1.02313	8.38121e-06	0.414805	0.273382	1.34815		FALSE
ZEB1 (GM-12878)	chr11	559255	RASSF7	8045	-1149	distal promoter	ZEB1 (GM-12878)	SL3254_Peaks.bed	559148	559362	559148	559362	560404	564021	1		0.100364	1.1552	0.00324297	0.720745	0.886102	1.02313	8.38121e-06	0.414805	0.273382	1.34815		FALSE
ZEB1 (GM-12878)	chr11	559255	PHRF1	57661	-17231	intergenic (<20kb)	ZEB1 (GM-12878)	SL3254_Peaks.bed	559148	559362	559148	559362	576486	612222	1		0.640631	1.053	1	0.969191	0.930516	1.0161	0.30892	1.18188	0.0295072	1.4718		TRUE
ZEB1 (GM-12878)	chr11	561154	C11orf35	256329	-374.5	proximal promoter	ZEB1 (GM-12878)	SL3254_Peaks.bed	560415	561892	560415	561892	554855	560779	-1		0.184862	0.893704	0.236565	1.13983	0.434912	1.12258	0.016748	0.275716	0.337656	0.852004		FALSE
ZEB1 (GM-12878)	chr11	561154	PHRF1	57661	-15332.5	intergenic (<20kb)	ZEB1 (GM-12878)	SL3254_Peaks.bed	560415	561892	560415	561892	576486	612222	1		0.640631	1.053	1	0.969191	0.930516	1.0161	0.30892	1.18188	0.0295072	1.4718		TRUE
ZEB1 (GM-12878)	chr11	568606	C11orf35	256329	-7827.5	distal promoter	ZEB1 (GM-12878)	SL3254_Peaks.bed	568308	568905	568308	568905	554855	560779	-1		0.184862	0.893704	0.236565	1.13983	0.434912	1.12258	0.016748	0.275716	0.337656	0.852004		FALSE
ZEB1 (GM-12878)	chr11	568606	PHRF1	57661	-7879.5	distal promoter	ZEB1 (GM-12878)	SL3254_Peaks.bed	568308	568905	568308	568905	576486	612222	1		0.640631	1.053	1	0.969191	0.930516	1.0161	0.30892	1.18188	0.0295072	1.4718		TRUE
ZEB1 (GM-12878)	chr11	568606	MIR210HG	100506211	-149.5	near TSS	ZEB1 (GM-12878)	SL3254_Peaks.bed	568308	568905	568308	568905	565660	568457	-1		NA	NA	NA	NA	0.256176	0.714096	NA	NA	NA	NA		FALSE
ZEB1 (GM-12878)	chr11	568606	MIR210	406992	-408.5	proximal promoter	ZEB1 (GM-12878)	SL3254_Peaks.bed	568308	568905	568308	568905	568089	568198	-1		NA	NA	NA	NA	NA	1	NA	NA	NA	NA		FALSE
ZEB1 (GM-12878)	chr11	575738	C11orf35	256329	-14959	intergenic (<20kb)	ZEB1 (GM-12878)	SL3254_Peaks.bed	575589	575887	575589	575887	554855	560779	-1		0.184862	0.893704	0.236565	1.13983	0.434912	1.12258	0.016748	0.275716	0.337656	0.852004		FALSE
ZEB1 (GM-12878)	chr11	575738	PHRF1	57661	-748	distal promoter	ZEB1 (GM-12878)	SL3254_Peaks.bed	575589	575887	575589	575887	576486	612222	1		0.640631	1.053	1	0.969191	0.930516	1.0161	0.30892	1.18188	0.0295072	1.4718		TRUE
ZEB1 (GM-12878)	chr11	575738	MIR210HG	100506211	-7281	distal promoter	ZEB1 (GM-12878)	SL3254_Peaks.bed	575589	575887	575589	575887	565660	568457	-1		NA	NA	NA	NA	0.256176	0.714096	NA	NA	NA	NA		FALSE
ZEB1 (GM-12878)	chr11	575738	MIR210	406992	-7540	distal promoter	ZEB1 (GM-12878)	SL3254_Peaks.bed	575589	575887	575589	575887	568089	568198	-1		NA	NA	NA	NA	NA	1	NA	NA	NA	NA		FALSE
ZEB1 (GM-12878)	chr11	645804	CDHR5	53841	-19726	intergenic (<20kb)	ZEB1 (GM-12878)	SL3254_Peaks.bed	645620	645988	645620	645988	616565	626078	-1		NA	NA	NA	NA	NA	NA	NA	NA	NA	NA		FALSE
ZEB1 (GM-12878)	chr11	645804	SCT	6343	-18661	intergenic (<20kb)	ZEB1 (GM-12878)	SL3254_Peaks.bed	645620	645988	645620	645988	626431	627143	-1		0.677998	0.987282	0.452814	0.886804	0.868888	1.11934	0.288114	1.48553	0.635269	0.31982		FALSE
ZEB1 (GM-12878)	chr11	692980	EPS8L2	64787	-1458.5	distal promoter	ZEB1 (GM-12878)	SL3254_Peaks.bed	692864	693095	692864	693095	694438	727727	1		0.1237	1.35102	0.706463	1.02087	0.663223	0.867462	2.88136e-05	0.170096	0.00171597	1.15436		TRUE
ZEB1 (GM-12878)	chr11	692980	TMEM80	283232	-2448.5	distal promoter	ZEB1 (GM-12878)	SL3254_Peaks.bed	692864	693095	692864	693095	695428	705028	1		0.218942	1.2708	0.770361	1.02317	0.0243742	0.71935	0.783479	0.973741	0.092848	1.0901		FALSE
ZEB1 (GM-12878)	chr11	694382	EPS8L2	64787	-55.5	near TSS	ZEB1 (GM-12878)	SL3254_Peaks.bed	693666	695099	693666	695099	694438	727727	1		0.1237	1.35102	0.706463	1.02087	0.663223	0.867462	2.88136e-05	0.170096	0.00171597	1.15436		TRUE
ZEB1 (GM-12878)	chr11	694382	TMEM80	283232	-1045.5	distal promoter	ZEB1 (GM-12878)	SL3254_Peaks.bed	693666	695099	693666	695099	695428	705028	1		0.218942	1.2708	0.770361	1.02317	0.0243742	0.71935	0.783479	0.973741	0.092848	1.0901		FALSE
ZEB1 (GM-12878)	chr11	721132	DEAF1	101927373	-14417.5	intergenic (<20kb)	ZEB1 (GM-12878)	SL3254_Peaks.bed	720741	721524	720741	721524	644233	706715	-1		NA	NA	NA	NA	NA	NA	NA	NA	NA	NA		FALSE
ZEB1 (GM-12878)	chr11	721132	DEAF1	101927373	-14417.5	intergenic (<20kb)	ZEB1 (GM-12878)	SL3254_Peaks.bed	720741	721524	720741	721524	644233	706715	-1		NA	NA	NA	NA	NA	NA	NA	NA	NA	NA		FALSE
ZEB1 (GM-12878)	chr11	721716	DEAF1	101927373	-15001.5	intergenic (<20kb)	ZEB1 (GM-12878)	SL3254_Peaks.bed	721549	721884	721549	721884	644233	706715	-1		NA	NA	NA	NA	NA	NA	NA	NA	NA	NA		FALSE
ZEB1 (GM-12878)	chr11	721716	DEAF1	101927373	-15001.5	intergenic (<20kb)	ZEB1 (GM-12878)	SL3254_Peaks.bed	721549	721884	721549	721884	644233	706715	-1		NA	NA	NA	NA	NA	NA	NA	NA	NA	NA		FALSE
ZEB1 (GM-12878)	chr11	722106	DEAF1	101927373	-15391.5	intergenic (<20kb)	ZEB1 (GM-12878)	SL3254_Peaks.bed	721949	722264	721949	722264	644233	706715	-1		NA	NA	NA	NA	NA	NA	NA	NA	NA	NA		FALSE
ZEB1 (GM-12878)	chr11	722106	DEAF1	101927373	-15391.5	intergenic (<20kb)	ZEB1 (GM-12878)	SL3254_Peaks.bed	721949	722264	721949	722264	644233	706715	-1		NA	NA	NA	NA	NA	NA	NA	NA	NA	NA		FALSE
ZEB1 (GM-12878)	chr11	723235	DEAF1	101927373	-16520	intergenic (<20kb)	ZEB1 (GM-12878)	SL3254_Peaks.bed	723006	723464	723006	723464	644233	706715	-1		NA	NA	NA	NA	NA	NA	NA	NA	NA	NA		FALSE
ZEB1 (GM-12878)	chr11	723235	DEAF1	101927373	-16520	intergenic (<20kb)	ZEB1 (GM-12878)	SL3254_Peaks.bed	723006	723464	723006	723464	644233	706715	-1		NA	NA	NA	NA	NA	NA	NA	NA	NA	NA		FALSE
ZEB1 (GM-12878)	chr11	725868	DEAF1	101927373	-19152.5	intergenic (<20kb)	ZEB1 (GM-12878)	SL3254_Peaks.bed	725706	726029	725706	726029	644233	706715	-1		NA	NA	NA	NA	NA	NA	NA	NA	NA	NA		FALSE
ZEB1 (GM-12878)	chr11	725868	DEAF1	101927373	-19152.5	intergenic (<20kb)	ZEB1 (GM-12878)	SL3254_Peaks.bed	725706	726029	725706	726029	644233	706715	-1		NA	NA	NA	NA	NA	NA	NA	NA	NA	NA		FALSE
ZEB1 (GM-12878)	chr11	726413	DEAF1	101927373	-19698	intergenic (<20kb)	ZEB1 (GM-12878)	SL3254_Peaks.bed	726231	726595	726231	726595	644233	706715	-1		NA	NA	NA	NA	NA	NA	NA	NA	NA	NA		FALSE
ZEB1 (GM-12878)	chr11	726413	DEAF1	101927373	-19698	intergenic (<20kb)	ZEB1 (GM-12878)	SL3254_Peaks.bed	726231	726595	726231	726595	644233	706715	-1		NA	NA	NA	NA	NA	NA	NA	NA	NA	NA		FALSE
ZEB1 (GM-12878)	chr11	728135	TALDO1	6888	-19194	intergenic (<20kb)	ZEB1 (GM-12878)	SL3254_Peaks.bed	727904	728366	727904	728366	747329	765024	1		0.253774	1.08945	0.159537	0.892556	0.0470431	1.17764	0.000128674	0.511908	0.314767	0.909262		TRUE
ZEB1 (GM-12878)	chr11	747120	TALDO1	6888	-208.5	near TSS	ZEB1 (GM-12878)	SL3254_Peaks.bed	746949	747292	746949	747292	747329	765024	1		0.253774	1.08945	0.159537	0.892556	0.0470431	1.17764	0.000128674	0.511908	0.314767	0.909262		TRUE
ZEB1 (GM-12878)	chr11	763365	AP006621.1	171391	-16752	intergenic (<20kb)	ZEB1 (GM-12878)	SL3254_Peaks.bed	762943	763787	762943	763787	780117	780755	1		NA	NA	NA	NA	NA	NA	NA	NA	NA	NA		FALSE
ZEB1 (GM-12878)	chr11	777800	PDDC1	347862	-311.5	proximal promoter	ZEB1 (GM-12878)	SL3254_Peaks.bed	777540	778059	777540	778059	767220	777488	-1		0.0135607	1.28651	0.443419	1.08231	0.403544	1.08622	0.135356	1.2601	0.0349148	1.13221		TRUE
ZEB1 (GM-12878)	chr11	777800	AP006621.1	171391	-2317.5	distal promoter	ZEB1 (GM-12878)	SL3254_Peaks.bed	777540	778059	777540	778059	780117	780755	1		NA	NA	NA	NA	NA	NA	NA	NA	NA	NA		FALSE
ZEB1 (GM-12878)	chr11	789661	PDDC1	347862	-12173	intergenic (<20kb)	ZEB1 (GM-12878)	SL3254_Peaks.bed	789497	789825	789497	789825	767220	777488	-1		0.0135607	1.28651	0.443419	1.08231	0.403544	1.08622	0.135356	1.2601	0.0349148	1.13221		TRUE
ZEB1 (GM-12878)	chr11	789661	RPLP2	619565	-19986	intergenic (<20kb)	ZEB1 (GM-12878)	SL3254_Peaks.bed	789497	789825	789497	789825	809647	812880	1		NA	NA	NA	NA	NA	1	NA	NA	NA	NA		FALSE
ZEB1 (GM-12878)	chr11	789661	RPLP2	619565	-19986	intergenic (<20kb)	ZEB1 (GM-12878)	SL3254_Peaks.bed	789497	789825	789497	789825	809647	812880	1		NA	NA	NA	NA	NA	1	NA	NA	NA	NA		FALSE
ZEB1 (GM-12878)	chr11	790137	PDDC1	347862	-12649	intergenic (<20kb)	ZEB1 (GM-12878)	SL3254_Peaks.bed	789954	790320	789954	790320	767220	777488	-1		0.0135607	1.28651	0.443419	1.08231	0.403544	1.08622	0.135356	1.2601	0.0349148	1.13221		TRUE
ZEB1 (GM-12878)	chr11	790137	CEND1	51286	-14	near TSS	ZEB1 (GM-12878)	SL3254_Peaks.bed	789954	790320	789954	790320	787104	790123	-1		0.0875577	0.84034	0.0404231	0.824694	0.42265	0.896387	0.249364	0.721515	0.0644659	0.481423		FALSE
ZEB1 (GM-12878)	chr11	790137	RPLP2	619565	-19510	intergenic (<20kb)	ZEB1 (GM-12878)	SL3254_Peaks.bed	789954	790320	789954	790320	809647	812880	1		NA	NA	NA	NA	NA	1	NA	NA	NA	NA		FALSE
ZEB1 (GM-12878)	chr11	790137	RPLP2	619565	-19510	intergenic (<20kb)	ZEB1 (GM-12878)	SL3254_Peaks.bed	789954	790320	789954	790320	809647	812880	1		NA	NA	NA	NA	NA	1	NA	NA	NA	NA		FALSE
ZEB1 (GM-12878)	chr11	798469	CEND1	51286	-8346	distal promoter	ZEB1 (GM-12878)	SL3254_Peaks.bed	798243	798695	798243	798695	787104	790123	-1		0.0875577	0.84034	0.0404231	0.824694	0.42265	0.896387	0.249364	0.721515	0.0644659	0.481423		FALSE
ZEB1 (GM-12878)	chr11	798469	SLC25A22	79751	-153	near TSS	ZEB1 (GM-12878)	SL3254_Peaks.bed	798243	798695	798243	798695	790475	798316	-1		0.445772	0.910893	0.184101	1.15147	0.311329	0.808882	0.457388	0.944805	0.00522881	1.17678		TRUE
ZEB1 (GM-12878)	chr11	798469	RPLP2	619565	-11178	intergenic (<20kb)	ZEB1 (GM-12878)	SL3254_Peaks.bed	798243	798695	798243	798695	809647	812880	1		NA	NA	NA	NA	NA	1	NA	NA	NA	NA		FALSE
ZEB1 (GM-12878)	chr11	798469	RPLP2	619565	-11178	intergenic (<20kb)	ZEB1 (GM-12878)	SL3254_Peaks.bed	798243	798695	798243	798695	809647	812880	1		NA	NA	NA	NA	NA	1	NA	NA	NA	NA		FALSE
ZEB1 (GM-12878)	chr11	798469	SNORA52	619565	-13212	intergenic (<20kb)	ZEB1 (GM-12878)	SL3254_Peaks.bed	798243	798695	798243	798695	811681	811814	1		NA	NA	NA	NA	NA	1	NA	NA	NA	NA		FALSE
ZEB1 (GM-12878)	chr11	805128	CEND1	51286	-15005.5	intergenic (<20kb)	ZEB1 (GM-12878)	SL3254_Peaks.bed	804991	805266	804991	805266	787104	790123	-1		0.0875577	0.84034	0.0404231	0.824694	0.42265	0.896387	0.249364	0.721515	0.0644659	0.481423		FALSE
ZEB1 (GM-12878)	chr11	805128	SLC25A22	79751	-6812.5	distal promoter	ZEB1 (GM-12878)	SL3254_Peaks.bed	804991	805266	804991	805266	790475	798316	-1		0.445772	0.910893	0.184101	1.15147	0.311329	0.808882	0.457388	0.944805	0.00522881	1.17678		TRUE
ZEB1 (GM-12878)	chr11	805128	RPLP2	619565	-4518.5	distal promoter	ZEB1 (GM-12878)	SL3254_Peaks.bed	804991	805266	804991	805266	809647	812880	1		NA	NA	NA	NA	NA	1	NA	NA	NA	NA		FALSE
ZEB1 (GM-12878)	chr11	805128	RPLP2	619565	-4518.5	distal promoter	ZEB1 (GM-12878)	SL3254_Peaks.bed	804991	805266	804991	805266	809647	812880	1		NA	NA	NA	NA	NA	1	NA	NA	NA	NA		FALSE
ZEB1 (GM-12878)	chr11	805128	PNPLA2	57104	-13773.5	intergenic (<20kb)	ZEB1 (GM-12878)	SL3254_Peaks.bed	804991	805266	804991	805266	818902	825573	1		0.019514	1.72579	0.00758037	1.14544	0.855881	1.03432	0.000148292	0.374565	0.594287	1.05526		TRUE
ZEB1 (GM-12878)	chr11	805128	SNORA52	619565	-6552.5	distal promoter	ZEB1 (GM-12878)	SL3254_Peaks.bed	804991	805266	804991	805266	811681	811814	1		NA	NA	NA	NA	NA	1	NA	NA	NA	NA		FALSE
ZEB1 (GM-12878)	chr11	809663	CEND1	51286	-19540	intergenic (<20kb)	ZEB1 (GM-12878)	SL3254_Peaks.bed	809247	810079	809247	810079	787104	790123	-1		0.0875577	0.84034	0.0404231	0.824694	0.42265	0.896387	0.249364	0.721515	0.0644659	0.481423		FALSE
ZEB1 (GM-12878)	chr11	809663	SLC25A22	79751	-11347	intergenic (<20kb)	ZEB1 (GM-12878)	SL3254_Peaks.bed	809247	810079	809247	810079	790475	798316	-1		0.445772	0.910893	0.184101	1.15147	0.311329	0.808882	0.457388	0.944805	0.00522881	1.17678		TRUE
ZEB1 (GM-12878)	chr11	809663	PNPLA2	57104	-9239	distal promoter	ZEB1 (GM-12878)	SL3254_Peaks.bed	809247	810079	809247	810079	818902	825573	1		0.019514	1.72579	0.00758037	1.14544	0.855881	1.03432	0.000148292	0.374565	0.594287	1.05526		TRUE
ZEB1 (GM-12878)	chr11	809663	EFCAB4A	283229	-16481	intergenic (<20kb)	ZEB1 (GM-12878)	SL3254_Peaks.bed	809247	810079	809247	810079	826144	831991	1		0.00216521	2.37986	---	NA	0.522788	1.3258	NA	NA	0.0784687	1.98827		TRUE
ZEB1 (GM-12878)	chr11	809663	SNORA52	619565	-2018	distal promoter	ZEB1 (GM-12878)	SL3254_Peaks.bed	809247	810079	809247	810079	811681	811814	1		NA	NA	NA	NA	NA	1	NA	NA	NA	NA		FALSE
ZEB1 (GM-12878)	chr11	827457	PIDD	55367	-17704	intergenic (<20kb)	ZEB1 (GM-12878)	SL3254_Peaks.bed	827111	827803	827111	827803	799179	809753	-1		0.00542201	0.524988	0.78725	0.707275	0.308535	0.802143	0.253487	0.904652	0.360401	1.11322		FALSE
ZEB1 (GM-12878)	chr11	827457	CD151	977	-5386	distal promoter	ZEB1 (GM-12878)	SL3254_Peaks.bed	827111	827803	827111	827803	832843	839831	1		0.00397304	1.36326	0.00216429	1.19829	0.186653	1.36644	0.000463104	0.730766	0.0929782	1.23573		TRUE
ZEB1 (GM-12878)	chr11	827457	TSPAN4	7106	-15351	intergenic (<20kb)	ZEB1 (GM-12878)	SL3254_Peaks.bed	827111	827803	827111	827803	842808	867116	1		0.00925007	2.6013	0.0137361	1.40931	0.325233	1.53366	0.0017661	1.52834	0.476868	1.13078		TRUE
ZEB1 (GM-12878)	chr11	842434	TSPAN4	7106	-374	proximal promoter	ZEB1 (GM-12878)	SL3254_Peaks.bed	842295	842573	842295	842573	842808	867116	1		0.00925007	2.6013	0.0137361	1.40931	0.325233	1.53366	0.0017661	1.52834	0.476868	1.13078		TRUE
ZEB1 (GM-12878)	chr11	842873	POLR2L	5441	-328	proximal promoter	ZEB1 (GM-12878)	SL3254_Peaks.bed	842590	843156	842590	843156	837356	842545	-1		0.0173197	1.63249	0.43959	0.858973	0.21974	1.91847	0.000163911	0.722135	0.116252	1.37389		TRUE
ZEB1 (GM-12878)	chr11	907701	AP2A2	101927462	-17193	intergenic (<20kb)	ZEB1 (GM-12878)	SL3254_Peaks.bed	907570	907832	907570	907832	924894	1012239	1		NA	NA	NA	NA	NA	NA	NA	NA	NA	NA		FALSE
ZEB1 (GM-12878)	chr11	907701	AP2A2	101927462	-17193	intergenic (<20kb)	ZEB1 (GM-12878)	SL3254_Peaks.bed	907570	907832	907570	907832	924894	1012239	1		NA	NA	NA	NA	NA	NA	NA	NA	NA	NA		FALSE
ZEB1 (GM-12878)	chr11	907988	AP2A2	101927462	-16906.5	intergenic (<20kb)	ZEB1 (GM-12878)	SL3254_Peaks.bed	907858	908117	907858	908117	924894	1012239	1		NA	NA	NA	NA	NA	NA	NA	NA	NA	NA		FALSE
ZEB1 (GM-12878)	chr11	907988	AP2A2	101927462	-16906.5	intergenic (<20kb)	ZEB1 (GM-12878)	SL3254_Peaks.bed	907858	908117	907858	908117	924894	1012239	1		NA	NA	NA	NA	NA	NA	NA	NA	NA	NA		FALSE
ZEB1 (GM-12878)	chr11	910688	AP2A2	101927462	-14205.5	intergenic (<20kb)	ZEB1 (GM-12878)	SL3254_Peaks.bed	910447	910930	910447	910930	924894	1012239	1		NA	NA	NA	NA	NA	NA	NA	NA	NA	NA		FALSE
ZEB1 (GM-12878)	chr11	910688	AP2A2	101927462	-14205.5	intergenic (<20kb)	ZEB1 (GM-12878)	SL3254_Peaks.bed	910447	910930	910447	910930	924894	1012239	1		NA	NA	NA	NA	NA	NA	NA	NA	NA	NA		FALSE
ZEB1 (GM-12878)	chr11	911094	AP2A2	101927462	-13800.5	intergenic (<20kb)	ZEB1 (GM-12878)	SL3254_Peaks.bed	910967	911220	910967	911220	924894	1012239	1		NA	NA	NA	NA	NA	NA	NA	NA	NA	NA		FALSE
ZEB1 (GM-12878)	chr11	911094	AP2A2	101927462	-13800.5	intergenic (<20kb)	ZEB1 (GM-12878)	SL3254_Peaks.bed	910967	911220	910967	911220	924894	1012239	1		NA	NA	NA	NA	NA	NA	NA	NA	NA	NA		FALSE
ZEB1 (GM-12878)	chr11	925698	CHID1	66005	-10639.5	intergenic (<20kb)	ZEB1 (GM-12878)	SL3254_Peaks.bed	925518	925877	925518	925877	867357	915058	-1		0.686972	0.962663	0.411375	0.954887	0.0584976	1.31771	0.000123309	0.677366	0.000394437	1.31256		TRUE
ZEB1 (GM-12878)	chr11	1.05112e+06	MUC6	4588	-14410.5	intergenic (<20kb)	ZEB1 (GM-12878)	SL3254_Peaks.bed	1050763	1051470	1050763	1051470	1012821	1036706	-1		0.00732496	1.1982	0.254605	1.31127	0.978653	1.00264	0.991937	1.00521	0.214855	1.2955		TRUE
ZEB1 (GM-12878)	chr11	1330146	TOLLIP-AS1	255512	-853	distal promoter	ZEB1 (GM-12878)	SL3254_Peaks.bed	1329995	1330297	1329995	1330297	1330999	1331937	1		NA	NA	NA	NA	NA	NA	NA	NA	NA	NA		FALSE
ZEB1 (GM-12878)	chr11	1330634	TOLLIP-AS1	255512	-365	proximal promoter	ZEB1 (GM-12878)	SL3254_Peaks.bed	1330511	1330757	1330511	1330757	1330999	1331937	1		NA	NA	NA	NA	NA	NA	NA	NA	NA	NA		FALSE
ZEB1 (GM-12878)	chr11	1536886	MOB2	81532	-14409	intergenic (<20kb)	ZEB1 (GM-12878)	SL3254_Peaks.bed	1536718	1537054	1536718	1537054	1490687	1522477	-1		NA	NA	NA	NA	NA	NA	NA	NA	NA	NA		FALSE
ZEB1 (GM-12878)	chr11	1580120	KRTAP5-AS1	338651	-12463	intergenic (<20kb)	ZEB1 (GM-12878)	SL3254_Peaks.bed	1579987	1580253	1579987	1580253	1592583	1620414	1		NA	NA	NA	NA	NA	NA	NA	NA	NA	NA		FALSE
ZEB1 (GM-12878)	chr11	1595879	DUSP8	101927562	-2729	distal promoter	ZEB1 (GM-12878)	SL3254_Peaks.bed	1595638	1596120	1595638	1596120	1575274	1593150	-1		NA	NA	NA	NA	NA	NA	NA	NA	NA	NA		FALSE
ZEB1 (GM-12878)	chr11	1595879	DUSP8	101927562	-2729	distal promoter	ZEB1 (GM-12878)	SL3254_Peaks.bed	1595638	1596120	1595638	1596120	1575274	1593150	-1		NA	NA	NA	NA	NA	NA	NA	NA	NA	NA		FALSE
ZEB1 (GM-12878)	chr11	1783156	IFITM10	402778	-11335	intergenic (<20kb)	ZEB1 (GM-12878)	SL3254_Peaks.bed	1782965	1783347	1782965	1783347	1753640	1771821	-1		0.019537	1.08191	NA	NA	0.142956	1.62438	NA	NA	NA	NA		TRUE
ZEB1 (GM-12878)	chr11	1785147	IFITM10	402778	-13326	intergenic (<20kb)	ZEB1 (GM-12878)	SL3254_Peaks.bed	1785026	1785268	1785026	1785268	1753640	1771821	-1		0.019537	1.08191	NA	NA	0.142956	1.62438	NA	NA	NA	NA		TRUE
ZEB1 (GM-12878)	chr11	1861950	LSP1	4046	-12250	intergenic (<20kb)	ZEB1 (GM-12878)	SL3254_Peaks.bed	1861860	1862040	1861860	1862040	1874200	1913497	1		NA	NA	0.0954223	0.834096	0.42265	0.888147	0.00388697	0.346916	0.270026	0.855141		FALSE
ZEB1 (GM-12878)	chr11	1872098	LSP1	4046	-2102	distal promoter	ZEB1 (GM-12878)	SL3254_Peaks.bed	1871843	1872353	1871843	1872353	1874200	1913497	1		NA	NA	0.0954223	0.834096	0.42265	0.888147	0.00388697	0.346916	0.270026	0.855141		FALSE
ZEB1 (GM-12878)	chr11	1872763	LSP1	4046	-1437	distal promoter	ZEB1 (GM-12878)	SL3254_Peaks.bed	1872478	1873048	1872478	1873048	1874200	1913497	1		NA	NA	0.0954223	0.834096	0.42265	0.888147	0.00388697	0.346916	0.270026	0.855141		FALSE
ZEB1 (GM-12878)	chr11	1884106	MIR4298	100423021	-3340	distal promoter	ZEB1 (GM-12878)	SL3254_Peaks.bed	1883943	1884269	1883943	1884269	1880694	1880766	-1		NA	NA	NA	NA	NA	1	NA	NA	NA	NA		FALSE
ZEB1 (GM-12878)	chr11	1.9685e+06	MRPL23	6150	-10.5	near TSS	ZEB1 (GM-12878)	SL3254_Peaks.bed	1968335	1968660	1968335	1968660	1968508	2005752	1		0.0839893	0.769561	0.602011	0.898373	0.963519	1.02128	0.000385973	0.630989	0.986239	1.00267		FALSE
ZEB1 (GM-12878)	chr11	2923630	CDKN1C	1028	-16519	intergenic (<20kb)	ZEB1 (GM-12878)	SL3254_Peaks.bed	2923339	2923921	2923339	2923921	2904443	2907111	-1		0.00628705	0.473797	0.781741	0.914924	0.544427	1.06364	0.00686643	0.171131	0.616029	1.13078		FALSE
ZEB1 (GM-12878)	chr11	2951981	PHLDA2	7262	-1296	distal promoter	ZEB1 (GM-12878)	SL3254_Peaks.bed	2951611	2952351	2951611	2952351	2949503	2950685	-1		0.115714	1.1562	0.00392691	0.244028	0.875689	0.960983	4.90485e-07	0.0771679	0.162495	1.88243		FALSE
ZEB1 (GM-12878)	chr11	2.95301e+06	PHLDA2	7262	-2326.5	distal promoter	ZEB1 (GM-12878)	SL3254_Peaks.bed	2952824	2953199	2952824	2953199	2949503	2950685	-1		0.115714	1.1562	0.00392691	0.244028	0.875689	0.960983	4.90485e-07	0.0771679	0.162495	1.88243		FALSE
ZEB1 (GM-12878)	chr11	2963796	PHLDA2	7262	-13111	intergenic (<20kb)	ZEB1 (GM-12878)	SL3254_Peaks.bed	2963662	2963930	2963662	2963930	2949503	2950685	-1		0.115714	1.1562	0.00392691	0.244028	0.875689	0.960983	4.90485e-07	0.0771679	0.162495	1.88243		FALSE
ZEB1 (GM-12878)	chr11	3.40029e+06	TSSC2	101060060	-1903.5	distal promoter	ZEB1 (GM-12878)	SL3254_Peaks.bed	3399916	3400659	3399916	3400659	3402191	3430208	1		NA	NA	NA	NA	NA	NA	NA	NA	NA	NA		FALSE
ZEB1 (GM-12878)	chr11	3.40029e+06	TSSC2	101060060	-1903.5	distal promoter	ZEB1 (GM-12878)	SL3254_Peaks.bed	3399916	3400659	3399916	3400659	3402191	3430208	1		NA	NA	NA	NA	NA	NA	NA	NA	NA	NA		FALSE
ZEB1 (GM-12878)	chr11	3430146	OR7E12P	10821	-17164	intergenic (<20kb)	ZEB1 (GM-12878)	SL3254_Peaks.bed	3429975	3430317	3429975	3430317	3412010	3412982	-1		NA	NA	NA	NA	NA	NA	NA	NA	NA	NA		FALSE
ZEB1 (GM-12878)	chr11	3.82945e+06	NUP98	4928	-10427.5	intergenic (<20kb)	ZEB1 (GM-12878)	SL3254_Peaks.bed	3829290	3829609	3829290	3829609	3692313	3819022	-1		0.0148676	2.53736	0.0456844	0.782137	0.977145	0.996802	0.0579421	2.81563	0.0128047	1.39413		TRUE
ZEB1 (GM-12878)	chr11	3.86048e+06	MIR4687	100616453	-16807.5	intergenic (<20kb)	ZEB1 (GM-12878)	SL3254_Peaks.bed	3860187	3860782	3860187	3860782	3877292	3877371	1		NA	NA	NA	NA	NA	1	NA	NA	NA	NA		FALSE
ZEB1 (GM-12878)	chr11	3.86048e+06	STIM1	6786	-15272.5	intergenic (<20kb)	ZEB1 (GM-12878)	SL3254_Peaks.bed	3860187	3860782	3860187	3860782	3875757	4114439	1		0.00140055	0.915252	0.268878	0.915205	0.265429	0.797269	0.1636	0.704845	0.0660726	1.17934		FALSE
ZEB1 (GM-12878)	chr11	3.8621e+06	MIR4687	100616453	-15191.5	intergenic (<20kb)	ZEB1 (GM-12878)	SL3254_Peaks.bed	3861937	3862264	3861937	3862264	3877292	3877371	1		NA	NA	NA	NA	NA	1	NA	NA	NA	NA		FALSE
ZEB1 (GM-12878)	chr11	3.8621e+06	STIM1	6786	-13656.5	intergenic (<20kb)	ZEB1 (GM-12878)	SL3254_Peaks.bed	3861937	3862264	3861937	3862264	3875757	4114439	1		0.00140055	0.915252	0.268878	0.915205	0.265429	0.797269	0.1636	0.704845	0.0660726	1.17934		FALSE
ZEB1 (GM-12878)	chr11	3862913	MIR4687	100616453	-14379	intergenic (<20kb)	ZEB1 (GM-12878)	SL3254_Peaks.bed	3862750	3863076	3862750	3863076	3877292	3877371	1		NA	NA	NA	NA	NA	1	NA	NA	NA	NA		FALSE
ZEB1 (GM-12878)	chr11	3862913	RHOG	391	-700	distal promoter	ZEB1 (GM-12878)	SL3254_Peaks.bed	3862750	3863076	3862750	3863076	3848208	3862213	-1		0.0141599	1.49693	0.753857	0.951503	0.0251062	1.08719	0.0208085	1.17109	0.506261	0.935637		TRUE
ZEB1 (GM-12878)	chr11	3862913	STIM1	6786	-12844	intergenic (<20kb)	ZEB1 (GM-12878)	SL3254_Peaks.bed	3862750	3863076	3862750	3863076	3875757	4114439	1		0.00140055	0.915252	0.268878	0.915205	0.265429	0.797269	0.1636	0.704845	0.0660726	1.17934		FALSE
ZEB1 (GM-12878)	chr11	3.87644e+06	MIR4687	100616453	-856.5	distal promoter	ZEB1 (GM-12878)	SL3254_Peaks.bed	3876119	3876752	3876119	3876752	3877292	3877371	1		NA	NA	NA	NA	NA	1	NA	NA	NA	NA		FALSE
ZEB1 (GM-12878)	chr11	3.87644e+06	RHOG	391	-14222.5	intergenic (<20kb)	ZEB1 (GM-12878)	SL3254_Peaks.bed	3876119	3876752	3876119	3876752	3848208	3862213	-1		0.0141599	1.49693	0.753857	0.951503	0.0251062	1.08719	0.0208085	1.17109	0.506261	0.935637		TRUE
ZEB1 (GM-12878)	chr11	3.88093e+06	RHOG	391	-18719.5	intergenic (<20kb)	ZEB1 (GM-12878)	SL3254_Peaks.bed	3880790	3881075	3880790	3881075	3848208	3862213	-1		0.0141599	1.49693	0.753857	0.951503	0.0251062	1.08719	0.0208085	1.17109	0.506261	0.935637		TRUE
ZEB1 (GM-12878)	chr11	6.25588e+06	CNGA4	1262	-111.5	near TSS	ZEB1 (GM-12878)	SL3254_Peaks.bed	6255682	6256085	6255682	6256085	6255995	6265659	1		0.738075	0.981954	0.757825	1.07395	0.42265	0.914441	0.801944	1.16586	0.679233	0.488733		FALSE
ZEB1 (GM-12878)	chr11	6411354	SMPD1	6609	-301	proximal promoter	ZEB1 (GM-12878)	SL3254_Peaks.bed	6411014	6411694	6411014	6411694	6411655	6416228	1		0.00788001	2.04593	0.0769878	1.39038	0.0500614	1.46773	0.0015457	1.31884	0.26963	0.812408		TRUE
ZEB1 (GM-12878)	chr11	6502376	TRIM3	10612	-6687	distal promoter	ZEB1 (GM-12878)	SL3254_Peaks.bed	6501946	6502806	6501946	6502806	6469843	6495689	-1		0.000140707	1.31436	0.810148	0.955219	0.497576	1.15364	0.0184503	1.36167	0.623528	0.948437		TRUE
ZEB1 (GM-12878)	chr11	6502376	TIMM10B	26515	-301	proximal promoter	ZEB1 (GM-12878)	SL3254_Peaks.bed	6501946	6502806	6501946	6502806	6502677	6505909	1		0.0349801	0.737188	---	NA	0.235293	1.26568	NA	NA	NA	NA		FALSE
ZEB1 (GM-12878)	chr11	6502376	TIMM10B	26515	-301	proximal promoter	ZEB1 (GM-12878)	SL3254_Peaks.bed	6501946	6502806	6501946	6502806	6502677	6505909	1		0.0349801	0.737188	---	NA	0.235293	1.26568	NA	NA	NA	NA		FALSE
ZEB1 (GM-12878)	chr11	6502376	DNHD1	144132	-16114	intergenic (<20kb)	ZEB1 (GM-12878)	SL3254_Peaks.bed	6501946	6502806	6501946	6502806	6518490	6614988	1		0.094695	1.32989	---	NA	0.458809	1.05243	NA	NA	NA	NA		FALSE
ZEB1 (GM-12878)	chr11	6.62482e+06	ILK	3611	-140.5	near TSS	ZEB1 (GM-12878)	SL3254_Peaks.bed	6624595	6625046	6624595	6625046	6624961	6632102	1		0.0158883	2.29087	0.0121187	0.656771	0.682323	1.13743	4.44967e-05	0.550193	0.0900002	1.69328		TRUE
ZEB1 (GM-12878)	chr11	6.70463e+06	MRPL17	63875	0.5	near TSS	ZEB1 (GM-12878)	SL3254_Peaks.bed	6704279	6704984	6704279	6704984	6702013	6704632	-1		0.114025	1.1962	0.0384584	0.743492	0.954142	1.01498	0.00808857	1.28638	0.261533	1.1244		TRUE
ZEB1 (GM-12878)	chr11	7534638	CTD-2516F10.2	100506258	-892	distal promoter	ZEB1 (GM-12878)	SL3254_Peaks.bed	7534411	7534865	7534411	7534865	7448497	7533746	-1		NA	NA	NA	NA	NA	NA	NA	NA	NA	NA		FALSE
ZEB1 (GM-12878)	chr11	7535342	CTD-2516F10.2	100506258	-1596	distal promoter	ZEB1 (GM-12878)	SL3254_Peaks.bed	7534879	7535805	7534879	7535805	7448497	7533746	-1		NA	NA	NA	NA	NA	NA	NA	NA	NA	NA		FALSE
ZEB1 (GM-12878)	chr11	8.70425e+06	SNORA3	619562	-1523.5	distal promoter	ZEB1 (GM-12878)	SL3254_Peaks.bed	8703887	8704614	8703887	8704614	8705774	8705903	1		NA	NA	NA	NA	NA	1	NA	NA	NA	NA		FALSE
ZEB1 (GM-12878)	chr11	8.70425e+06	SNORA45	677826	-2735.5	distal promoter	ZEB1 (GM-12878)	SL3254_Peaks.bed	8703887	8704614	8703887	8704614	8706986	8707116	1		NA	NA	NA	NA	NA	1	NA	NA	NA	NA		FALSE
ZEB1 (GM-12878)	chr11	8.70425e+06	TRIM66	9866	-10837.5	intergenic (<20kb)	ZEB1 (GM-12878)	SL3254_Peaks.bed	8703887	8704614	8703887	8704614	8633584	8693413	-1		NA	NA	NA	NA	NA	NA	NA	NA	NA	NA		FALSE
ZEB1 (GM-12878)	chr11	8710594	TRIM66	9866	-17181	intergenic (<20kb)	ZEB1 (GM-12878)	SL3254_Peaks.bed	8710343	8710845	8710343	8710845	8633584	8693413	-1		NA	NA	NA	NA	NA	NA	NA	NA	NA	NA		FALSE
ZEB1 (GM-12878)	chr11	8.98612e+06	TMEM9B-AS1	493900	-103.5	near TSS	ZEB1 (GM-12878)	SL3254_Peaks.bed	8985691	8986546	8985691	8986546	8986222	8999074	1		NA	NA	NA	NA	NA	NA	NA	NA	NA	NA		FALSE
ZEB1 (GM-12878)	chr11	9.59485e+06	WEE1	7465	-375.5	proximal promoter	ZEB1 (GM-12878)	SL3254_Peaks.bed	9594670	9595035	9594670	9595035	9595228	9615004	1		0.00960903	0.659697	0.334063	0.893743	0.520772	1.15297	0.0138425	0.756905	0.104255	1.93486		FALSE
ZEB1 (GM-12878)	chr11	9.68547e+06	SWAP70	23075	-150.5	near TSS	ZEB1 (GM-12878)	SL3254_Peaks.bed	9685294	9685653	9685294	9685653	9685624	9774538	1		0.00965915	2.20572	0.0452689	0.760071	0.871236	0.961273	0.00223727	1.94606	0.00132398	1.71955		TRUE
ZEB1 (GM-12878)	chr11	9778137	SBF2-AS1	283104	-1702	distal promoter	ZEB1 (GM-12878)	SL3254_Peaks.bed	9777948	9778326	9777948	9778326	9779839	9832866	1		NA	NA	NA	NA	NA	NA	NA	NA	NA	NA		FALSE
ZEB1 (GM-12878)	chr11	9779707	SBF2-AS1	283104	-132	near TSS	ZEB1 (GM-12878)	SL3254_Peaks.bed	9779482	9779932	9779482	9779932	9779839	9832866	1		NA	NA	NA	NA	NA	NA	NA	NA	NA	NA		FALSE
ZEB1 (GM-12878)	chr11	9.78144e+06	RP11-540A21.2	440028	-361.5	proximal promoter	ZEB1 (GM-12878)	SL3254_Peaks.bed	9781254	9781629	9781254	9781629	9776317	9781080	-1		0.682458	0.945387	NA	NA	0.956925	0.991854	NA	NA	NA	NA		FALSE
ZEB1 (GM-12878)	chr11	1.03156e+07	ADM	133	-10661.5	intergenic (<20kb)	ZEB1 (GM-12878)	SL3254_Peaks.bed	10315311	10315820	10315311	10315820	10326227	10328944	1		0.0568381	2.54157	0.218469	0.81667	0.994569	1.00392	0.579199	0.830271	0.268595	2.45801		FALSE
ZEB1 (GM-12878)	chr11	1.03156e+07	AMPD3	100130460	-14294.5	intergenic (<20kb)	ZEB1 (GM-12878)	SL3254_Peaks.bed	10315311	10315820	10315311	10315820	10329860	10529126	1		NA	NA	NA	NA	NA	NA	NA	NA	NA	NA		FALSE
ZEB1 (GM-12878)	chr11	1.03156e+07	AMPD3	100130460	-14294.5	intergenic (<20kb)	ZEB1 (GM-12878)	SL3254_Peaks.bed	10315311	10315820	10315311	10315820	10329860	10529126	1		NA	NA	NA	NA	NA	NA	NA	NA	NA	NA		FALSE
ZEB1 (GM-12878)	chr11	1.03294e+07	SBF2	81846	-13665.5	intergenic (<20kb)	ZEB1 (GM-12878)	SL3254_Peaks.bed	10329247	10329592	10329247	10329592	9800214	10315754	-1		0.00953681	1.27927	0.0199423	1.32226	0.150662	0.722218	0.0938534	1.55769	0.013282	1.27865		TRUE
ZEB1 (GM-12878)	chr11	1.03294e+07	AMPD3	100130460	-440.5	proximal promoter	ZEB1 (GM-12878)	SL3254_Peaks.bed	10329247	10329592	10329247	10329592	10329860	10529126	1		NA	NA	NA	NA	NA	NA	NA	NA	NA	NA		FALSE
ZEB1 (GM-12878)	chr11	1.03294e+07	AMPD3	100130460	-440.5	proximal promoter	ZEB1 (GM-12878)	SL3254_Peaks.bed	10329247	10329592	10329247	10329592	10329860	10529126	1		NA	NA	NA	NA	NA	NA	NA	NA	NA	NA		FALSE
ZEB1 (GM-12878)	chr11	10562735	MRVI1-AS1	100129827	-84	near TSS	ZEB1 (GM-12878)	SL3254_Peaks.bed	10562501	10562969	10562501	10562969	10562819	10621479	1		NA	NA	NA	NA	NA	NA	NA	NA	NA	NA		FALSE
ZEB1 (GM-12878)	chr11	10757431	CTR9	9646	-15103	intergenic (<20kb)	ZEB1 (GM-12878)	SL3254_Peaks.bed	10757270	10757592	10757270	10757592	10772534	10801290	1		0.0244301	0.495105	0.239314	0.915091	0.697726	0.901176	0.11173	0.689886	0.0560976	1.52507		FALSE
ZEB1 (GM-12878)	chr11	10814095	RP11-685M7.3	101928053	-16749	intergenic (<20kb)	ZEB1 (GM-12878)	SL3254_Peaks.bed	10813978	10814212	10813978	10814212	10830844	10844478	1		NA	NA	NA	NA	NA	NA	NA	NA	NA	NA		FALSE
ZEB1 (GM-12878)	chr11	1.08303e+07	SNORD97	692223	-7154.5	distal promoter	ZEB1 (GM-12878)	SL3254_Peaks.bed	10830017	10830602	10830017	10830602	10823014	10823155	-1		NA	NA	NA	NA	NA	1	NA	NA	NA	NA		FALSE
ZEB1 (GM-12878)	chr11	1.08303e+07	RP11-685M7.3	101928053	-534.5	distal promoter	ZEB1 (GM-12878)	SL3254_Peaks.bed	10830017	10830602	10830017	10830602	10830844	10844478	1		NA	NA	NA	NA	NA	NA	NA	NA	NA	NA		FALSE
ZEB1 (GM-12878)	chr11	10879404	ZBED5-AS1	729013	-402	proximal promoter	ZEB1 (GM-12878)	SL3254_Peaks.bed	10878854	10879954	10878854	10879954	10879806	10928349	1		NA	NA	NA	NA	NA	NA	NA	NA	NA	NA		FALSE
ZEB1 (GM-12878)	chr11	13689814	FAR1	84188	-403	proximal promoter	ZEB1 (GM-12878)	SL3254_Peaks.bed	13689577	13690051	13689577	13690051	13690217	13753893	1		0.0141245	0.715502	0.0177465	0.786046	0.15606	0.778174	0.000814487	2.59429	0.295956	1.56219		TRUE
ZEB1 (GM-12878)	chr11	1.4542e+07	PSMA1	5682	123156	near TSS	ZEB1 (GM-12878)	SL3254_Peaks.bed	14541817	14542234	14541817	14542234	14515329	14665181	-1		0.121229	0.962276	0.391351	1.16903	0.226084	0.951166	0.190395	1.57648	0.0305209	2.28859		TRUE
ZEB1 (GM-12878)	chr11	1.49127e+07	CALCB	797	-13871.5	intergenic (<20kb)	ZEB1 (GM-12878)	SL3254_Peaks.bed	14912471	14912872	14912471	14912872	14926543	15103888	1		NA	NA	NA	NA	NA	NA	NA	NA	NA	NA		FALSE
ZEB1 (GM-12878)	chr11	1.49135e+07	CALCB	797	-13054.5	intergenic (<20kb)	ZEB1 (GM-12878)	SL3254_Peaks.bed	14912877	14914100	14912877	14914100	14926543	15103888	1		NA	NA	NA	NA	NA	NA	NA	NA	NA	NA		FALSE
ZEB1 (GM-12878)	chr11	1.72296e+07	PIK3C2A	5286	-114.5	near TSS	ZEB1 (GM-12878)	SL3254_Peaks.bed	17229099	17230190	17229099	17230190	17099277	17229530	-1		NA	NA	NA	NA	NA	NA	NA	NA	NA	NA		FALSE
ZEB1 (GM-12878)	chr11	1.72296e+07	NUCB2	4925	-55.5	near TSS	ZEB1 (GM-12878)	SL3254_Peaks.bed	17229099	17230190	17229099	17230190	17229700	17371521	1		NA	NA	NA	NA	NA	NA	NA	NA	NA	NA		FALSE
ZEB1 (GM-12878)	chr11	1.74109e+07	KCNJ11	3767	-66.5	near TSS	ZEB1 (GM-12878)	SL3254_Peaks.bed	17410640	17411249	17410640	17411249	17407406	17410878	-1		0.416353	0.867637	0.245699	1.09515	0.0644053	0.801089	0.309241	0.56077	0.074369	1.37354		FALSE
ZEB1 (GM-12878)	chr11	1.75741e+07	USH1C	10083	-8091.5	distal promoter	ZEB1 (GM-12878)	SL3254_Peaks.bed	17573847	17574262	17573847	17574262	17515442	17565963	-1		0.00635746	0.169049	0.224703	1.66291	0.0866398	1.51955	0.731481	1.19654	0.0928188	1.40771		FALSE
ZEB1 (GM-12878)	chr11	18127664	SAAL1	113174	-26	near TSS	ZEB1 (GM-12878)	SL3254_Peaks.bed	18127465	18127863	18127465	18127863	18091482	18127638	-1		0.552918	0.943363	0.0101473	0.673776	0.222295	1.06469	0.230922	1.43386	0.162396	1.40329		FALSE
ZEB1 (GM-12878)	chr11	18127664	MRGPRX3	117195	-14838	intergenic (<20kb)	ZEB1 (GM-12878)	SL3254_Peaks.bed	18127465	18127863	18127465	18127863	18142502	18160027	1		0.479598	1.10912	---	NA	0.201683	1.32884	NA	NA	NA	NA		FALSE
ZEB1 (GM-12878)	chr11	18268622	SAA4	100528017	-10182	intergenic (<20kb)	ZEB1 (GM-12878)	SL3254_Peaks.bed	18268473	18268771	18268473	18268771	18252896	18258440	-1		NA	NA	NA	NA	NA	1	NA	NA	NA	NA		FALSE
ZEB1 (GM-12878)	chr11	18268622	SAA4	100528017	-10182	intergenic (<20kb)	ZEB1 (GM-12878)	SL3254_Peaks.bed	18268473	18268771	18268473	18268771	18252896	18258440	-1		NA	NA	NA	NA	NA	1	NA	NA	NA	NA		FALSE
ZEB1 (GM-12878)	chr11	18268622	SAA1	6288	-19099	intergenic (<20kb)	ZEB1 (GM-12878)	SL3254_Peaks.bed	18268473	18268771	18268473	18268771	18287721	18291524	1		0.0111298	66.6722	---	NA	0.812467	0.821398	NA	NA	NA	NA		TRUE
ZEB1 (GM-12878)	chr11	18289457	SAA2	6289	-19267	intergenic (<20kb)	ZEB1 (GM-12878)	SL3254_Peaks.bed	18289294	18289620	18289294	18289620	18260770	18270190	-1		NA	NA	0.76378	0.775048	0.416136	0.454998	0.283793	1.2484	0.354396	1.20414		FALSE
ZEB1 (GM-12878)	chr11	1.83441e+07	HPS5	11234	-311.5	proximal promoter	ZEB1 (GM-12878)	SL3254_Peaks.bed	18343826	18344287	18343826	18344287	18300223	18343745	-1		0.910201	1.00693	0.00813505	1.37252	0.0644241	1.27704	0.606109	1.07053	0.746288	0.968062		TRUE
ZEB1 (GM-12878)	chr11	18416119	LDHC	3948	-17735	intergenic (<20kb)	ZEB1 (GM-12878)	SL3254_Peaks.bed	18415937	18416301	18415937	18416301	18433854	18473605	1		0.207261	1.10495	0.0854168	1.37971	0.340585	0.704572	0.0356447	4.22095	0.258223	1.54883		TRUE
ZEB1 (GM-12878)	chr11	1.86102e+07	SPTY2D1-AS1	100506540	-11109.5	intergenic (<20kb)	ZEB1 (GM-12878)	SL3254_Peaks.bed	18609958	18610491	18609958	18610491	18621334	18631802	1		NA	NA	NA	NA	NA	NA	NA	NA	NA	NA		FALSE
ZEB1 (GM-12878)	chr11	1.92635e+07	E2F8	79733	-359.5	proximal promoter	ZEB1 (GM-12878)	SL3254_Peaks.bed	19263385	19263668	19263385	19263668	19245610	19263167	-1		0.471503	0.924638	0.1091	0.782749	0.0383987	0.82394	0.00967189	2.28322	0.663917	1.07092		TRUE
ZEB1 (GM-12878)	chr11	1.92649e+07	E2F8	79733	-1730.5	distal promoter	ZEB1 (GM-12878)	SL3254_Peaks.bed	19264756	19265039	19264756	19265039	19245610	19263167	-1		0.471503	0.924638	0.1091	0.782749	0.0383987	0.82394	0.00967189	2.28322	0.663917	1.07092		TRUE
ZEB1 (GM-12878)	chr11	2.26468e+07	GAS2	2620	-420.5	proximal promoter	ZEB1 (GM-12878)	SL3254_Peaks.bed	22646513	22647022	22646513	22647022	22647188	22834601	1		0.0322511	1.37135	0.101396	1.11449	0.925687	0.990098	0.0214681	1.09079	0.0346214	0.833774		TRUE
ZEB1 (GM-12878)	chr11	27528427	LIN7C	55327	-107	near TSS	ZEB1 (GM-12878)	SL3254_Peaks.bed	27528166	27528688	27528166	27528688	27516123	27528320	-1		0.0866358	0.913303	0.385334	1.14081	0.865299	0.976082	0.00565664	1.32935	0.160478	1.29956		TRUE
ZEB1 (GM-12878)	chr11	2.81319e+07	KIF18A	81930	-2006.5	distal promoter	ZEB1 (GM-12878)	SL3254_Peaks.bed	28131681	28132042	28131681	28132042	28042167	28129855	-1		0.00592283	0.524227	0.151251	0.786598	0.972282	0.986549	0.275763	1.27524	0.540489	1.05399		FALSE
ZEB1 (GM-12878)	chr11	31391403	DCDC1	100506627	-46	near TSS	ZEB1 (GM-12878)	SL3254_Peaks.bed	31391218	31391588	31391218	31391588	30851916	31391357	-1		NA	NA	NA	NA	NA	NA	NA	NA	NA	NA		FALSE
ZEB1 (GM-12878)	chr11	31391403	DCDC1	100506627	-46	near TSS	ZEB1 (GM-12878)	SL3254_Peaks.bed	31391218	31391588	31391218	31391588	30851916	31391357	-1		NA	NA	NA	NA	NA	NA	NA	NA	NA	NA		FALSE
ZEB1 (GM-12878)	chr11	3.15313e+07	IMMP1L	196294	-101.5	near TSS	ZEB1 (GM-12878)	SL3254_Peaks.bed	31530915	31531672	31530915	31531672	31453948	31531192	-1		0.0145314	0.656056	0.152679	0.802271	0.418208	1.17263	0.0757766	1.25238	0.0418893	0.696333		FALSE
ZEB1 (GM-12878)	chr11	3.15313e+07	ELP4	26610	-3.5	near TSS	ZEB1 (GM-12878)	SL3254_Peaks.bed	31530915	31531672	31530915	31531672	31531297	31805546	1		0.020018	1.20781	0.22078	1.19587	0.300573	1.1464	0.230987	0.938932	0.148041	0.755904		TRUE
ZEB1 (GM-12878)	chr11	3.3183e+07	CSTF3-AS1	338739	-169.5	near TSS	ZEB1 (GM-12878)	SL3254_Peaks.bed	33182839	33183228	33182839	33183228	33183203	33213144	1		NA	NA	NA	NA	NA	NA	NA	NA	NA	NA		FALSE
ZEB1 (GM-12878)	chr11	33795640	RP11-646J21.5	101928440	-605	distal promoter	ZEB1 (GM-12878)	SL3254_Peaks.bed	33795454	33795826	33795454	33795826	33796245	33797216	1		NA	NA	NA	NA	NA	NA	NA	NA	NA	NA		FALSE
ZEB1 (GM-12878)	chr11	34073080	CAPRIN1	4076	-150	near TSS	ZEB1 (GM-12878)	SL3254_Peaks.bed	34072934	34073226	34072934	34073226	34073230	34122703	1		0.0138229	0.748511	0.0200911	2.03801	0.392339	0.915353	0.00900117	1.59569	0.0692845	1.71591		TRUE
ZEB1 (GM-12878)	chr11	34379670	ABTB2	25841	-115	near TSS	ZEB1 (GM-12878)	SL3254_Peaks.bed	34379275	34380065	34379275	34380065	34172535	34379555	-1		0.193731	0.884316	0.0501768	1.73059	0.591081	1.04146	0.000114451	0.340112	0.188044	1.51		FALSE
ZEB1 (GM-12878)	chr11	34380453	ABTB2	25841	-898	distal promoter	ZEB1 (GM-12878)	SL3254_Peaks.bed	34380187	34380719	34380187	34380719	34172535	34379555	-1		0.193731	0.884316	0.0501768	1.73059	0.591081	1.04146	0.000114451	0.340112	0.188044	1.51		FALSE
ZEB1 (GM-12878)	chr11	35140586	CD44	960	-19831	intergenic (<20kb)	ZEB1 (GM-12878)	SL3254_Peaks.bed	35140410	35140762	35140410	35140762	35160417	35253949	1		0.0597436	2.24435	0.364634	1.07707	0.243588	1.17188	0.000200009	1.4584	0.623721	0.931418		TRUE
ZEB1 (GM-12878)	chr11	35165636	RP4-607I7.1	100507144	-6057	distal promoter	ZEB1 (GM-12878)	SL3254_Peaks.bed	35165031	35166241	35165031	35166241	35154202	35159579	-1		NA	NA	NA	NA	NA	NA	NA	NA	NA	NA		FALSE
ZEB1 (GM-12878)	chr11	3.51677e+07	RP4-607I7.1	100507144	-8144.5	distal promoter	ZEB1 (GM-12878)	SL3254_Peaks.bed	35167467	35167980	35167467	35167980	35154202	35159579	-1		NA	NA	NA	NA	NA	NA	NA	NA	NA	NA		FALSE
ZEB1 (GM-12878)	chr11	3.6311e+07	PRR5L	79899	-6862.5	distal promoter	ZEB1 (GM-12878)	SL3254_Peaks.bed	36310740	36311211	36310740	36311211	36317838	36486754	1		0.0198502	2.38722	0.0673037	0.592049	0.416429	1.30923	0.000235572	0.178931	0.000638224	2.15908		TRUE
ZEB1 (GM-12878)	chr11	3.65319e+07	TRAF6	7189	-29.5	near TSS	ZEB1 (GM-12878)	SL3254_Peaks.bed	36531661	36532042	36531661	36532042	36508577	36531822	-1		NA	NA	NA	NA	NA	NA	NA	NA	NA	NA		FALSE
ZEB1 (GM-12878)	chr11	3.65319e+07	RAG1	5896	-407.5	proximal promoter	ZEB1 (GM-12878)	SL3254_Peaks.bed	36531661	36532042	36531661	36532042	36532259	36614706	1		NA	NA	NA	NA	NA	NA	NA	NA	NA	NA		FALSE
ZEB1 (GM-12878)	chr11	43380455	TTC17	55761	-27	near TSS	ZEB1 (GM-12878)	SL3254_Peaks.bed	43380131	43380779	43380131	43380779	43380482	43516483	1		NA	NA	NA	NA	NA	NA	NA	NA	NA	NA		FALSE
ZEB1 (GM-12878)	chr11	43575579	MIR670HG	100507261	-2729	distal promoter	ZEB1 (GM-12878)	SL3254_Peaks.bed	43575472	43575686	43575472	43575686	43578308	43591945	1		NA	NA	NA	NA	NA	NA	NA	NA	NA	NA		FALSE
ZEB1 (GM-12878)	chr11	43575579	MIR670	100313777	-5627	distal promoter	ZEB1 (GM-12878)	SL3254_Peaks.bed	43575472	43575686	43575472	43575686	43581206	43581303	1		NA	NA	NA	NA	NA	1	NA	NA	NA	NA		FALSE
ZEB1 (GM-12878)	chr11	43575579	HSD17B12	51144	-2407	distal promoter	ZEB1 (GM-12878)	SL3254_Peaks.bed	43575472	43575686	43575472	43575686	43577986	43878167	1		NA	NA	NA	NA	NA	NA	NA	NA	NA	NA		FALSE
ZEB1 (GM-12878)	chr11	4.39023e+07	SEC14L1P1	729799	-16750.5	intergenic (<20kb)	ZEB1 (GM-12878)	SL3254_Peaks.bed	43902033	43902478	43902033	43902478	43919006	43921186	1		NA	NA	NA	NA	NA	NA	NA	NA	NA	NA		FALSE
ZEB1 (GM-12878)	chr11	4.39023e+07	ALKBH3	221120	-105.5	near TSS	ZEB1 (GM-12878)	SL3254_Peaks.bed	43902033	43902478	43902033	43902478	43902361	43941816	1		0.0634897	1.30854	0.0301667	0.787463	0.567931	1.12607	0.0157338	0.811108	0.0125068	0.70598		FALSE
ZEB1 (GM-12878)	chr11	4.45859e+07	CD82	3732	-31.5	near TSS	ZEB1 (GM-12878)	SL3254_Peaks.bed	44585798	44586093	44585798	44586093	44585977	44641913	1		0.00864544	4.27569	0.0193564	0.643896	0.488939	1.09042	3.40545e-05	2.2527	0.0999703	1.12734		TRUE
ZEB1 (GM-12878)	chr11	4.59395e+07	C11orf94	143678	-10662.5	intergenic (<20kb)	ZEB1 (GM-12878)	SL3254_Peaks.bed	45939063	45939928	45939063	45939928	45928085	45928833	-1		0.309547	1.12569	NA	NA	0.42265	2.00787	NA	NA	0.373901	0.527241		FALSE
ZEB1 (GM-12878)	chr11	4.59395e+07	GYLTL1B	120071	-3676.5	distal promoter	ZEB1 (GM-12878)	SL3254_Peaks.bed	45939063	45939928	45939063	45939928	45943172	45950647	1		0.000859122	0.127719	0.00978944	0.541163	0.358009	0.688869	1.85342e-05	0.0793224	0.688358	5.54681		FALSE
ZEB1 (GM-12878)	chr11	45943817	C11orf94	143678	-14984	intergenic (<20kb)	ZEB1 (GM-12878)	SL3254_Peaks.bed	45943601	45944033	45943601	45944033	45928085	45928833	-1		0.309547	1.12569	NA	NA	0.42265	2.00787	NA	NA	0.373901	0.527241		FALSE
ZEB1 (GM-12878)	chr11	45943817	PEX16	9409	-3454	distal promoter	ZEB1 (GM-12878)	SL3254_Peaks.bed	45943601	45944033	45943601	45944033	45931220	45940363	-1		0.363366	1.19329	0.207785	1.19568	0.0754754	1.22857	0.193724	0.459956	0.00926416	0.833414		FALSE
ZEB1 (GM-12878)	chr11	45945027	C11orf94	143678	-16194	intergenic (<20kb)	ZEB1 (GM-12878)	SL3254_Peaks.bed	45944836	45945218	45944836	45945218	45928085	45928833	-1		0.309547	1.12569	NA	NA	0.42265	2.00787	NA	NA	0.373901	0.527241		FALSE
ZEB1 (GM-12878)	chr11	45945027	PEX16	9409	-4664	distal promoter	ZEB1 (GM-12878)	SL3254_Peaks.bed	45944836	45945218	45944836	45945218	45931220	45940363	-1		0.363366	1.19329	0.207785	1.19568	0.0754754	1.22857	0.193724	0.459956	0.00926416	0.833414		FALSE
ZEB1 (GM-12878)	chr11	4.59519e+07	PEX16	9409	-11493.5	intergenic (<20kb)	ZEB1 (GM-12878)	SL3254_Peaks.bed	45951632	45952081	45951632	45952081	45931220	45940363	-1		0.363366	1.19329	0.207785	1.19568	0.0754754	1.22857	0.193724	0.459956	0.00926416	0.833414		FALSE
ZEB1 (GM-12878)	chr11	4.62873e+07	CREB3L1	90993	-11879.5	intergenic (<20kb)	ZEB1 (GM-12878)	SL3254_Peaks.bed	46287197	46287468	46287197	46287468	46299212	46342972	1		0.0037409	4.30189	0.0052205	2.31681	0.11018	1.37671	0.527035	1.31188	0.821403	0.906247		TRUE
ZEB1 (GM-12878)	chr11	46391083	MIR4688	100616368	-6869	distal promoter	ZEB1 (GM-12878)	SL3254_Peaks.bed	46390949	46391217	46390949	46391217	46397952	46398034	1		NA	NA	NA	NA	NA	1	NA	NA	NA	NA		FALSE
ZEB1 (GM-12878)	chr11	46391083	MDK	4192	-11223	intergenic (<20kb)	ZEB1 (GM-12878)	SL3254_Peaks.bed	46390949	46391217	46390949	46391217	46402306	46405375	1		0.00299744	0.134651	0.0084902	0.239849	0.056327	1.53023	8.21455e-05	0.0902578	0.896627	1.02472		FALSE
ZEB1 (GM-12878)	chr11	4.63998e+07	MDK	4192	-2457.5	distal promoter	ZEB1 (GM-12878)	SL3254_Peaks.bed	46399730	46399967	46399730	46399967	46402306	46405375	1		0.00299744	0.134651	0.0084902	0.239849	0.056327	1.53023	8.21455e-05	0.0902578	0.896627	1.02472		FALSE
ZEB1 (GM-12878)	chr11	46414308	CHRM4	1132	-6201	distal promoter	ZEB1 (GM-12878)	SL3254_Peaks.bed	46414178	46414438	46414178	46414438	46406640	46408107	-1		0.640081	1.06462	0.544332	1.39475	0.42265	1.18044	0.450589	1.3874	0.902404	1.02118		FALSE
ZEB1 (GM-12878)	chr11	4.66387e+07	ATG13	9776	-167.5	near TSS	ZEB1 (GM-12878)	SL3254_Peaks.bed	46638402	46638915	46638402	46638915	46638826	46696368	1		0.00954646	1.16401	0.223684	0.800878	0.503937	0.869412	0.036401	1.38676	0.0792446	1.32203		TRUE
ZEB1 (GM-12878)	chr11	4.67224e+07	ARHGAP1	392	-203.5	near TSS	ZEB1 (GM-12878)	SL3254_Peaks.bed	46722085	46722652	46722085	46722652	46698630	46722165	-1		0.0224266	1.52922	0.171917	1.1342	0.00163202	1.23788	0.335672	1.15669	0.0914732	1.07859		TRUE
ZEB1 (GM-12878)	chr11	4.67224e+07	ZNF408	79797	0.5	near TSS	ZEB1 (GM-12878)	SL3254_Peaks.bed	46722085	46722652	46722085	46722652	46722368	46727462	1		0.401684	1.13667	0.40002	0.871506	0.578631	1.29679	0.505392	1.14141	0.962777	1.01575		FALSE
ZEB1 (GM-12878)	chr11	4.67224e+07	F2	2147	-18361.5	intergenic (<20kb)	ZEB1 (GM-12878)	SL3254_Peaks.bed	46722085	46722652	46722085	46722652	46740730	46761056	1		0.165163	0.838274	0.27603	0.709009	0.708195	0.948855	0.361605	1.2012	0.961492	0.905772		FALSE
ZEB1 (GM-12878)	chr11	4.68676e+07	LRP4-AS1	100507401	-377.5	proximal promoter	ZEB1 (GM-12878)	SL3254_Peaks.bed	46867267	46867904	46867267	46867904	46867963	46895947	1		NA	NA	NA	NA	NA	NA	NA	NA	NA	NA		FALSE
ZEB1 (GM-12878)	chr11	4.69583e+07	LRP4	4038	-18109.5	intergenic (<20kb)	ZEB1 (GM-12878)	SL3254_Peaks.bed	46958100	46958505	46958100	46958505	46878419	46940193	-1		0.0476341	0.342608	0.989105	0.989757	0.42265	1.06118	0.0533944	0.543994	0.688035	0.678756		FALSE
ZEB1 (GM-12878)	chr11	4.75747e+07	NDUFS3	4722	-12193.5	intergenic (<20kb)	ZEB1 (GM-12878)	SL3254_Peaks.bed	47574196	47575193	47574196	47575193	47586888	47606114	1		0.130889	0.83437	0.812704	1.02152	0.686496	1.07773	0.341806	1.04832	0.233874	0.86687		FALSE
ZEB1 (GM-12878)	chr11	4.75747e+07	PTPMT1	114971	-12287.5	intergenic (<20kb)	ZEB1 (GM-12878)	SL3254_Peaks.bed	47574196	47575193	47574196	47575193	47586982	47595013	1		0.0483498	0.807697	0.690231	0.960686	0.0451152	1.15133	0.591645	0.960796	0.100411	0.787194		TRUE
ZEB1 (GM-12878)	chr11	4.75874e+07	CELF1	10658	-285.5	proximal promoter	ZEB1 (GM-12878)	SL3254_Peaks.bed	47586964	47587849	47586964	47587849	47487496	47587121	-1		0.00846969	1.23762	0.0125976	1.17697	0.0155923	0.861967	0.00603266	1.14193	0.00165318	0.856788		TRUE
ZEB1 (GM-12878)	chr11	47600371	CELF1	10658	-13250	intergenic (<20kb)	ZEB1 (GM-12878)	SL3254_Peaks.bed	47599994	47600748	47599994	47600748	47487496	47587121	-1		0.00846969	1.23762	0.0125976	1.17697	0.0155923	0.861967	0.00603266	1.14193	0.00165318	0.856788		TRUE
ZEB1 (GM-12878)	chr11	47600371	FAM180B	399888	-7827	distal promoter	ZEB1 (GM-12878)	SL3254_Peaks.bed	47599994	47600748	47599994	47600748	47608198	47610746	1		NA	NA	NA	NA	NA	1	NA	NA	NA	NA		FALSE
ZEB1 (GM-12878)	chr11	47870112	NUP160	23279	-5	near TSS	ZEB1 (GM-12878)	SL3254_Peaks.bed	47869650	47870574	47869650	47870574	47799639	47870107	-1		0.129505	0.489963	0.508461	0.848217	0.853454	1.01396	0.440771	0.965254	0.576743	1.24234		FALSE
ZEB1 (GM-12878)	chr11	47875575	NUP160	23279	-5468	distal promoter	ZEB1 (GM-12878)	SL3254_Peaks.bed	47875378	47875772	47875378	47875772	47799639	47870107	-1		0.129505	0.489963	0.508461	0.848217	0.853454	1.01396	0.440771	0.965254	0.576743	1.24234		FALSE
ZEB1 (GM-12878)	chr11	57112403	TNKS1BP1	85456	-19977	intergenic (<20kb)	ZEB1 (GM-12878)	SL3254_Peaks.bed	57112287	57112519	57112287	57112519	57067112	57092426	-1		0.00635463	1.19726	0.147547	1.29438	0.0930078	0.773007	0.0471809	0.835896	0.729221	0.95182		TRUE
ZEB1 (GM-12878)	chr11	57112403	SSRP1	6749	-9052	distal promoter	ZEB1 (GM-12878)	SL3254_Peaks.bed	57112287	57112519	57112287	57112519	57093459	57103351	-1		0.270057	0.930841	0.0363921	0.76681	0.45184	0.914731	0.0146227	0.894753	0.735723	1.0461		FALSE
ZEB1 (GM-12878)	chr11	57113413	SSRP1	6749	-10062	intergenic (<20kb)	ZEB1 (GM-12878)	SL3254_Peaks.bed	57113179	57113647	57113179	57113647	57093459	57103351	-1		0.270057	0.930841	0.0363921	0.76681	0.45184	0.914731	0.0146227	0.894753	0.735723	1.0461		FALSE
ZEB1 (GM-12878)	chr11	5.71689e+07	PRG2	5553	-10760.5	intergenic (<20kb)	ZEB1 (GM-12878)	SL3254_Peaks.bed	57168720	57169061	57168720	57169061	57154267	57158130	-1		0.83309	1.02424	0.634187	0.888061	NA	1	0.628971	0.657909	0.339986	1.32927		FALSE
ZEB1 (GM-12878)	chr11	5.72985e+07	SLC43A1	8501	-15198.5	intergenic (<20kb)	ZEB1 (GM-12878)	SL3254_Peaks.bed	57298182	57298733	57298182	57298733	57252007	57283259	-1		0.0611105	2.24115	0.0294485	1.35044	0.239747	1.11526	0.569123	1.09223	0.226239	1.20482		TRUE
ZEB1 (GM-12878)	chr11	5.72985e+07	TIMM10	26519	-181.5	near TSS	ZEB1 (GM-12878)	SL3254_Peaks.bed	57298182	57298733	57298182	57298733	57295936	57298276	-1		0.0537456	1.41955	---	NA	0.70346	1.03009	NA	NA	NA	NA		FALSE
ZEB1 (GM-12878)	chr11	5.72985e+07	SMTNL1	219537	-10521.5	intergenic (<20kb)	ZEB1 (GM-12878)	SL3254_Peaks.bed	57298182	57298733	57298182	57298733	57308979	57318108	1		0.533868	0.949746	NA	NA	0.624009	1.33268	NA	NA	0.629885	0.844252		FALSE
ZEB1 (GM-12878)	chr11	5.73147e+07	TIMM10	26519	-16450.5	intergenic (<20kb)	ZEB1 (GM-12878)	SL3254_Peaks.bed	57314603	57314850	57314603	57314850	57295936	57298276	-1		0.0537456	1.41955	---	NA	0.70346	1.03009	NA	NA	NA	NA		FALSE
ZEB1 (GM-12878)	chr11	5.74251e+07	YPEL4	219539	-7708.5	distal promoter	ZEB1 (GM-12878)	SL3254_Peaks.bed	57424826	57425425	57424826	57425425	57412560	57417417	-1		0.102768	0.929272	---	NA	0.73634	1.16354	NA	NA	NA	NA		FALSE
ZEB1 (GM-12878)	chr11	5.74251e+07	ZDHHC5	25921	-10093.5	intergenic (<20kb)	ZEB1 (GM-12878)	SL3254_Peaks.bed	57424826	57425425	57424826	57425425	57435219	57468659	1		0.0517443	1.24221	0.269343	0.727421	0.418017	1.04775	0.000833744	0.477485	0.397383	0.908938		FALSE
ZEB1 (GM-12878)	chr11	5.74347e+07	YPEL4	219539	-17280.5	intergenic (<20kb)	ZEB1 (GM-12878)	SL3254_Peaks.bed	57434478	57434917	57434478	57434917	57412560	57417417	-1		0.102768	0.929272	---	NA	0.73634	1.16354	NA	NA	NA	NA		FALSE
ZEB1 (GM-12878)	chr11	5.74347e+07	ZDHHC5	25921	-521.5	distal promoter	ZEB1 (GM-12878)	SL3254_Peaks.bed	57434478	57434917	57434478	57434917	57435219	57468659	1		0.0517443	1.24221	0.269343	0.727421	0.418017	1.04775	0.000833744	0.477485	0.397383	0.908938		FALSE
ZEB1 (GM-12878)	chr11	5.74356e+07	YPEL4	219539	-18135.5	intergenic (<20kb)	ZEB1 (GM-12878)	SL3254_Peaks.bed	57435395	57435710	57435395	57435710	57412560	57417417	-1		0.102768	0.929272	---	NA	0.73634	1.16354	NA	NA	NA	NA		FALSE
ZEB1 (GM-12878)	chr11	57479491	TMX2	51075	-581	distal promoter	ZEB1 (GM-12878)	SL3254_Peaks.bed	57479170	57479812	57479170	57479812	57480072	57508445	1		0.0296606	1.58047	0.681577	1.04888	0.0536092	1.16852	0.107809	0.914802	0.0171166	0.930964		TRUE
ZEB1 (GM-12878)	chr11	5.74802e+07	MED19	219541	-472.5	proximal promoter	ZEB1 (GM-12878)	SL3254_Peaks.bed	57479924	57480407	57479924	57480407	57471186	57479693	-1		0.0577481	1.45804	0.533452	1.09862	0.203363	2.12235	0.00594843	0.723332	0.150255	0.884896		FALSE
ZEB1 (GM-12878)	chr11	5.75089e+07	CTNND1	1500	-11838.5	intergenic (<20kb)	ZEB1 (GM-12878)	SL3254_Peaks.bed	57508542	57509211	57508542	57509211	57520715	57587018	1		NA	NA	NA	NA	NA	NA	NA	NA	NA	NA		FALSE
ZEB1 (GM-12878)	chr11	5.83455e+07	ZFP91	80829	-1080.5	distal promoter	ZEB1 (GM-12878)	SL3254_Peaks.bed	58345173	58345834	58345173	58345834	58346584	58388515	1		0.00992681	1.3494	---	NA	0.351371	0.865247	NA	NA	NA	NA		TRUE
ZEB1 (GM-12878)	chr11	58347130	LPXN	9404	-1437	distal promoter	ZEB1 (GM-12878)	SL3254_Peaks.bed	58346862	58347398	58346862	58347398	58294344	58345693	-1		0.00417174	30.8515	0.512065	0.817425	0.751818	1.16207	0.357419	0.816049	0.761486	0.974796		TRUE
ZEB1 (GM-12878)	chr11	58865520	FAM111B	374393	-9138	distal promoter	ZEB1 (GM-12878)	SL3254_Peaks.bed	58865236	58865804	58865236	58865804	58874658	58894883	1		0.0165756	1.26567	---	NA	0.789615	1.05837	NA	NA	NA	NA		TRUE
ZEB1 (GM-12878)	chr11	58869960	FAM111B	374393	-4698	distal promoter	ZEB1 (GM-12878)	SL3254_Peaks.bed	58869715	58870205	58869715	58870205	58874658	58894883	1		0.0165756	1.26567	---	NA	0.789615	1.05837	NA	NA	NA	NA		TRUE
ZEB1 (GM-12878)	chr11	5.88743e+07	FAM111B	374393	-350.5	proximal promoter	ZEB1 (GM-12878)	SL3254_Peaks.bed	58873797	58874818	58873797	58874818	58874658	58894883	1		0.0165756	1.26567	---	NA	0.789615	1.05837	NA	NA	NA	NA		TRUE
[truncated: 46,795 more rows]
